# Supplementary material for: A Novel Protective Vaccine Antigen from the Core Escherichia coli Genome
Source: mSphere. 2016 Nov 23;1(6):e00326-16. doi: 10.1128/mSphere.00326-16 (PMC5120174; doi:10.1128/mSphere.00326-16)
Supplement: Data Set S1 [file sph006162191sd3.xlsx]

## Sheet: Dataset 1
Dataset 1 | E. coli K12 essential genes for growth in LB and their prevalence in the 62 complete genome sequences.
Locus tag	EcoCyc	Phan et al.		Prevalence (%)
b0023	Y	N		100
b0025	Y	Y		100
b0026	Y	Y		100
b0027	Y	Y		100
b0029	Y	Y		100
b0031	Y	Y		100
b0048	Y	N		100
b0054	Y	Y		100
b0083	Y	N		100
b0084	Y	Y		100
b0085	Y	Y		100
b0086	Y	Y		100
b0087	Y	Y		100
b0088	Y	Y		100
b0089	Y	Y		100
b0090	Y	Y		100
b0091	Y	Y		100
b0093	Y	Y		100
b0094	Y	Y		100
b0095	Y	Y		100
b0096	Y	Y		100
b0097	Y	N		100
b0098	Y	Y		100
b0103	Y	Y		100
b0116	N	Y		100
b0126	Y	Y		100
b0142	Y	N		100
b0154	Y	Y		100
b0156	Y	Y		100
b0166	Y	Y		100
b0168	Y	Y		100
b0169	Y	Y		100
b0170	Y	Y		100
b0171	Y	Y		100
b0172	Y	Y		100
b0173	Y	Y		100
b0174	Y	Y		100
b0175	Y	Y		100
b0176	Y	N		100
b0177	Y	Y		100
b0179	Y	Y		100
b0180	Y	Y		100
b0181	Y	Y		100
b0182	Y	Y		100
b0184	Y	Y		100
b0185	Y	Y		100
b0188	Y	Y		100
b0194	Y	Y		100
b0222	N	Y		100
b0270	Y	N		9.67742
b0369	Y	Y		100
b0408	Y	Y		98.3871
b0409	Y	Y		100
b0414	Y	Y		100
b0415	Y	Y		100
b0416	Y	Y		100
b0417	Y	N		100
b0420	Y	Y		100
b0421	Y	Y		100
b0470	Y	Y		100
b0474	Y	Y		100
b0475	Y	Y		100
b0524	Y	Y		100
b0526	Y	Y		100
b0529	Y	Y		100
b0583	Y	N		100
b0628	N	Y		100
b0634	Y	Y		100
b0635	Y	Y		98.3871
b0639	Y	Y		100
b0640	Y	Y		100
b0641	Y	Y		100
b0642	Y	Y		100
b0646	Y	N		59.6774
b0657	Y	Y		100
b0659	N	Y		100
b0680	Y	Y		100
b0683	N	Y		100
b0684	Y	Y		100
b0733	Y	N		100
b0884	Y	Y		100
b0886	Y	N		98.3871
b0890	Y	N		95.1613
b0891	Y	Y		100
b0893	Y	Y		100
b0911	Y	Y		100
b0914	Y	Y		100
b0915	Y	Y		100
b0918	Y	N		100
b0922	Y	Y		100
b0923	Y	Y		100
b0924	Y	Y		98.3871
b0930	Y	Y		100
b0954	Y	Y		100
b0969	N	Y		100
b1054	N	Y		100
b1069	Y	Y		100
b1084	Y	N		100
b1085	Y	N		100
b1091	N	Y		100
b1092	Y	Y		100
b1093	Y	Y		100
b1094	Y	Y		100
b1098	Y	Y		100
b1099	Y	Y		100
b1116	Y	Y		100
b1117	Y	Y		100
b1118	Y	Y		100
b1131	Y	Y		100
b1136	N	Y		100
b1145	Y	N		27.4194
b1161	N	Y		87.0968
b1165	N	Y		87.0968
b1174	Y	N		100
b1175	Y	N		100
b1204	Y	Y		100
b1207	Y	Y		100
b1208	Y	Y		100
b1209	Y	Y		100
b1210	Y	Y		100
b1211	Y	Y		98.3871
b1212	Y	N		100
b1215	Y	Y		100
b1229	Y	N		88.7097
b1274	Y	Y		98.3871
b1275	N	Y		100
b1277	Y	Y		100
b1280	Y	Y		100
b1288	Y	Y		100
b1356	Y	N		24.1935
b1500	N	Y		98.3871
b1508	N	Y		87.0968
b1570	Y	N		27.4194
b1572	Y	N		72.5806
b1637	Y	Y		100
b1662	Y	Y		100
b1689	Y	N		100
b1713	Y	Y		100
b1714	Y	Y		100
b1716	Y	Y		100
b1717	N	Y		100
b1718	Y	Y		100
b1719	Y	Y		100
b1740	Y	Y		100
b1779	Y	Y		100
b1807	Y	Y		100
b1848	N	Y		100
b1855	N	Y		100
b1866	Y	Y		100
b1876	Y	Y		100
b1912	Y	Y		100
b2017	Y	N		77.4194
b2111	N	Y		93.5484
b2114	Y	Y		98.3871
b2153	Y	Y		100
b2185	Y	Y		100
b2188	Y	N		100
b2231	Y	Y		100
b2232	N	Y		100
b2234	Y	Y		100
b2235	Y	Y		100
b2315	Y	Y		100
b2316	Y	Y		100
b2323	Y	Y		100
b2400	Y	Y		100
b2411	Y	Y		98.3871
b2412	Y	Y		100
b2472	Y	Y		100
b2478	Y	Y		100
b2496	N	Y		100
b2511	Y	Y		100
b2514	Y	Y		100
b2515	Y	Y		100
b2529	N	Y		100
b2530	N	Y		100
b2533	Y	Y		100
b2551	N	Y		100
b2559	Y	Y		100
b2563	Y	Y		100
b2566	Y	Y		100
b2567	Y	N		100
b2568	Y	Y		100
b2573	Y	N		100
b2585	Y	Y		100
b2595	Y	Y		100
b2606	Y	Y		100
b2607	Y	Y		100
b2608	N	Y		100
b2609	Y	Y		100
b2610	Y	Y		100
b2614	Y	Y		100
b2615	Y	Y		100
b2696	Y	N		100
b2697	Y	Y		98.3871
b2746	Y	Y		100
b2747	Y	N		100
b2748	Y	Y		100
b2779	Y	N		100
b2780	Y	Y		100
b2783	Y	N		83.871
b2827	N	Y		100
b2828	Y	Y		100
b2890	N	Y		100
b2891	Y	Y		98.3871
b2925	Y	Y		100
b2926	Y	Y		98.3871
b2942	Y	Y		100
b2949	Y	Y		100
b3018	Y	Y		100
b3019	Y	Y		100
b3021	Y	N		35.4839
b3030	Y	Y		100
b3041	Y	N		100
b3052	N	Y		100
b3056	Y	N		100
b3058	N	Y		100
b3064	Y	Y		100
b3065	Y	Y		100
b3066	Y	Y		98.3871
b3067	Y	Y		98.3871
b3113	Y	N		100
b3119	N	Y		100
b3146	Y	N		100
b3159	Y	N		100
b3165	Y	N		100
b3168	Y	Y		100
b3169	Y	N		100
b3176	Y	Y		100
b3177	Y	N		100
b3178	Y	Y		100
b3183	Y	N		100
b3185	Y	Y		100
b3186	Y	Y		100
b3187	Y	Y		100
b3189	Y	Y		100
b3191	Y	N		100
b3199	Y	N		100
b3200	Y	Y		100
b3201	Y	Y		100
b3230	Y	N		100
b3231	Y	Y		100
b3235	Y	N		100
b3249	Y	N		100
b3250	Y	N		100
b3251	Y	Y		100
b3255	Y	Y		100
b3256	Y	Y		100
b3282	Y	Y		100
b3287	Y	N		100
b3288	Y	Y		100
b3294	Y	Y		100
b3295	Y	Y		100
b3296	Y	Y		100
b3297	Y	Y		100
b3298	Y	Y		100
b3300	Y	Y		100
b3301	Y	Y		100
b3302	Y	Y		100
b3303	Y	Y		100
b3304	Y	Y		100
b3305	Y	Y		100
b3306	Y	Y		100
b3307	Y	Y		100
b3308	Y	Y		100
b3309	Y	Y		100
b3310	Y	Y		100
b3311	Y	Y		100
b3312	Y	Y		100
b3313	Y	Y		100
b3314	Y	Y		100
b3315	Y	Y		100
b3316	Y	Y		100
b3317	Y	Y		100
b3318	Y	Y		100
b3319	Y	Y		100
b3320	Y	Y		100
b3321	Y	Y		100
b3340	Y	Y		100
b3341	Y	Y		100
b3342	Y	Y		100
b3384	Y	Y		98.3871
b3398	Y	Y		100
b3433	Y	Y		100
b3461	Y	Y		100
b3462	Y	N		100
b3463	Y	N		100
b3464	Y	Y		100
b3471	Y	N		100
b3532	Y	N		98.3871
b3552	Y	N		100
b3559	Y	Y		100
b3560	Y	Y		100
b3595	Y	N		59.6774
b3608	Y	N		100
b3619	N	Y		100
b3621	N	Y		100
b3623	Y	N		19.3548
b3633	Y	Y		100
b3634	Y	Y		100
b3637	Y	Y		100
b3639	Y	Y		100
b3640	Y	Y		100
b3648	Y	Y		100
b3650	Y	N		100
b3699	Y	Y		100
b3701	Y	Y		100
b3702	Y	Y		100
b3703	Y	Y		100
b3704	Y	Y		100
b3705	Y	Y		98.3871
b3729	Y	Y		100
b3730	Y	Y		100
b3783	Y	Y		100
b3793	Y	N		100
b3804	Y	Y		100
b3805	Y	Y		100
b3834	Y	N		100
b3835	Y	Y		100
b3843	Y	Y		100
b3850	Y	Y		100
b3863	Y	N		100
b3865	Y	Y		100
b3933	Y	N		100
b3935	N	Y		100
b3966	Y	N		91.9355
b3967	Y	Y		100
b3972	Y	Y		98.3871
b3973	Y	N		98.3871
b3974	Y	Y		98.3871
b3981	Y	Y		100
b3982	Y	Y		100
b3983	Y	Y		100
b3985	Y	Y		100
b3986	Y	Y		100
b3987	Y	Y		98.3871
b3988	Y	Y		96.7742
b3997	Y	Y		100
b4040	Y	Y		100
b4041	Y	Y		100
b4043	Y	Y		100
b4052	Y	Y		100
b4059	Y	Y		100
b4084	Y	N		69.3548
b4142	Y	Y		100
b4143	Y	Y		100
b4147	Y	N		100
b4160	Y	Y		100
b4162	Y	Y		100
b4168	Y	Y		100
b4200	Y	N		100
b4201	Y	N		100
b4202	Y	N		100
b4224	Y	N		59.6774
b4226	Y	Y		100
b4258	Y	Y		100
b4261	Y	Y		100
b4262	Y	Y		100
b4325	N	Y		74.1935
b4361	Y	Y		100
b4362	N	Y		100
b4372	N	Y		100
b4503	Y	N		87.0968
