# Supplementary material for: A Novel Protective Vaccine Antigen from the Core Escherichia coli Genome
Source: mSphere. 2016 Nov 23;1(6):e00326-16. doi: 10.1128/mSphere.00326-16 (PMC5120174; doi:10.1128/mSphere.00326-16)
Supplement: Data Set S2 [file sph006162191sd4.xlsx]

## Sheet: Sheet1
Dataset S2 - The 144 E. coli genome sequences missing more than one essential gene
Strain	N	%
08bkt77219	315	99.0566
09bkt024447	314	98.7421
101-1	297	93.3962
1044	307	96.5409
1125	316	99.3711
174900	316	99.3711
178850	316	99.3711
180050	316	99.3711
1a	316	99.3711
2722950	316	99.3711
27a	316	99.3711
2862600	316	99.3711
2872800	316	99.3711
3.4880	307	96.5409
541-1	316	99.3711
87a	308	96.8553
908519	316	99.3711
909957	300	94.3396
910096-2	316	99.3711
95.0083	314	98.7421
95jb1	312	98.1132
97.1742	310	97.4843
99.1775	312	98.1132
ai27	312	98.1132
b114	316	99.3711
b171	287	90.2516
b40	316	99.3711
b7a	275	86.478
b94	316	99.3711
bce008_ms-01	315	99.0566
c1244_91	316	99.3711
c155_11	316	99.3711
c58_11	316	99.3711
clonea_i1	312	98.1132
cvm10021	316	99.3711
cvm9455	316	99.3711
cvm9534	315	99.0566
cvm9545	315	99.0566
cvm9553	316	99.3711
cvm9570	316	99.3711
cvm9574	316	99.3711
cvm9952	316	99.3711
dec10f	307	96.5409
dec11e	309	97.1698
dec12a	316	99.3711
dec1b	316	99.3711
dec2e	316	99.3711
dec3c	316	99.3711
dec4a	311	97.7987
dec7b	316	99.3711
dec9c	308	96.8553
dora_a_5_14_21	241	75.7862
dora_b_14	1	0.314465
e110019	294	92.4528
e22	296	93.0818
e482	316	99.3711
ec4024	314	98.7421
ec4076	316	99.3711
ec4113	284	89.3082
ec4192	316	99.3711
ec4205	301	94.6541
ec4401	303	95.283
ec4421	316	99.3711
ec4448	316	99.3711
ec4486	312	98.1132
ec4501	258	81.1321
ec508	266	83.6478
ec869	315	99.0566
eca-0157	308	96.8553
eca-727	309	97.1698
ecc-1470	307	96.5409
f11	303	95.283
gsk202b	316	99.3711
h001	316	99.3711
h093800014	316	99.3711
h112180283	316	99.3711
h112180540	315	99.0566
h112180541	286	89.9371
h494	316	99.3711
h591	316	99.3711
hm27	314	98.7421
hm69	316	99.3711
hvh_221	315	99.0566
hvh_222	316	99.3711
hvh_225	315	99.0566
hvh_29	316	99.3711
k1	313	98.4277
koege_61	316	99.3711
koege_68	316	99.3711
koege_71	316	99.3711
kte103	316	99.3711
kte204	316	99.3711
kte234	316	99.3711
kte39	316	99.3711
kte70	316	99.3711
kte90	316	99.3711
lau-ec1	300	94.3396
m13	315	99.0566
m1	315	99.0566
m21	313	98.4277
m22	307	96.5409
m23	313	98.4277
m5	313	98.4277
m8	308	96.8553
m919	311	97.7987
mp021017.1	316	99.3711
ms_124-1	315	99.0566
op50	254	79.8742
p0298942.7	316	99.3711
p0301867.8	316	99.3711
p0304816.14	315	99.0566
p0304816.1	316	99.3711
p0305293.13	316	99.3711
pa19	316	99.3711
scd1	303	95.283
scd2	280	88.0503
sci-07	316	99.3711
ta004	316	99.3711
ta014	316	99.3711
ta141	314	98.7421
ta206	316	99.3711
top2386	316	99.3711
top2396-3	308	96.8553
top2515	248	77.9874
top2522-1	315	99.0566
top291	316	99.3711
top293-1	316	99.3711
top293-3	310	97.4843
top293-4	309	97.1698
top382-2	316	99.3711
top498	316	99.3711
top550-1	314	98.7421
ttsh84137	167	52.5157
tw09231	312	98.1132
tw09276	316	99.3711
tw10722	316	99.3711
tw11039	315	99.0566
tw14182	315	99.0566
tw15838	314	98.7421
umea_3257-1	316	99.3711
umea_3298-1	316	99.3711
umea_3899-1	316	99.3711
wa2	316	99.3711
wv_060327	302	94.9686
