# Supplementary material for: A Novel Protective Vaccine Antigen from the Core Escherichia coli Genome
Source: mSphere. 2016 Nov 23;1(6):e00326-16. doi: 10.1128/mSphere.00326-16 (PMC5120174; doi:10.1128/mSphere.00326-16)
Supplement: Data Set S3 [file sph006162191sd5.xlsx]

## Sheet: Dataset 3
Dataset 3 | Prevalence of the 318 essential genes in the remaining 1556 genome sequences (EcoDS)
Locus Tag	N	%
b0023	1556	100
b0025	1555	99.9357
b0026	1552	99.7429
b0027	1556	100
b0029	1555	99.9357
b0031	1556	100
b0048	1556	100
b0054	1553	99.8072
b0083	1556	100
b0084	1556	100
b0085	1556	100
b0086	1555	99.9357
b0087	1554	99.8715
b0088	1556	100
b0089	1555	99.9357
b0090	1555	99.9357
b0091	1555	99.9357
b0093	1555	99.9357
b0094	1554	99.8715
b0095	1556	100
b0096	1555	99.9357
b0097	1556	100
b0098	1550	99.6144
b0103	1556	100
b0116	1556	100
b0126	1556	100
b0142	1556	100
b0154	1556	100
b0156	1556	100
b0166	1556	100
b0168	1556	100
b0169	1556	100
b0170	1556	100
b0171	1556	100
b0172	1556	100
b0173	1555	99.9357
b0174	1556	100
b0175	1556	100
b0176	1554	99.8715
b0177	1554	99.8715
b0179	1556	100
b0180	1556	100
b0181	1556	100
b0182	1555	99.9357
b0184	1544	99.2288
b0185	1556	100
b0188	1556	100
b0194	1553	99.8072
b0222	1555	99.9357
b0369	1555	99.9357
b0409	1555	99.9357
b0414	1554	99.8715
b0415	1556	100
b0416	1556	100
b0417	1554	99.8715
b0420	1547	99.4216
b0421	1556	100
b0470	1554	99.8715
b0474	1556	100
b0475	1556	100
b0524	1556	100
b0526	1554	99.8715
b0529	1556	100
b0583	1556	100
b0628	1556	100
b0634	1554	99.8715
b0639	1555	99.9357
b0640	1556	100
b0641	1556	100
b0642	1551	99.6787
b0657	1553	99.8072
b0659	1556	100
b0680	1555	99.9357
b0683	1556	100
b0684	1556	100
b0733	1551	99.6787
b0884	1556	100
b0891	1556	100
b0893	1554	99.8715
b0911	1551	99.6787
b0914	1549	99.5501
b0915	1555	99.9357
b0918	1556	100
b0922	1554	99.8715
b0923	1556	100
b0930	1553	99.8072
b0954	1556	100
b0969	1555	99.9357
b1054	1555	99.9357
b1069	1553	99.8072
b1084	1545	99.2931
b1085	1556	100
b1091	1555	99.9357
b1092	1555	99.9357
b1093	1556	100
b1094	1556	100
b1098	1556	100
b1099	1555	99.9357
b1116	1555	99.9357
b1117	1556	100
b1118	1554	99.8715
b1131	1555	99.9357
b1136	1555	99.9357
b1174	1556	100
b1175	1556	100
b1204	1556	100
b1207	1555	99.9357
b1208	1556	100
b1209	1556	100
b1210	1554	99.8715
b1212	1556	100
b1215	1556	100
b1275	1556	100
b1277	1556	100
b1280	1554	99.8715
b1288	1556	100
b1637	1555	99.9357
b1662	1556	100
b1689	1555	99.9357
b1713	1549	99.5501
b1714	1554	99.8715
b1716	1556	100
b1717	1556	100
b1718	1556	100
b1719	1552	99.7429
b1740	1556	100
b1779	1554	99.8715
b1807	1556	100
b1848	1556	100
b1855	1555	99.9357
b1866	1554	99.8715
b1876	1555	99.9357
b1912	1556	100
b2153	1556	100
b2185	1556	100
b2188	1548	99.4859
b2231	1548	99.4859
b2232	1556	100
b2234	1547	99.4216
b2235	1556	100
b2315	1555	99.9357
b2316	1556	100
b2323	1554	99.8715
b2400	1552	99.7429
b2412	1555	99.9357
b2472	1556	100
b2478	1556	100
b2496	1556	100
b2511	1552	99.7429
b2514	1553	99.8072
b2515	1555	99.9357
b2529	1556	100
b2530	1552	99.7429
b2533	1556	100
b2551	1555	99.9357
b2559	1556	100
b2563	1556	100
b2566	1556	100
b2567	1556	100
b2568	1556	100
b2573	1556	100
b2585	1552	99.7429
b2595	1555	99.9357
b2606	1556	100
b2607	1556	100
b2608	1556	100
b2609	1556	100
b2610	1555	99.9357
b2614	1556	100
b2615	1556	100
b2696	1556	100
b2746	1556	100
b2747	1556	100
b2748	1556	100
b2779	1556	100
b2780	1553	99.8072
b2827	1556	100
b2828	1556	100
b2890	1555	99.9357
b2925	1556	100
b2942	1554	99.8715
b2949	1556	100
b3018	1556	100
b3019	1549	99.5501
b3030	1551	99.6787
b3041	1556	100
b3052	1551	99.6787
b3056	1555	99.9357
b3058	1556	100
b3064	1555	99.9357
b3065	1556	100
b3113	1551	99.6787
b3119	1541	99.036
b3146	1555	99.9357
b3159	1556	100
b3165	1556	100
b3168	1549	99.5501
b3169	1555	99.9357
b3176	1555	99.9357
b3177	1556	100
b3178	1554	99.8715
b3183	1555	99.9357
b3185	1556	100
b3186	1556	100
b3187	1556	100
b3189	1553	99.8072
b3191	1556	100
b3199	1556	100
b3200	1556	100
b3201	1556	100
b3230	1556	100
b3231	1556	100
b3235	1556	100
b3249	1556	100
b3250	1554	99.8715
b3251	1556	100
b3255	1556	100
b3256	1552	99.7429
b3282	1556	100
b3287	1554	99.8715
b3288	1556	100
b3294	1556	100
b3295	1556	100
b3296	1556	100
b3297	1556	100
b3298	1556	100
b3300	1556	100
b3301	1556	100
b3302	1556	100
b3303	1556	100
b3304	1556	100
b3305	1556	100
b3306	1556	100
b3307	1556	100
b3308	1556	100
b3309	1556	100
b3310	1556	100
b3311	1556	100
b3312	1556	100
b3313	1556	100
b3314	1556	100
b3315	1556	100
b3316	1556	100
b3317	1556	100
b3318	1556	100
b3319	1556	100
b3320	1556	100
b3321	1556	100
b3340	1551	99.6787
b3341	1556	100
b3342	1556	100
b3398	1553	99.8072
b3433	1555	99.9357
b3461	1556	100
b3462	1555	99.9357
b3463	1556	100
b3464	1554	99.8715
b3471	1556	100
b3552	1556	100
b3559	1553	99.8072
b3560	1556	100
b3608	1555	99.9357
b3619	1556	100
b3621	1555	99.9357
b3633	1552	99.7429
b3634	1556	100
b3637	1556	100
b3639	1556	100
b3640	1556	100
b3648	1556	100
b3650	1552	99.7429
b3699	1549	99.5501
b3701	1554	99.8715
b3702	1551	99.6787
b3703	1556	100
b3704	1556	100
b3729	1551	99.6787
b3730	1556	100
b3783	1556	100
b3793	1554	99.8715
b3804	1556	100
b3805	1556	100
b3834	1556	100
b3835	1552	99.7429
b3843	1554	99.8715
b3850	1556	100
b3863	1550	99.6144
b3865	1556	100
b3933	1556	100
b3935	1550	99.6144
b3967	1556	100
b3981	1556	100
b3982	1556	100
b3983	1555	99.9357
b3985	1556	100
b3986	1556	100
b3997	1555	99.9357
b4040	1556	100
b4041	1549	99.5501
b4043	1556	100
b4052	1553	99.8072
b4059	1556	100
b4142	1556	100
b4143	1553	99.8072
b4147	1556	100
b4160	1556	100
b4162	1556	100
b4168	1556	100
b4200	1556	100
b4201	1556	100
b4202	1556	100
b4226	1556	100
b4258	1554	99.8715
b4261	1556	100
b4262	1555	99.9357
b4361	1556	100
b4362	1556	100
b4372	1556	100
