# Supplementary material for: A Novel Protective Vaccine Antigen from the Core Escherichia coli Genome
Source: mSphere. 2016 Nov 23;1(6):e00326-16. doi: 10.1128/mSphere.00326-16 (PMC5120174; doi:10.1128/mSphere.00326-16)
Supplement: Data Set S4 [file sph006162191sd6.xlsx]

## Sheet: Dataset 4
Dataset 4 | Prevalence of 4319 genes in EcoDS
Locus tag	Gene	Annotation	Psort	LipoP	Prevalence (%)
b4634	aaaD	b4634 aaaD undefined product 581354:581662 forward MW:12026	Unknown	CYT	72.8792
b4693	aaaE	b4693 aaaE undefined product 1204404:1205537 forward MW:42482	Unknown	CYT	24.5501
b3241	aaeA	b3241 aaeA p-hydroxybenzoic acid efflux system component 3388194:3389126 reverse MW:34742	CytoplasmicMembrane	SpI	99.9357
b3240	aaeB	b3240 aaeB p-hydroxybenzoic acid efflux system component 3386221:3388188 reverse MW:73592	CytoplasmicMembrane	TMH	99.6144
b3243	aaeR	b3243 aaeR transcriptional regulator for aaeXAB operon 3389520:3390449 forward MW:34516	Cytoplasmic	CYT	99.8715
b3242	aaeX	b3242 aaeX DUF1656 family putative inner membrane efflux pump associated protein 3389134:3389337 reverse MW:7846	CytoplasmicMembrane	TMH	100
b2836	aas	b2836 aas fused 2-acylglycerophospho-ethanolamine acyl transferase/acyl-acyl carrier protein synthetase 2973855:2976014 reverse MW:80701	CytoplasmicMembrane	CYT	99.6144
b0885	aat	b0885 aat leucyl/phenylalanyl-tRNA-protein transferase 926728:927432 reverse MW:26618	Cytoplasmic	CYT	100
b1338	abgA	b1338 abgA p-aminobenzoyl-glutamate hydrolase, A subunit 1403255:1404565 reverse MW:46588	Unknown	CYT	70.5013
b1337	abgB	b1337 abgB p-aminobenzoyl-glutamate hydrolase, B subunit 1401810:1403255 reverse MW:52193	Unknown	CYT	69.6658
b1339	abgR	b1339 abgR putative DNA-binding transcriptional regulator of abgABT operon 1404741:1405649 forward MW:34058	Cytoplasmic	CYT	70.6941
b1336	abgT	b1336 abgT p-aminobenzoyl-glutamate transporter; membrane protein 1400247:1401773 reverse MW:54886	CytoplasmicMembrane	TMH	67.0308
b0715	abrB	b0715 abrB regulator of aidB expression; inner membrane protein 746723:747769 reverse MW:36884	CytoplasmicMembrane	TMH	99.9357
b0185	accA	b0185 accA acetyl-CoA carboxylase, carboxytransferase, alpha subunit 208621:209580 forward MW:35242	Cytoplasmic	CYT	100
b3255	accB	b3255 accB acetyl CoA carboxylase, BCCP subunit 3405436:3405906 forward MW:16687	Cytoplasmic	CYT	100
b3256	accC	b3256 accC acetyl-CoA carboxylase, biotin carboxylase subunit 3405917:3407266 forward MW:49321	Cytoplasmic	CYT	99.7429
b2316	accD	b2316 accD acetyl-CoA carboxylase, beta (carboxyltransferase) subunit 2433012:2433926 reverse MW:33322	Cytoplasmic	CYT	100
b4015	aceA	b4015 aceA isocitrate lyase 4217109:4218413 forward MW:47521	Cytoplasmic	CYT	99.8715
b4014	aceB	b4014 aceB malate synthase A 4215478:4217079 forward MW:60274	Cytoplasmic	CYT	99.7429
b0114	aceE	b0114 aceE pyruvate dehydrogenase, decarboxylase component E1, thiamine triphosphate-binding 123017:125680 forward MW:99669	Cytoplasmic	CYT	99.4216
b0115	aceF	b0115 aceF pyruvate dehydrogenase, dihydrolipoyltransacetylase component E2 125695:127587 forward MW:66096	Cytoplasmic	CYT	98.7147
b4016	aceK	b4016 aceK isocitrate dehydrogenase kinase/phosphatase 4218596:4220332 forward MW:67699	Cytoplasmic	CYT	99.9357
b2296	ackA	b2296 ackA acetate kinase A and propionate kinase 2 2413470:2414672 forward MW:43290	Cytoplasmic	CYT	99.9357
b1276	acnA	b1276 acnA aconitate hydratase 1 1335831:1338506 forward MW:97678	Cytoplasmic	CYT	99.1645
b0118	acnB	b0118 acnB bifunctional aconitate hydratase 2/2-methylisocitrate dehydratase 131615:134212 forward MW:93467	Cytoplasmic	CYT	99.3573
b0404	acpH	b0404 acpH acyl carrier protein (ACP) phosphodiesterase; ACP hydrolyase 424337:424918 reverse MW:22961	Cytoplasmic	CYT	99.9357
b1094	acpP	b1094 acpP acyl carrier protein (ACP) 1151615:1151851 forward MW:8639	Cytoplasmic	CYT	100
b2563	acpS	b2563 acpS holo-[acyl-carrier-protein] synthase 1 2700618:2700998 reverse MW:14052	Cytoplasmic	CYT	100
b3475	acpT	b3475 acpT 4'-phosphopantetheinyl transferase 3612969:3613556 forward MW:21767	Unknown	CYT	100
b0463	acrA	b0463 acrA multidrug efflux system 484426:485619 reverse MW:42197	CytoplasmicMembrane	SpII	99.8715
b0462	acrB	b0462 acrB multidrug efflux system protein 481254:484403 reverse MW:113575	CytoplasmicMembrane	TMH	99.1003
b2470	acrD	b2470 acrD aminoglycoside/multidrug efflux system 2587595:2590708 forward MW:113048	CytoplasmicMembrane	SpI	98.9075
b3265	acrE	b3265 acrE cytoplasmic membrane lipoprotein 3413864:3415021 forward MW:41318	CytoplasmicMembrane	SpII	98.9717
b3266	acrF	b3266 acrF multidrug efflux system protein 3415033:3418137 forward MW:111455	CytoplasmicMembrane	SpI	98.9717
b0464	acrR	b0464 acrR transcriptional repressor 485761:486408 forward MW:24767	Cytoplasmic	CYT	99.8072
b3264	acrS	b3264 acrS acrAB operon transcriptional repressor 3412803:3413465 reverse MW:25198	Cytoplasmic	CYT	98.0077
b0762	acrZ	b0762 acrZ AcrAB-TolC efflux pump accessory protein, membrane-associated 794773:794922 forward MW:5300	CytoplasmicMembrane	TMH	99.7429
b4069	acs	b4069 acs acetyl-CoA synthetase 4285413:4287371 reverse MW:72094	Cytoplasmic	CYT	99.8072
b4067	actP	b4067 actP acetate transporter 4283253:4284902 reverse MW:59198	CytoplasmicMembrane	SpI	99.6787
b3253	acuI	b3253 acuI putative acryloyl-CoA reductase 3403484:3404458 forward MW:34724	Cytoplasmic	CYT	100
b2213	ada	b2213 ada fused DNA-binding transcriptional dual regulator/O6-methylguanine-DNA methyltransferase 2309341:2310405 reverse MW:39324	Cytoplasmic	CYT	100
b1623	add	b1623 add adenosine deaminase 1702233:1703234 forward MW:36397	Cytoplasmic	CYT	99.7429
b3665	ade	b3665 ade cryptic adenine deaminase 3843964:3845730 forward MW:63740	Cytoplasmic	CYT	99.8072
b1241	adhE	b1241 adhE fused acetaldehyde-CoA dehydrogenase/iron-dependent alcohol dehydrogenase/pyruvate-formate lyase deactivase 1295446:1298121 reverse MW:96128	Cytoplasmic	CYT	99.4216
b1478	adhP	b1478 adhP ethanol-active dehydrogenase/acetaldehyde-active reductase 1552828:1553838 reverse MW:35379	Cytoplasmic	CYT	99.4216
b4117	adiA	b4117 adiA arginine decarboxylase 4338254:4340521 reverse MW:84426	Cytoplasmic	CYT	99.2931
b4115	adiC	b4115 adiC arginine:agmatine antiporter 4335694:4337031 reverse MW:46843	CytoplasmicMembrane	TMH	98.9075
b4116	adiY	b4116 adiY adi system transcriptional activator 4337168:4337929 reverse MW:29007	Cytoplasmic	CYT	99.4859
b0474	adk	b0474 adk adenylate kinase 497175:497819 forward MW:23586	Cytoplasmic	CYT	100
b2468	aegA	b2468 aegA putative oxidoreductase, FeS binding subunit/NAD/FAD-binding subunit 2583546:2585525 reverse MW:71844	Cytoplasmic	CYT	99.6144
b3072	aer	b3072 aer fused signal transducer for aerotaxis sensory component/methyl accepting chemotaxis component 3217556:3219076 reverse MW:55066	CytoplasmicMembrane	CYT	99.6144
b0476	aes	b0476 aes acetyl esterase 499014:499973 reverse MW:36034	Cytoplasmic	CYT	99.8715
b0263	afuB	b0263 afuB undefined product 278814:279161 reverse MW:12535	CytoplasmicMembrane	CYT	22.2365
b0262	afuC	b0262 afuC CP4-6 prophage; putative ferric transporter subunit 277756:278802 reverse MW:39059	CytoplasmicMembrane	CYT	22.365
b3135	agaA	b3135 agaA undefined product 3281071:3281625 forward MW:19248	Cytoplasmic	CYT	98.7789
b3138	agaB	b3138 agaB N-acetylgalactosamine-specific enzyme IIB component of PTS 3284170:3284646 forward MW:17622	Cytoplasmic	CYT	98.7147
b3139	agaC	b3139 agaC N-acetylgalactosamine-specific enzyme IIC component of PTS 3284685:3285488 forward MW:28645	CytoplasmicMembrane	TMH	98.8432
b3140	agaD	b3140 agaD N-acetylgalactosamine-specific enzyme IID component of PTS 3285478:3286269 forward MW:29001	CytoplasmicMembrane	CYT	98.8432
b3141	agaI	b3141 agaI galactosamine-6-phosphate isomerase 3286270:3287025 forward MW:27724	Cytoplasmic	CYT	98.9717
b3131	agaR	b3131 agaR transcriptional repressor of the aga regulon 3277856:3278665 reverse MW:29572	Cytoplasmic	CYT	97.7506
b3136	agaS	b3136 agaS tagatose-6-phosphate ketose/aldose isomerase 3281976:3283130 forward MW:41782	CytoplasmicMembrane	CYT	99.3573
b3133	agaV	b3133 agaV N-acetylgalactosamine-specific enzyme IIB component of PTS 3280217:3280690 forward MW:17086	Cytoplasmic	CYT	99.6144
b3134	agaW	b3134 agaW undefined product 3280701:3281075 forward MW:12799	CytoplasmicMembrane	TMH	99.6144
b1002	agp	b1002 agp glucose-1-phosphatase/inositol phosphatase 1065585:1066826 forward MW:45683	Periplasmic	SpI	99.6144
b0605	ahpC	b0605 ahpC alkyl hydroperoxide reductase, C22 subunit 638945:639508 forward MW:20761	Cytoplasmic	CYT	100
b0606	ahpF	b0606 ahpF alkyl hydroperoxide reductase, F52a subunit, FAD/NAD(P)-binding 639753:641318 forward MW:56177	CytoplasmicMembrane	CYT	99.8072
b4269	ahr	b4269 ahr aldehyde reductase, NADPH-dependent, Zn-containing, broad specificity 4495190:4496209 reverse MW:36502	Cytoplasmic	CYT	96.7224
b4187	aidB	b4187 aidB DNA alkylation damage repair protein; flavin-containing DNA binding protein, weak isovaleryl CoA dehydrogenase 4414275:4415900 forward MW:60558	Cytoplasmic	CYT	99.6787
b2252	ais	b2252 ais putative LPS core heptose(II)-phosphate phosphatase 2365018:2365620 reverse MW:22224	Unknown	SpI	99.6787
b2290	alaA	b2290 alaA valine-pyruvate aminotransferase 2 2407561:2408778 forward MW:45517	Cytoplasmic	CYT	100
b2379	alaC	b2379 alaC valine-pyruvate aminotransferase 3 2497057:2498295 reverse MW:46216	Cytoplasmic	CYT	99.4216
b2670	alaE	b2670 alaE alanine exporter, alanine-inducible, stress-responsive 2799164:2799613 forward MW:16949	CytoplasmicMembrane	TMH	99.8715
b2697	alaS	b2697 alaS alanyl-tRNA synthetase 2819381:2822011 reverse MW:96033	Cytoplasmic	CYT	99.1645
b1415	aldA	b1415 aldA aldehyde dehydrogenase A, NAD-linked 1488232:1489671 forward MW:52273	Cytoplasmic	CYT	98.5861
b3588	aldB	b3588 aldB aldehyde dehydrogenase B 3754973:3756511 reverse MW:56307	Cytoplasmic	CYT	98.8432
b2068	alkA	b2068 alkA 3-methyl-adenine DNA glycosylase II 2146692:2147540 reverse MW:31393	Unknown	CYT	99.6787
b2212	alkB	b2212 alkB oxidative demethylase of N1-methyladenine or N3-methylcytosine DNA lesions 2308691:2309341 reverse MW:24075	Unknown	CYT	100
b0505	allA	b0505 allA ureidoglycolate lyase, releasing urea 532451:532933 forward MW:18169	Unknown	CYT	99.1645
b0512	allB	b0512 allB allantoinase 539147:540508 forward MW:49602	Cytoplasmic	CYT	98.5219
b0516	allC	b0516 allC allantoate amidohydrolase 544057:545292 reverse MW:45694	Cytoplasmic	CYT	98.6504
b0517	allD	b0517 allD ureidoglycolate dehydrogenase 545314:546363 reverse MW:37967	Cytoplasmic	CYT	98.5861
b0515	allE	b0515 allE S-ureidoglycine aminohydrolase 543261:544046 reverse MW:28730	Cytoplasmic	CYT	98.8432
b0506	allR	b0506 allR transcriptional repressor of all and gcl operons; glyoxylate-induced 533011:533826 forward MW:29270	Cytoplasmic	CYT	99.3573
b0504	allS	b0504 allS allD operon transcriptional activator 531295:532221 reverse MW:34512	Cytoplasmic	CYT	99.2931
b2624	alpA	b2624 alpA CP4-57 prophage; DNA-binding transcriptional activator 2758644:2758856 forward MW:8132	Unknown	CYT	1.86375
b4053	alr	b4053 alr alanine racemase, biosynthetic, PLP-binding 4265782:4266861 forward MW:39153	Cytoplasmic	CYT	99.6144
b4087	alsA	b4087 alsA fused D-allose transporter subunits of ABC superfamily: ATP-binding components 4309448:4310980 reverse MW:56745	CytoplasmicMembrane	CYT	50.1285
b4088	alsB	b4088 alsB D-allose transporter subunit 4311107:4312042 reverse MW:32910	Periplasmic	SpI	50.1928
b4086	alsC	b4086 alsC D-allose transporter subunit 4308489:4309469 reverse MW:34316	CytoplasmicMembrane	TMH	50.0643
b4085	alsE	b4085 alsE allulose-6-phosphate 3-epimerase 4307783:4308478 reverse MW:26109	Cytoplasmic	CYT	50.3213
b4084	alsK	b4084 alsK D-allose kinase 4306870:4307799 reverse MW:33821	Cytoplasmic	CYT	50.2571
b4089	alsR	b4089 alsR d-allose-inducible als operon transcriptional repressor; autorepressor; repressor of rpiR 4312101:4312991 reverse MW:32362	Cytoplasmic	CYT	50.1928
b3088	alx	b3088 alx putative membrane-bound redox modulator 3238580:3239545 forward MW:35909	CytoplasmicMembrane	TMH	99.8715
b2435	amiA	b2435 amiA N-acetylmuramoyl-l-alanine amidase I 2552352:2553221 forward MW:31412	Unknown	SpI	99.9357
b4169	amiB	b4169 amiB N-acetylmuramoyl-l-alanine amidase II 4396065:4397402 forward MW:47985	Unknown	SpI	99.6787
b2817	amiC	b2817 amiC N-acetylmuramoyl-L-alanine amidase 2947757:2949010 reverse MW:45635	Unknown	SpI	99.6144
b0867	amiD	b0867 amiD 1,6-anhydro-N-acetylmuramyl-L-alanine amidase, Zn-dependent; OM lipoprotein 904913:905743 forward MW:31072	Unknown_multiple	SpII	100
b1982	amn	b1982 amn AMP nucleosidase 2055061:2056515 forward MW:53995	Cytoplasmic	CYT	99.6787
b4150	ampC	b4150 ampC penicillin-binding protein; beta-lactamase, intrinsically weak 4377811:4378944 reverse MW:41555	Periplasmic	SpI	99.6144
b0110	ampD	b0110 ampD 1,6-anhydro-N-acetylmuramyl-L-alanine amidase, Zn-dependent; murein amidase 118733:119284 forward MW:20536	Cytoplasmic	CYT	100
b0111	ampE	b0111 ampE ampicillin resistance inner membrane protein; putative signaling protein in beta-lactamase regulation 119281:120135 forward MW:32122	CytoplasmicMembrane	CYT	100
b0433	ampG	b0433 ampG muropeptide transporter 452070:453545 reverse MW:53245	CytoplasmicMembrane	TMH	99.8715
b0376	ampH	b0376 ampH D-alanyl-D-alanine- carboxypeptidase/endopeptidase; penicillin-binding protein; weak beta-lactamase 395130:396287 reverse MW:41831	Periplasmic	SpI	99.8072
b0451	amtB	b0451 amtB ammonium transporter 472966:474252 forward MW:44515	CytoplasmicMembrane	SpI	100
b1927	amyA	b1927 amyA cytoplasmic alpha-amylase 2006156:2007643 forward MW:56639	Cytoplasmic	CYT	99.4216
b1640	anmK	b1640 anmK anhydro-N-acetylmuramic acid kinase 1718493:1719602 reverse MW:39496	CytoplasmicMembrane	CYT	99.7429
b1767	ansA	b1767 ansA cytoplasmic L-asparaginase 1 1850860:1851876 forward MW:37127	Cytoplasmic	CYT	99.8715
b2957	ansB	b2957 ansB periplasmic L-asparaginase 2 3099682:3100728 reverse MW:36850	Periplasmic	SpI	99.2288
b1453	ansP	b1453 ansP L-asparagine transporter 1524481:1525980 reverse MW:54233	CytoplasmicMembrane	CYT	99.3573
b0050	apaG	b0050 apaG protein associated with Co2+ and Mg2+ efflux 51229:51606 reverse MW:13866	Unknown	CYT	100
b0049	apaH	b0049 apaH diadenosine tetraphosphatase 50380:51222 reverse MW:31296	Cytoplasmic	CYT	100
b2214	apbE	b2214 apbE putative thiamine-synthetic flavin transferase lipoprotein 2310479:2311534 reverse MW:38549	Unknown	SpII	99.8715
b4055	aphA	b4055 aphA acid phosphatase/phosphotransferase, class B, non-specific 4269414:4270127 forward MW:26103	Unknown	SpI	99.8072
b0980	appA	b0980 appA phosphoanhydride phosphorylase 1040617:1041915 forward MW:47057	Periplasmic	SpI	99.7429
b0564	appY	b0564 appY global transcriptional activator; DLP12 prophage 583681:584430 forward MW:28763	Cytoplasmic	CYT	12.018
b0469	apt	b0469 apt adenine phosphoribosyltransferase 491412:491963 forward MW:19859	Cytoplasmic	CYT	100
b0875	aqpZ	b0875 aqpZ aquaporin Z 915352:916047 reverse MW:23703	CytoplasmicMembrane	TMH	100
b0062	araA	b0062 araA L-arabinose isomerase 66835:68337 reverse MW:56074	Cytoplasmic	CYT	99.7429
b0063	araB	b0063 araB L-ribulokinase 68348:70048 reverse MW:61089	Cytoplasmic	CYT	99.9357
b0064	araC	b0064 araC ara regulon transcriptional activator; autorepressor 70387:71265 forward MW:33384	Cytoplasmic	CYT	99.8715
b0061	araD	b0061 araD L-ribulose-5-phosphate 4-epimerase 65855:66550 reverse MW:25519	Cytoplasmic	CYT	100
b2841	araE	b2841 araE arabinose transporter 2980764:2982182 reverse MW:51685	CytoplasmicMembrane	TMH	99.8072
b1901	araF	b1901 araF L-arabinose transporter subunit 1985139:1986128 reverse MW:35541	Periplasmic	SpI	99.8715
b1900	araG	b1900 araG fused L-arabinose transporter subunits of ABC superfamily: ATP-binding components 1983555:1985069 reverse MW:55019	CytoplasmicMembrane	CYT	99.7429
b4460	araH	b4460 araH fused L-arabinose transporter subunits of ABC superfamily: membrane components 1982554:1983540 reverse MW:34211	CytoplasmicMembrane	TMH	99.4859
b0396	araJ	b0396 araJ arabinose-inducible putative transporter, MFS family 411297:412481 reverse MW:41927	CytoplasmicMembrane	TMH	99.4859
b4401	arcA	b4401 arcA response regulator in two-component regulatory system with ArcB or CpxA 4639590:4640306 reverse MW:27292	Cytoplasmic	CYT	100
b3210	arcB	b3210 arcB aerobic respiration control sensor histidine protein kinase, cognate to two-component response regulators ArcA and RssB 3350689:3353025 reverse MW:87984	CytoplasmicMembrane	TMH	99.6144
b4550	arfA	b4550 arfA alternate ribosome-rescue factor A 3438431:3438649 reverse MW:8171	Unknown	CYT	99.9357
b0191	arfB	b0191 arfB alternative stalled-ribosome rescue factor B; peptidyl-tRNA hydrolase, ribosome-attached 214833:215255 forward MW:15623	Unknown	CYT	100
b2818	argA	b2818 argA fused acetylglutamate kinase homolog (inactive)/amino acid N-acetyltransferase 2949242:2950573 forward MW:49163	Cytoplasmic	CYT	99.9357
b3959	argB	b3959 argB acetylglutamate kinase 4156013:4156789 forward MW:27159	Cytoplasmic	CYT	99.8715
b3958	argC	b3958 argC N-acetyl-gamma-glutamylphosphate reductase, NAD(P)-binding 4155001:4156005 forward MW:35952	Cytoplasmic	CYT	99.9357
b3359	argD	b3359 argD bifunctional acetylornithine aminotransferase/ succinyldiaminopimelate aminotransferase 3488960:3490180 reverse MW:43767	Cytoplasmic	CYT	99.9357
b3957	argE	b3957 argE acetylornithine deacetylase 4153696:4154847 reverse MW:42347	Cytoplasmic	CYT	99.9357
b0273	argF	b0273 argF ornithine carbamoyltransferase 2, chain F; CP4-6 prophage 289301:290305 reverse MW:36827	Cytoplasmic	CYT	99.9357
b3172	argG	b3172 argG argininosuccinate synthetase 3318637:3319980 forward MW:49899	Cytoplasmic	CYT	99.7429
b3960	argH	b3960 argH argininosuccinate lyase 4156850:4158223 forward MW:50318	Cytoplasmic	CYT	99.6787
b4254	argI	b4254 argI ornithine carbamoyltransferase 1 4477307:4478311 reverse MW:36907	Cytoplasmic	CYT	99.9357
b2918	argK	b2918 argK membrane ATPase/protein kinase 3062987:3063982 forward MW:36704	CytoplasmicMembrane	CYT	71.401
b2923	argO	b2923 argO arginine transporter 3068173:3068808 reverse MW:23143	CytoplasmicMembrane	TMH	100
b2916	argP	b2916 argP transcriptional regulator for arginine transport and DNA replication genes; replication initiation inhibitor 3059753:3060646 forward MW:33472	Cytoplasmic	CYT	100
b3237	argR	b3237 argR l-arginine-responsive arginine metabolism regulon transcriptional regulator 3384703:3385173 forward MW:16994	Cytoplasmic	CYT	100
b1876	argS	b1876 argS arginyl-tRNA synthetase 1960062:1961795 forward MW:64651	Cytoplasmic	CYT	99.9357
b2310	argT	b2310 argT lysine/arginine/ornithine transporter subunit 2427009:2427791 reverse MW:27991	Periplasmic	SpI	99.9357
b1166	ariR	b1166 ariR RcsB connector protein for regulation of biofilm and acid-resistance 1216369:1216635 forward MW:9694	Unknown	CYT	81.6195
b2255	arnA	b2255 arnA fused UDP-L-Ara4N formyltransferase/UDP-GlcA C-4'-decarboxylase 2368039:2370021 forward MW:74289	Cytoplasmic	CYT	99.6144
b2253	arnB	b2253 arnB uridine 5'-(beta-1-threo-pentapyranosyl-4-ulose diphosphate) aminotransferase, PLP-dependent 2365928:2367067 forward MW:41650	Cytoplasmic	CYT	99.8715
b2254	arnC	b2254 arnC undecaprenyl phosphate-L-Ara4FN transferase 2367071:2368039 forward MW:36339	CytoplasmicMembrane	CYT	99.8072
b2256	arnD	b2256 arnD undecaprenyl phosphate-alpha-L-ara4FN deformylase 2370018:2370908 forward MW:33112	Cytoplasmic	CYT	99.9357
b4544	arnE	b4544 arnE undecaprenyl phosphate-alpha-L-ara4N exporter; flippase ArnEF subunit 2372557:2372892 forward MW:12192	CytoplasmicMembrane	CYT	99.9357
b2258	arnF	b2258 arnF undecaprenyl phosphate-alpha-L-ara4N exporter; flippase ArnEF subunit 2372892:2373278 forward MW:14085	CytoplasmicMembrane	TMH	99.9357
b2257	arnT	b2257 arnT 4-amino-4-deoxy-L-arabinose transferase 2370908:2372560 forward MW:62543	CytoplasmicMembrane	TMH	99.6787
b0908	aroA	b0908 aroA 5-enolpyruvylshikimate-3-phosphate synthetase 958812:960095 forward MW:46096	Cytoplasmic	CYT	99.9357
b3389	aroB	b3389 aroB 3-dehydroquinate synthase 3517398:3518486 reverse MW:38881	Cytoplasmic	CYT	100
b2329	aroC	b2329 aroC chorismate synthase 2446388:2447473 reverse MW:39137	Cytoplasmic	CYT	100
b1693	aroD	b1693 aroD 3-dehydroquinate dehydratase 1774686:1775444 forward MW:27466	Cytoplasmic	CYT	100
b3281	aroE	b3281 aroE dehydroshikimate reductase, NAD(P)-binding 3430020:3430838 reverse MW:29413	Cytoplasmic	CYT	100
b2601	aroF	b2601 aroF 3-deoxy-D-arabino-heptulosonate-7-phosphate synthase, tyrosine-repressible 2740080:2741150 reverse MW:38804	Cytoplasmic	CYT	99.8072
b0754	aroG	b0754 aroG 3-deoxy-D-arabino-heptulosonate-7-phosphate synthase, phenylalanine repressible 785633:786685 forward MW:38009	Cytoplasmic	CYT	99.8072
b1704	aroH	b1704 aroH 3-deoxy-D-arabino-heptulosonate-7-phosphate synthase, tryptophan repressible 1788435:1789481 forward MW:38735	Cytoplasmic	CYT	99.9357
b3390	aroK	b3390 aroK shikimate kinase I 3518543:3519064 reverse MW:19538	Cytoplasmic	CYT	99.9357
b0388	aroL	b0388 aroL shikimate kinase II 406405:406929 forward MW:19151	Cytoplasmic	CYT	100
b0390	aroM	b0390 aroM AroM family protein 407428:408105 forward MW:24917	Cytoplasmic	CYT	99.9357
b0112	aroP	b0112 aroP aromatic amino acid transporter 120178:121551 reverse MW:49690	CytoplasmicMembrane	TMH	99.9357
b4017	arpA	b4017 arpA ankyrin repeat protein 4220301:4222487 reverse MW:82599	Unknown	CYT	35.8612
b4494	arpB	b4494 arpB undefined product 1803094:1804993 forward MW:70795	Unknown	CYT	69.0874
b3502	arsB	b3502 arsB arsenite/antimonite transporter 3648935:3650224 forward MW:45498	CytoplasmicMembrane	TMH	71.401
b3503	arsC	b3503 arsC arsenate reductase 3650237:3650662 forward MW:15853	Cytoplasmic	CYT	100
b3501	arsR	b3501 arsR arsenical resistance operon transcriptional repressor; autorepressor 3648528:3648881 forward MW:13252	Unknown	CYT	71.4653
b0863	artI	b0863 artI arginine transporter subunit 902257:902988 reverse MW:26929	Periplasmic	SpI	99.9357
b0860	artJ	b0860 artJ arginine binding protein, periplasmic 899844:900575 reverse MW:26829	Periplasmic	SpI	99.9357
b0861	artM	b0861 artM arginine transporter subunit 900866:901534 reverse MW:24914	CytoplasmicMembrane	TMH	99.8715
b0864	artP	b0864 artP arginine transporter subunit 903006:903734 reverse MW:27022	CytoplasmicMembrane	CYT	99.9357
b0862	artQ	b0862 artQ arginine transporter subunit 901534:902250 reverse MW:26217	CytoplasmicMembrane	TMH	99.9357
b2716	ascB	b2716 ascB cryptic 6-phospho-beta-glucosidase 2840990:2842414 forward MW:53935	Cytoplasmic	CYT	83.0977
b2715	ascF	b2715 ascF fused cellobiose/arbutin/salicin-specific PTS enzymes: IIB component/IC component 2839524:2840981 forward MW:51026	CytoplasmicMembrane	CYT	83.162
b2714	ascG	b2714 ascG asc operon transcriptional repressor; prpBC operon repressor 2838254:2839264 reverse MW:36813	Cytoplasmic	CYT	83.2905
b3433	asd	b3433 asd aspartate-semialdehyde dehydrogenase, NAD(P)-binding 3573775:3574878 reverse MW:40018	Cytoplasmic	CYT	99.9357
b3801	aslA	b3801 aslA putative Ser-type periplasmic non-aryl sulfatase 3984352:3986007 reverse MW:60718	Unknown_multiple	SpI	68.3805
b3800	aslB	b3800 aslB putative AslA-specific sulfatase-maturating enzyme 3982958:3984193 forward MW:46513	Cytoplasmic	CYT	99.9357
b2064	asmA	b2064 asmA suppressor of OmpF assembly mutants; putative outer membrane protein assembly factor; inner membrane-anchored periplasmic protein 2139759:2141612 reverse MW:68963	Unknown	TMH	99.5501
b3744	asnA	b3744 asnA asparagine synthetase A 3927155:3928147 forward MW:36650	Cytoplasmic	CYT	100
b0674	asnB	b0674 asnB asparagine synthetase B 697513:699177 reverse MW:62659	Cytoplasmic	CYT	99.8715
b3743	asnC	b3743 asnC transcriptional activator of asnA; autorepressor 3926545:3927003 reverse MW:16887	Cytoplasmic	CYT	100
b0930	asnS	b0930 asnS asparaginyl tRNA synthetase 987585:988985 reverse MW:52570	Cytoplasmic	CYT	99.8072
b4139	aspA	b4139 aspA aspartate ammonia-lyase 4366891:4368327 reverse MW:52356	Cytoplasmic	CYT	99.9357
b0928	aspC	b0928 aspC aspartate aminotransferase, PLP-dependent 984519:985709 reverse MW:43573	Cytoplasmic	CYT	100
b1866	aspS	b1866 aspS aspartyl-tRNA synthetase 1948750:1950522 reverse MW:65914	Cytoplasmic	CYT	99.8715
b1597	asr	b1597 asr acid shock-inducible periplasmic protein 1671376:1671684 forward MW:10591	Periplasmic	SpI	99.9357
b1747	astA	b1747 astA arginine succinyltransferase 1829731:1830765 reverse MW:38456	Cytoplasmic	CYT	99.8715
b1745	astB	b1745 astB succinylarginine dihydrolase 1826916:1828259 reverse MW:49299	Cytoplasmic	CYT	99.8715
b1748	astC	b1748 astC succinylornithine transaminase, PLP-dependent 1830762:1831982 reverse MW:43665	Cytoplasmic	CYT	99.8715
b1746	astD	b1746 astD succinylglutamic semialdehyde dehydrogenase 1828256:1829734 reverse MW:53026	Cytoplasmic	CYT	99.9357
b1744	astE	b1744 astE succinylglutamate desuccinylase 1825955:1826923 reverse MW:35800	Cytoplasmic	CYT	100
b2222	atoA	b2222 atoA acetyl-CoA:acetoacetyl-CoA transferase, beta subunit 2324109:2324759 forward MW:22960	Cytoplasmic	CYT	61.2468
b2224	atoB	b2224 atoB acetyl-CoA acetyltransferase 2326109:2327293 forward MW:40352	Cytoplasmic	CYT	60.2828
b2220	atoC	b2220 atoC fused response regulator of ato operon, in two-component system with AtoS: response regulator/sigma54 interaction protein 2321866:2323251 forward MW:52177	Cytoplasmic	CYT	61.1183
b2221	atoD	b2221 atoD acetyl-CoA:acetoacetyl-CoA transferase, alpha subunit 2323447:2324109 forward MW:23526	Cytoplasmic	TMH	61.2468
b2223	atoE	b2223 atoE short chain fatty acid transporter 2324756:2326078 forward MW:47528	CytoplasmicMembrane	TMH	60.9254
b2219	atoS	b2219 atoS sensory histidine kinase in two-component regulatory system with AtoC 2320043:2321869 forward MW:67791	CytoplasmicMembrane	TMH	61.1183
b3734	atpA	b3734 atpA F1 sector of membrane-bound ATP synthase, alpha subunit 3918316:3919857 reverse MW:55222	Cytoplasmic	CYT	99.8715
b3738	atpB	b3738 atpB F0 sector of membrane-bound ATP synthase, subunit a 3921236:3922051 reverse MW:30303	CytoplasmicMembrane	CYT	100
b3731	atpC	b3731 atpC F1 sector of membrane-bound ATP synthase, epsilon subunit 3915553:3915972 reverse MW:15068	CytoplasmicMembrane_multiple	CYT	100
b3732	atpD	b3732 atpD F1 sector of membrane-bound ATP synthase, beta subunit 3915993:3917375 reverse MW:50326	CytoplasmicMembrane_multiple	CYT	99.9357
b3737	atpE	b3737 atpE F0 sector of membrane-bound ATP synthase, subunit c 3920950:3921189 reverse MW:8256	CytoplasmicMembrane	TMH	100
b3736	atpF	b3736 atpF F0 sector of membrane-bound ATP synthase, subunit b 3920418:3920888 reverse MW:17232	CytoplasmicMembrane	CYT	100
b3733	atpG	b3733 atpG F1 sector of membrane-bound ATP synthase, gamma subunit 3917402:3918265 reverse MW:31577	CytoplasmicMembrane_multiple	CYT	100
b3735	atpH	b3735 atpH F1 sector of membrane-bound ATP synthase, delta subunit 3919870:3920403 reverse MW:19332	Cytoplasmic	CYT	100
b3739	atpI	b3739 atpI ATP synthase, membrane-bound accessory factor 3922060:3922440 reverse MW:13631	CytoplasmicMembrane	TMH	100
b3572	avtA	b3572 avtA valine-pyruvate aminotransferase 1 3739705:3740958 forward MW:46711	Cytoplasmic	CYT	99.8715
b1412	azoR	b1412 azoR NADH-azoreductase, FMN-dependent 1482255:1482860 reverse MW:21657	Cytoplasmic	CYT	99.6144
b4663	azuC	b4663 azuC acid-inducible small membrane-associated protein 1987873:1987959 reverse MW:3408	Unknown	CYT	99.9357
b3057	bacA	b3057 bacA undecaprenyl pyrophosphate phosphatase 3203310:3204131 reverse MW:29759	CytoplasmicMembrane	TMH	100
b2079	baeR	b2079 baeR response regulator in two-component regulatory system with BaeS 2164276:2164998 forward MW:27656	Cytoplasmic	CYT	100
b2078	baeS	b2078 baeS sensory histidine kinase in two-component regulatory system with BaeR 2162876:2164279 forward MW:51992	CytoplasmicMembrane	TMH	99.7429
b0177	bamA	b0177 bamA BamABCDE complex OM biogenesis outer membrane pore-forming assembly factor 197928:200360 forward MW:90553	OuterMembrane	SpI	99.8715
b2512	bamB	b2512 bamB BamABCDE complex OM biogenesis lipoprotein 2637474:2638652 reverse MW:41887	OuterMembrane	SpII	99.9357
b2477	bamC	b2477 bamC BamABCDE complex OM biogenesis lipoprotein 2597831:2598865 reverse MW:36842	OuterMembrane	SpII	100
b2595	bamD	b2595 bamD BamABCDE complex OM biogenesis lipoprotein 2736146:2736883 forward MW:27829	OuterMembrane	SpII	99.9357
b2617	bamE	b2617 bamE lipoprotein component of BamABCDE OM biogenesis complex 2753605:2753946 forward MW:12302	OuterMembrane	SpII	100
b2786	barA	b2786 barA hybrid sensory histidine kinase, in two-component regulatory system with UvrY 2915057:2917813 forward MW:102454	CytoplasmicMembrane	TMH	99.036
b4113	basR	b4113 basR response regulator in two-component regulatory system with BasS 4333282:4333950 reverse MW:25031	Cytoplasmic	CYT	99.7429
b4112	basS	b4112 basS sensory histidine kinase in two-component regulatory system with BasR 4332181:4333272 reverse MW:41029	CytoplasmicMembrane	TMH	99.6787
b3570	bax	b3570 bax putative glucosaminidase 3736353:3737177 reverse MW:30867	Unknown	SpI	100
b2480	bcp	b2480 bcp peroxiredoxin; thiol peroxidase, thioredoxin-dependent 2600478:2600948 forward MW:17634	Cytoplasmic	CYT	100
b2182	bcr	b2182 bcr bicyclomycin/cysteine/sulfonamide efflux transporter 2278570:2279760 reverse MW:43321	CytoplasmicMembrane	TMH	99.8715
b3533	bcsA	b3533 bcsA cellulose synthase, catalytic subunit 3692618:3695236 reverse MW:99785	CytoplasmicMembrane	CYT	98.2648
b3532	bcsB	b3532 bcsB regulator of cellulose synthase, cyclic di-GMP binding 3690268:3692607 reverse MW:86024	CytoplasmicMembrane	SpI	98.8432
b3530	bcsC	b3530 bcsC cellulose synthase subunit 3685700:3689173 reverse MW:127725	Unknown_multiple	SpI	98.7147
b3536	bcsE	b3536 bcsE cellulose production protein 3696458:3698029 forward MW:59428	Unknown	CYT	97.365
b3537	bcsF	b3537 bcsF DUF2636 family small membrane protein associated with cellulose production 3698026:3698217 forward MW:7364	Unknown	CYT	98.4576
b3538	bcsG	b3538 bcsG DUF3260 family inner membrane protein associated with cellulose production 3698214:3699893 forward MW:62032	CytoplasmicMembrane	TMH	98.2005
b3534	bcsQ	b3534 bcsQ undefined product 3695233:3695985 reverse MW:27746	Unknown	CYT	97.4293
b3531	bcsZ	b3531 bcsZ endo-1,4-D-glucanase 3689155:3690261 reverse MW:41700	Extracellular	SpII	99.1645
b4249	bdcA	b4249 bdcA c-di-GMP-binding biofilm dispersal mediator protein 4473340:4474053 reverse MW:24598	Cytoplasmic	CYT	75.7712
b4251	bdcR	b4251 bdcR transcriptional repressor for divergent bdcA 4474124:4474717 forward MW:21501	Cytoplasmic	CYT	75.8997
b1481	bdm	b1481 bdm biofilm-dependent modulation protein 1556065:1556280 reverse MW:7986	Unknown	CYT	98.8432
b1151	beeE	b1151 beeE undefined product 1205731:1206142 forward MW:15185	Unknown	CYT	24.1003
b2494	bepA	b2494 bepA periplasmic metalloprotease and chaperone for OM protein maintenance and assembly 2616094:2617557 forward MW:53908	Unknown	SpI	99.8715
b0311	betA	b0311 betA choline dehydrogenase, a flavoprotein 325577:327247 reverse MW:61860	CytoplasmicMembrane	CYT	97.0437
b0312	betB	b0312 betB betaine aldehyde dehydrogenase, NAD-dependent 327261:328733 reverse MW:52911	Cytoplasmic	CYT	97.3008
b0313	betI	b0313 betI choline-inducible betIBA-betT divergent operon transcriptional repressor 328747:329334 reverse MW:21815	Unknown	CYT	97.4293
b0314	betT	b0314 betT choline transporter of high affinity 329463:331496 forward MW:75843	CytoplasmicMembrane	TMH	97.2365
b3337	bfd	b3337 bfd bacterioferritin-associated ferredoxin 3466797:3466991 reverse MW:7362	Cytoplasmic	CYT	99.8072
b3336	bfr	b3336 bfr bacterioferritin, iron storage and detoxification protein 3466249:3466725 reverse MW:18495	Cytoplasmic	CYT	99.8072
b2901	bglA	b2901 bglA 6-phospho-beta-glucosidase A 3043662:3045101 forward MW:55361	Cytoplasmic	CYT	99.7429
b3721	bglB	b3721 bglB cryptic phospho-beta-glucosidase B 3902289:3903701 reverse MW:53161	Cytoplasmic	CYT	69.7301
b3722	bglF	b3722 bglF fused beta-glucoside-specific PTS enzymes: IIA component/IIB component/IIC component 3903720:3905597 reverse MW:66483	CytoplasmicMembrane	CYT	69.0874
b3723	bglG	b3723 bglG transcriptional antiterminator of the bgl operon 3905731:3906567 reverse MW:32097	Cytoplasmic	CYT	69.7943
b3720	bglH	b3720 bglH carbohydrate-specific outer membrane porin, cryptic 3900604:3902220 reverse MW:60657	OuterMembrane	SpI	69.4087
b4366	bglJ	b4366 bglJ bgl operon transcriptional activator 4604160:4604837 forward MW:25621	Cytoplasmic	CYT	99.8072
b2132	bglX	b2132 bglX beta-D-glucoside glucohydrolase, periplasmic 2219692:2221989 reverse MW:83460	Periplasmic	SpI	99.1645
b1112	bhsA	b1112 bhsA biofilm, cell surface and signaling protein 1169073:1169330 forward MW:8815	Unknown	SpI	99.8715
b0774	bioA	b0774 bioA 7,8-diaminopelargonic acid synthase, PLP-dependent 807968:809257 reverse MW:47336	Cytoplasmic	CYT	99.6787
b0775	bioB	b0775 bioB biotin synthase 809344:810384 forward MW:38648	Cytoplasmic	CYT	99.9357
b0777	bioC	b0777 bioC malonyl-ACP O-methyltransferase, SAM-dependent 811522:812277 forward MW:28276	Unknown	CYT	100
b0778	bioD	b0778 bioD dethiobiotin synthetase 812270:812947 forward MW:24107	Cytoplasmic	CYT	100
b0776	bioF	b0776 bioF 8-amino-7-oxononanoate synthase 810381:811535 forward MW:41594	Cytoplasmic	CYT	100
b3412	bioH	b3412 bioH pimeloyl-ACP methyl ester carboxylesterase 3544074:3544844 reverse MW:28505	Cytoplasmic	CYT	100
b3973	birA	b3973 birA bifunctional biotin-[acetylCoA carboxylase] holoenzyme synthetase/ DNA-binding transcriptional repressor, bio-5'-AMP-binding 4173082:4174047 forward MW:35312	Cytoplasmic	CYT	99.8072
b3551	bisC	b3551 bisC biotin sulfoxide reductase 3714061:3716394 reverse MW:85833	Periplasmic	CYT	99.4859
b4149	blc	b4149 blc outer membrane lipoprotein (lipocalin), cell division and growth function 4377189:4377722 reverse MW:19851	OuterMembrane	SpII	100
b4409	blr	b4409 blr beta-lactam resistance membrane protein; divisome-associated protein 1704551:1704676 forward MW:4556	CytoplasmicMembrane	CYT	99.6787
b1163	bluF	b1163 bluF anti-repressor for YcgE, blue light-responsive; FAD-binding; has c-di-GMP phosphodiesterase-like EAL domain, but does not degrade c-di-GMP 1214264:1215475 reverse MW:45295	CytoplasmicMembrane	CYT	82.1337
b1162	bluR	b1162 bluR repressor of blue light-responsive genes 1213328:1214059 reverse MW:28232	Cytoplasmic	CYT	83.6118
b0435	bolA	b0435 bolA stationary-phase morphogene, transcriptional repressor for mreB; also regulator for dacA, dacC, and ampC 454472:454789 forward MW:11993	Unknown	CYT	100
b0557	borD	b0557 borD DLP12 prophage; putative lipoprotein 578600:578893 reverse MW:10447	Unknown	SpII	72.5578
b0401	brnQ	b0401 brnQ branched-chain amino acid transport system 2 carrier protein; LIV-II transport system for Ile, Leu, and Val 419591:420910 forward MW:46209	CytoplasmicMembrane	TMH	99.8072
b4189	bsmA	b4189 bsmA bioflm peroxide resistance protein 4416441:4416770 reverse MW:12038	Unknown	SpII	100
b0836	bssR	b0836 bssR repressor of biofilm formation by indole transport regulation 878248:878631 forward MW:14535	Unknown	CYT	100
b1060	bssS	b1060 bssS biofilm regulator 1120701:1120955 reverse MW:9663	Unknown	CYT	99.9357
b3966	btuB	b3966 btuB vitamin B12/cobalamin outer membrane transporter 4163639:4165483 forward MW:68407	OuterMembrane	SpI	92.8663
b1711	btuC	b1711 btuC vitamin B12 transporter subunit: membrane component of ABC superfamily 1794172:1795152 reverse MW:34949	CytoplasmicMembrane	TMH	99.9357
b1709	btuD	b1709 btuD vitamin B12 transporter subunit : ATP-binding component of ABC superfamily 1792809:1793558 reverse MW:27081	CytoplasmicMembrane_multiple	CYT	99.9357
b1710	btuE	b1710 btuE glutathione peroxidase 1793558:1794109 reverse MW:20469	Periplasmic	CYT	99.9357
b0158	btuF	b0158 btuF vitamin B12 transporter subunit: periplasmic-binding component of ABC superfamily 177662:178462 reverse MW:29367	Periplasmic	SpI	99.9357
b1270	btuR	b1270 btuR cob(I)yrinic acid a,c-diamide adenosyltransferase 1327767:1328357 reverse MW:21999	Cytoplasmic	CYT	99.9357
b4131	cadA	b4131 cadA lysine decarboxylase, acid-inducible 4356470:4358617 reverse MW:81261	Cytoplasmic	CYT	96.4653
b4132	cadB	b4132 cadB putative lysine/cadaverine transporter 4358697:4360031 reverse MW:46665	CytoplasmicMembrane	TMH	96.7224
b4133	cadC	b4133 cadC cadBA operon transcriptional activator 4360396:4361934 reverse MW:57813	CytoplasmicMembrane	CYT	96.5296
b0039	caiA	b0039 caiA crotonobetaine reductase subunit II, FAD-binding 39244:40386 reverse MW:42558	Cytoplasmic	CYT	99.8715
b0038	caiB	b0038 caiB crotonobetainyl CoA:carnitine CoA transferase 37898:39115 reverse MW:45127	Cytoplasmic	CYT	99.7429
b0037	caiC	b0037 caiC putative crotonobetaine/carnitine-CoA ligase 36271:37824 reverse MW:58559	Cytoplasmic	CYT	99.4859
b0036	caiD	b0036 caiD carnitinyl-CoA dehydratase 35377:36162 reverse MW:28190	Cytoplasmic	CYT	99.8715
b0035	caiE	b0035 caiE stimulator of CaiD and CaiB enzyme activities 34781:35371 reverse MW:21212	Cytoplasmic	CYT	99.8715
b0034	caiF	b0034 caiF cai operon transcriptional activator 34300:34695 forward MW:15436	Cytoplasmic	CYT	99.7429
b0040	caiT	b0040 caiT putative transporter 40417:41931 reverse MW:56587	CytoplasmicMembrane	TMH	99.6144
b0126	can	b0126 can carbonic anhydrase 142008:142670 reverse MW:25097	Cytoplasmic	CYT	100
b0032	carA	b0032 carA carbamoyl phosphate synthetase small subunit, glutamine amidotransferase 29651:30799 forward MW:41413	Cytoplasmic	CYT	100
b0033	carB	b0033 carB carbamoyl-phosphate synthase large subunit 30817:34038 forward MW:117843	Unknown_multiple	CYT	99.2288
b2760	casA	b2760 casA CRISP RNA (crRNA) containing Cascade antiviral complex protein 2882630:2884138 reverse MW:55901	Cytoplasmic	CYT	8.61183
b2759	casB	b2759 casB CRISP RNA (crRNA) containing Cascade antiviral complex protein 2882155:2882637 reverse MW:18701	Unknown	CYT	9.0617
b2758	casC	b2758 casC CRISP RNA (crRNA) containing Cascade antiviral complex protein 2881051:2882142 reverse MW:40025	Unknown	CYT	8.86889
b2757	casD	b2757 casD CRISP RNA (crRNA) containing Cascade antiviral complex protein 2880374:2881048 reverse MW:25209	Unknown	CYT	8.99743
b2756	casE	b2756 casE CRISPR RNA precursor cleavage enzyme; CRISP RNA (crRNA) containing Cascade antiviral complex protein 2879788:2880387 reverse MW:22293	Unknown	CYT	9.12596
b0978	cbdA	b0978 cbdA cytochrome bd-II oxidase, subunit I 1037740:1039284 forward MW:57920	CytoplasmicMembrane	TMH	99.8715
b0979	cbdB	b0979 cbdB cytochrome bd-II oxidase, subunit II 1039296:1040432 forward MW:42424	CytoplasmicMembrane	TMH	99.8715
b4592	cbdX	b4592 cbdX putative cytochrome bd-II oxidase subunit 1040445:1040537 forward MW:3597	CytoplasmicMembrane	TMH	99.9357
b2004	cbeA	b2004 cbeA CP4-44 prophage; cytoskeleton bundling-enhancing factor A; CbtA antitoxin 2077112:2077480 forward MW:13651	Unknown	CYT	86.6324
b1987	cbl	b1987 cbl ssuEADCB/tauABCD operon transcriptional activator 2059964:2060914 reverse MW:35824	Cytoplasmic	CYT	99.8072
b1000	cbpA	b1000 cbpA DnaK co-chaperone; curved DNA-binding protein 1062855:1063775 reverse MW:34455	Cytoplasmic	CYT	99.7429
b0999	cbpM	b0999 cbpM modulator of CbpA co-chaperone 1062550:1062855 reverse MW:11512	Unknown	CYT	99.8715
b3690	cbrA	b3690 cbrA colicin M resistance protein; FAD-binding protein, putative oxidoreductase 3869377:3870441 forward MW:40142	Unknown	CYT	99.7429
b3716	cbrB	b3716 cbrB PRK09823 family inner membrane protein, creBC regulon 3897506:3897973 forward MW:16683	CytoplasmicMembrane	TMH	69.9871
b3717	cbrC	b3717 cbrC UPF0167 family protein 3898022:3898609 forward MW:22485	Cytoplasmic	CYT	40.4884
b2005	cbtA	b2005 cbtA CP4-44 prophage; toxin of the YeeV-YeeU toxin-antitoxin system 2077569:2077943 forward MW:13899	Unknown	CYT	90.1028
b3056	cca	b3056 cca fused tRNA nucleotidyl transferase/2'3'-cyclic phosphodiesterase/2'nucleotidase and phosphatase 3201891:3203129 forward MW:46435	Cytoplasmic	CYT	99.9357
b2201	ccmA	b2201 ccmA heme exporter subunit 2297021:2297644 reverse MW:23021	CytoplasmicMembrane	CYT	99.9357
b2200	ccmB	b2200 ccmB heme exporter subunit 2296362:2297024 reverse MW:23619	CytoplasmicMembrane	TMH	99.9357
b2199	ccmC	b2199 ccmC heme exporter subunit 2295583:2296320 reverse MW:27885	CytoplasmicMembrane	TMH	99.9357
b2198	ccmD	b2198 ccmD cytochrome c biogenesis protein 2295377:2295586 reverse MW:7745	CytoplasmicMembrane	TMH	99.8715
b2197	ccmE	b2197 ccmE periplasmic heme chaperone 2294901:2295380 reverse MW:17698	Cytoplasmic	TMH	99.8715
b2196	ccmF	b2196 ccmF heme lyase, CcmF subunit 2292961:2294904 reverse MW:71390	CytoplasmicMembrane	TMH	99.1003
b2194	ccmH	b2194 ccmH heme lyase, CcmH subunit 2291358:2292410 reverse MW:39089	CytoplasmicMembrane	SpI	99.8715
b0162	cdaR	b0162 cdaR carbohydrate diacid regulon transcriptional regulator; autoregulator 182463:183620 forward MW:43688	Cytoplasmic	CYT	99.7429
b2143	cdd	b2143 cdd cytidine/deoxycytidine deaminase 2231844:2232728 forward MW:31540	Unknown	CYT	100
b3918	cdh	b3918 cdh CDP-diacylglycerol phosphotidylhydrolase 4109930:4110685 forward MW:28451	CytoplasmicMembrane	SpI	100
b0175	cdsA	b0175 cdsA CDP-diglyceride synthase 195677:196534 forward MW:31436	CytoplasmicMembrane	TMH	100
b1731	cedA	b1731 cedA cell division modulator 1813421:1813663 reverse MW:9376	Unknown	CYT	100
b1661	cfa	b1661 cfa cyclopropane fatty acyl phospholipid synthase (unsaturated-phospholipid methyltransferase) 1741413:1742561 forward MW:43909	Cytoplasmic	CYT	99.8715
b1216	chaA	b1216 chaA calcium/sodium:proton antiporter 1270749:1271849 reverse MW:39169	CytoplasmicMembrane	TMH	99.6787
b1217	chaB	b1217 chaB cation transport regulator 1272119:1272349 forward MW:8944	Unknown	CYT	99.8715
b1218	chaC	b1218 chaC cation transport regulator 1272507:1273202 forward MW:25480	Unknown	CYT	99.8072
b1736	chbA	b1736 chbA N,N'-diacetylchitobiose-specific enzyme IIA component of PTS 1819455:1819805 reverse MW:12747	Cytoplasmic	CYT	99.4859
b1738	chbB	b1738 chbB N,N'-diacetylchitobiose-specific enzyme IIB component of PTS 1821299:1821619 reverse MW:11426	Cytoplasmic	CYT	99.6144
b1737	chbC	b1737 chbC N,N'-diacetylchitobiose-specific enzyme IIC component of PTS 1819856:1821214 reverse MW:48332	CytoplasmicMembrane	CYT	99.1003
b1734	chbF	b1734 chbF phospho-chitobiase; general 6-phospho-beta-glucosidase activity 1817148:1818500 reverse MW:50513	Cytoplasmic	CYT	99.6787
b1733	chbG	b1733 chbG chito-oligosaccharide deacetylase 1816386:1817135 reverse MW:27774	Cytoplasmic	CYT	99.7429
b1735	chbR	b1735 chbR repressor of chb operon for N,N'-diacetylchitobiose utilization 1818605:1819447 reverse MW:32968	Unknown	CYT	99.5501
b1888	cheA	b1888 cheA fused chemotactic sensory histidine kinase in two-component regulatory system with CheB and CheY: sensory histidine kinase/signal sensing protein 1973360:1975324 reverse MW:71351	Cytoplasmic	CYT	99.4216
b1883	cheB	b1883 cheB fused chemotaxis regulator: protein-glutamate methylesterase in two-component regulatory system with CheA 1967452:1968501 reverse MW:37468	Cytoplasmic	CYT	99.3573
b1884	cheR	b1884 cheR chemotaxis regulator, protein-glutamate methyltransferase 1968504:1969364 reverse MW:32849	Cytoplasmic	CYT	99.4859
b1887	cheW	b1887 cheW purine-binding chemotaxis protein 1972836:1973339 reverse MW:18084	Cytoplasmic	CYT	99.4859
b1882	cheY	b1882 cheY chemotaxis regulator transmitting signal to flagellar motor component 1967048:1967437 reverse MW:14097	Cytoplasmic	CYT	99.4859
b1881	cheZ	b1881 cheZ chemotaxis regulator, protein phosphatase for CheY 1966393:1967037 reverse MW:23976	Cytoplasmic	CYT	99.4859
b3338	chiA	b3338 chiA periplasmic endochitinase 3467160:3469853 reverse MW:97057	Periplasmic	SpI	43.8946
b0681	chiP	b0681 chiP chitoporin, uptake of chitosugars 708334:709740 forward MW:52780	Unknown	SpI	99.5501
b0682	chiQ	b0682 chiQ chitosugar-induced verified lipoprotein 709790:710116 forward MW:11998	Unknown	SpII	99.9357
b1741	cho	b1741 cho endonuclease of nucleotide excision repair 1823515:1824402 forward MW:33707	Cytoplasmic	CYT	99.6787
b4225	chpB	b4225 chpB toxin of the ChpB-ChpS toxin-antitoxin system 4448692:4449042 forward MW:12492	Unknown	CYT	50.0643
b4224	chpS	b4224 chpS antitoxin of the ChpBS toxin-antitoxin system 4448447:4448698 forward MW:9271	Unknown	CYT	50.0643
b3713	chrR	b3713 chrR chromate reductase, Class I, flavoprotein 3894652:3895218 forward MW:20375	Cytoplasmic	CYT	99.5501
b2155	cirA	b2155 cirA colicin IA outer membrane receptor and translocator; ferric iron-catecholate transporter 2244778:2246769 reverse MW:73896	OuterMembrane	SpI	99.036
b0619	citA	b0619 citA sensory histidine kinase in two-component regulatory system with CitB 652235:653893 forward MW:61684	CytoplasmicMembrane	TMH	99.8072
b0620	citB	b0620 citB response regulator in two-component regulatory system with CitA 653862:654542 forward MW:25453	Cytoplasmic	CYT	100
b0618	citC	b0618 citC [citrate [pro-3S]-lyase] ligase 650798:651856 reverse MW:40077	Cytoplasmic	CYT	99.6787
b0617	citD	b0617 citD citrate lyase, acyl carrier (gamma) subunit 650487:650783 reverse MW:10689	Cytoplasmic	CYT	100
b0616	citE	b0616 citE citrate lyase, citryl-ACP lyase (beta) subunit 649582:650490 reverse MW:33110	Cytoplasmic	CYT	99.6787
b0615	citF	b0615 citF citrate lyase, citrate-ACP transferase (alpha) subunit 648039:649571 reverse MW:55173	Cytoplasmic	CYT	99.4216
b0613	citG	b0613 citG 2-(5''-triphosphoribosyl)-3'-dephosphocoenzyme-A synthase 646631:647509 reverse MW:31644	Unknown	CYT	100
b0612	citT	b0612 citT citrate:succinate antiporter 645117:646580 reverse MW:53093	CytoplasmicMembrane	TMH	99.8715
b0614	citX	b0614 citX apo-citrate lyase phosphoribosyl-dephospho-CoA transferase 647484:648035 reverse MW:20270	Cytoplasmic	CYT	100
b0155	clcA	b0155 clcA H(+)/Cl(-) exchange transporter 175107:176528 forward MW:50349	CytoplasmicMembrane	CYT	99.6787
b1592	clcB	b1592 clcB H(+)/Cl(-) exchange transporter 1665315:1666571 forward MW:44153	CytoplasmicMembrane	TMH	99.6787
b0882	clpA	b0882 clpA ATPase and specificity subunit of ClpA-ClpP ATP-dependent serine protease, chaperone activity 923264:925540 forward MW:84208	Cytoplasmic	CYT	99.6144
b2592	clpB	b2592 clpB protein disaggregation chaperone 2731600:2734173 reverse MW:95586	Cytoplasmic	CYT	99.2288
b0437	clpP	b0437 clpP proteolytic subunit of ClpA-ClpP and ClpX-ClpP ATP-dependent serine proteases 456677:457300 forward MW:23187	Cytoplasmic	CYT	99.9357
b0881	clpS	b0881 clpS regulatory protein for ClpA substrate specificity 922913:923233 forward MW:12179	Cytoplasmic	CYT	100
b0438	clpX	b0438 clpX ATPase and specificity subunit of ClpX-ClpP ATP-dependent serine protease 457426:458700 forward MW:46356	Cytoplasmic	CYT	99.7429
b1249	clsA	b1249 clsA cardiolipin synthase 1 1307185:1308645 reverse MW:54823	CytoplasmicMembrane	TMH	99.7429
b0789	clsB	b0789 clsB cardiolipin synthase 2 822498:823739 reverse MW:47634	CytoplasmicMembrane	CYT	99.9357
b1046	clsC	b1046 clsC stationary phase cardiolipin synthase 3 1106355:1107776 forward MW:53648	CytoplasmicMembrane	CYT	99.4859
b0910	cmk	b0910 cmk cytidylate kinase 961201:961884 forward MW:24746	Cytoplasmic	CYT	100
b1870	cmoA	b1870 cmoA carboxy-SAM synthase 1952702:1953445 forward MW:27776	Cytoplasmic	CYT	100
b1871	cmoB	b1871 cmoB tRNA (cmo5U34)-carboxymethyltransferase, carboxy-SAM-dependent 1953442:1954413 forward MW:37007	Cytoplasmic	CYT	99.9357
b2933	cmtA	b2933 cmtA putative mannitol-specific PTS enzymes: IIB component/IIC component 3077471:3078859 reverse MW:48971	CytoplasmicMembrane	TMH	99.6144
b2934	cmtB	b2934 cmtB putative mannitol-specific enzyme IIA component of PTS 3078887:3079330 reverse MW:16046	Unknown	CYT	98.9717
b1625	cnu	b1625 cnu nucleoid-associated oriC-binding protein; H-NS and StpA stabilizing factor 1704949:1705164 forward MW:8416	Unknown	CYT	99.8715
b3974	coaA	b3974 coaA pantothenate kinase 4174076:4175026 reverse MW:36360	Cytoplasmic	CYT	99.8072
b3634	coaD	b3634 coaD pantetheine-phosphate adenylyltransferase 3809825:3810304 forward MW:17836	Cytoplasmic	CYT	100
b0103	coaE	b0103 coaE dephospho-CoA kinase 112599:113219 reverse MW:22621	Cytoplasmic	CYT	100
b1120	cobB	b1120 cobB deacetylase of acs and cheY, chemotaxis regulator 1179631:1180359 forward MW:26716	Cytoplasmic	CYT	100
b0638	cobC	b0638 cobC putative alpha-ribazole-5'-P phosphatase 669296:669907 reverse MW:23308	Cytoplasmic	CYT	100
b1992	cobS	b1992 cobS cobalamin synthase 2064479:2065222 reverse MW:26386	CytoplasmicMembrane	TMH	99.1645
b1991	cobT	b1991 cobT nicotinate-nucleotide--dimethylbenzimidazole phosphoribosyltransferase 2063388:2064467 reverse MW:36987	Cytoplasmic	CYT	99.5501
b1993	cobU	b1993 cobU bifunctional cobinamide kinase/ cobinamide phosphate guanylyltransferase 2065219:2065764 reverse MW:20164	Cytoplasmic	CYT	99.2288
b0337	codA	b0337 codA cytosine/isoguanine deaminase 356171:357454 forward MW:47559	Cytoplasmic	CYT	98.5219
b0336	codB	b0336 codB cytosine transporter 354922:356181 forward MW:43618	CytoplasmicMembrane	TMH	98.7147
b0446	cof	b0446 cof thiamine pyrimidine pyrophosphate hydrolase; HMP-PP phosphatase 467412:468230 forward MW:30371	Cytoplasmic	CYT	99.8715
b1145	cohE	b1145 cohE e14 prophage; repressor protein phage e14 1202259:1202933 reverse MW:25094	Cytoplasmic	CYT	21.8509
b0484	copA	b0484 copA copper transporter 508875:511379 reverse MW:87874	CytoplasmicMembrane	CYT	99.2931
b3816	corA	b3816 corA magnesium/nickel/cobalt transporter 4001426:4002376 forward MW:36590	CytoplasmicMembrane	CYT	99.8715
b3032	cpdA	b3032 cpdA 3',5' cAMP phosphodiesterase 3176006:3176833 reverse MW:30920	Cytoplasmic	CYT	100
b4213	cpdB	b4213 cpdB 2':3'-cyclic-nucleotide 2'-phosphodiesterase 4434622:4436565 reverse MW:70832	Periplasmic	SpI	99.6787
b2049	cpsB	b2049 cpsB mannose-1-phosphate guanyltransferase 2123084:2124520 reverse MW:53016	Cytoplasmic	CYT	94.3445
b2048	cpsG	b2048 cpsG phosphomannomutase 2121609:2122979 reverse MW:50463	Cytoplasmic	CYT	92.9306
b2896	cptA	b2896 cptA toxin of CptAB toxin-antitoxin pair 3040416:3040823 reverse MW:16032	CytoplasmicMembrane	TMH	100
b3911	cpxA	b3911 cpxA sensory histidine kinase in two-component regulatory system with CpxR 4103602:4104975 reverse MW:51625	CytoplasmicMembrane	TMH	99.8715
b4484	cpxP	b4484 cpxP inhibitor of the cpx response; periplasmic adaptor protein 4105820:4106320 forward MW:18965	Periplasmic	SpI	100
b3912	cpxR	b3912 cpxR response regulator in two-component regulatory system with CpxA 4104972:4105670 reverse MW:26312	Cytoplasmic	CYT	100
b0080	cra	b0080 cra transcriptional repressor-activator for carbon metabolism 88028:89032 forward MW:37967	Cytoplasmic	CYT	100
b4397	creA	b4397 creA putative periplasmic protein 4635521:4635994 forward MW:17108	Unknown	SpI	100
b4398	creB	b4398 creB response regulator in two-component regulatory system with CreC 4636007:4636696 forward MW:26125	Cytoplasmic	CYT	100
b4399	creC	b4399 creC sensory histidine kinase in two-component regulatory system with CreB or PhoB, regulator of the CreBC regulon 4636696:4638120 forward MW:52176	CytoplasmicMembrane	SpI	99.6144
b4400	creD	b4400 creD inner membrane protein 4638178:4639530 forward MW:49830	CytoplasmicMembrane	TMH	99.5501
b4109	crfC	b4109 crfC clamp-binding sister replication fork colocalization protein, dynamin-related 4327135:4329363 forward MW:84372	Cytoplasmic	CYT	98.7147
b0240	crl	b0240 crl undefined product 257829:259006 forward MW:15655	Cytoplasmic	CYT	99.6787
b1146	croE	b1146 croE e14 prophage; putative DNA-binding transcriptional regulator 1203024:1203224 forward MW:7402	Unknown	CYT	21.9794
b3357	crp	b3357 crp cAMP-activated global transcription factor, mediator of catabolite repression 3486120:3486752 forward MW:23640	Cytoplasmic	CYT	100
b2417	crr	b2417 crr glucose-specific enzyme IIA component of PTS 2535834:2536343 forward MW:18251	Cytoplasmic	CYT	99.9357
b2810	csdA	b2810 csdA cysteine sulfinate desulfinase 2943337:2944542 forward MW:43234	Cytoplasmic	CYT	99.8072
b2811	csdE	b2811 csdE CsdA-binding activator; Fe-S protein 2944542:2944985 forward MW:15940	Cytoplasmic	CYT	100
b1042	csgA	b1042 csgA curlin subunit, amyloid curli fibers, cryptic 1104447:1104902 forward MW:15049	Extracellular	SpI	99.5501
b1041	csgB	b1041 csgB curlin nucleator protein, minor subunit in curli complex 1103951:1104406 forward MW:15882	Extracellular	SpI	99.7429
b1043	csgC	b1043 csgC curli assembly protein 1104961:1105293 forward MW:11966	Unknown	SpI	99.7429
b1040	csgD	b1040 csgD csgBAC operon transcriptional regulator 1102546:1103196 reverse MW:24935	Cytoplasmic	CYT	99.1645
b1039	csgE	b1039 csgE curlin secretion specificity factor 1102152:1102541 reverse MW:14878	Unknown	SpI	99.4859
b1038	csgF	b1038 csgF curli nucleation outer membrane protein 1101711:1102127 reverse MW:15055	Extracellular	SpI	99.3573
b1037	csgG	b1037 csgG curli production assembly/transport outer membrane lipoprotein 1100851:1101684 reverse MW:30557	CytoplasmicMembrane	SpII	99.5501
b2659	csiD	b2659 csiD carbon starvation protein 2788985:2789962 forward MW:37360	Unknown	CYT	99.4216
b2535	csiE	b2535 csiE stationary phase inducible protein 2665435:2666715 forward MW:49041	Cytoplasmic	CYT	99.7429
b2664	csiR	b2664 csiR transcriptional repressor of csiD 2795674:2796336 forward MW:24991	Cytoplasmic	CYT	99.8715
b3556	cspA	b3556 cspA RNA chaperone and antiterminator, cold-inducible 3720049:3720261 forward MW:7403	Cytoplasmic	CYT	100
b1557	cspB	b1557 cspB Qin prophage; cold shock protein 1641339:1641554 reverse MW:7716	Cytoplasmic	CYT	100
b1823	cspC	b1823 cspC stress protein, member of the CspA-family 1907226:1907435 reverse MW:7402	Cytoplasmic	CYT	100
b0880	cspD	b0880 cspD inhibitor of DNA replication, cold shock protein homolog 922366:922590 reverse MW:7969	Cytoplasmic	CYT	100
b0623	cspE	b0623 cspE constitutive cold shock family transcription antitermination protein; negative regulator of cspA transcription; RNA melting protein; ssDNA-binding protein 657292:657501 forward MW:7463	Cytoplasmic	CYT	100
b1558	cspF	b1558 cspF Qin prophage; cold shock protein 1641855:1642067 forward MW:7544	Cytoplasmic	CYT	99.8715
b0990	cspG	b0990 cspG cold shock protein homolog, cold-inducible 1051461:1051673 forward MW:7780	Cytoplasmic	CYT	99.9357
b0989	cspH	b0989 cspH stress protein, member of the CspA-family 1050963:1051175 reverse MW:7702	Cytoplasmic	CYT	99.9357
b1552	cspI	b1552 cspI Qin prophage; cold shock protein 1638455:1638667 reverse MW:7683	Cytoplasmic	CYT	99.9357
b2696	csrA	b2696 csrA pleiotropic regulatory protein for carbon source metabolism 2818961:2819146 reverse MW:6856	Unknown	CYT	100
b3252	csrD	b3252 csrD targeting factor for csrBC sRNA degradation 3401392:3403332 reverse MW:73340	CytoplasmicMembrane	TMH	99.3573
b0598	cstA	b0598 cstA carbon starvation protein involved in peptide utilization; APC peptide transporter family protein 629894:631999 forward MW:75106	CytoplasmicMembrane	TMH	99.2931
b0123	cueO	b0123 cueO multicopper oxidase (laccase) 137083:138633 forward MW:56556	Periplasmic	SpI	99.6144
b0487	cueR	b0487 cueR copper-responsive regulon transcriptional regulator 513993:514400 forward MW:15235	Cytoplasmic	CYT	100
b1449	curA	b1449 curA curcumin/dihydrocurcumin reductase, NADPH-dependent 1519027:1520064 forward MW:37610	Cytoplasmic	CYT	72.108
b0575	cusA	b0575 cusA copper/silver efflux system, membrane component 598714:601857 forward MW:114708	CytoplasmicMembrane	TMH	98.8432
b0574	cusB	b0574 cusB copper/silver efflux system, membrane fusion protein 597479:598702 forward MW:44305	Unknown	SpI	99.8072
b0572	cusC	b0572 cusC copper/silver efflux system, outer membrane component 595600:596973 forward MW:50270	OuterMembrane_multiple	SpII	99.3573
b0573	cusF	b0573 cusF periplasmic copper- and silver-binding protein 597131:597463 forward MW:12251	Periplasmic	SpI	99.8715
b0571	cusR	b0571 cusR response regulator in two-component regulatory system with CusS 594760:595443 reverse MW:25394	Cytoplasmic	CYT	99.8072
b0570	cusS	b0570 cusS sensory histidine kinase in two-component regulatory system with CusR, senses copper ions 593328:594770 reverse MW:53738	CytoplasmicMembrane	SpI	99.4859
b4137	cutA	b4137 cutA divalent-cation tolerance protein, copper sensitivity 4365018:4365356 reverse MW:12331	Cytoplasmic	CYT	100
b1874	cutC	b1874 cutC copper homeostasis protein 1958520:1959266 reverse MW:26762	Cytoplasmic	CYT	99.8715
b2313	cvpA	b2313 cvpA colicin V production membrane protein 2430275:2430763 reverse MW:17907	CytoplasmicMembrane	TMH	99.9357
b1191	cvrA	b1191 cvrA putative cation/proton antiporter 1240335:1242071 reverse MW:62268	CytoplasmicMembrane	TMH	99.5501
b3806	cyaA	b3806 cyaA adenylate cyclase 3991153:3993699 forward MW:97569	Cytoplasmic	CYT	99.1003
b3807	cyaY	b3807 cyaY iron-dependent inhibitor of iron-sulfur cluster formation; frataxin; iron-binding and oxidizing protein 3993739:3994059 reverse MW:12231	Cytoplasmic	CYT	100
b1418	cybB	b1418 cybB cytochrome b561 1490902:1491432 forward MW:20286	CytoplasmicMembrane	TMH	99.5501
b4236	cybC	b4236 cybC undefined product 4459490:4459855 forward MW:13263	Periplasmic	SpI	99.9357
b4208	cycA	b4208 cycA D-alanine/D-serine/glycine transporter 4429864:4431276 forward MW:51660	CytoplasmicMembrane	TMH	99.7429
b0733	cydA	b0733 cydA cytochrome d terminal oxidase, subunit I 771458:773026 forward MW:58205	CytoplasmicMembrane	TMH	99.6787
b0734	cydB	b0734 cydB cytochrome d terminal oxidase, subunit II 773042:774181 forward MW:42453	CytoplasmicMembrane	TMH	99.8715
b0886	cydC	b0886 cydC fused glutathione, cysteine exporter subunits of ABC superfamily: membrane component/ATP-binding component 927474:929195 reverse MW:62921	CytoplasmicMembrane	TMH	99.6787
b0887	cydD	b0887 cydD fused glutathione, cysteine exporter subunits of ABC superfamily: membrane component/ATP-binding component 929196:930962 reverse MW:65057	CytoplasmicMembrane	TMH	99.4859
b4515	cydX	b4515 cydX cytochrome d (bd-I) ubiquinol oxidase subunit X 774196:774309 forward MW:4041	Unknown	SpI	100
b0338	cynR	b0338 cynR transcriptional activator of cyn operon; autorepressor 357791:358690 reverse MW:32961	Cytoplasmic	CYT	70.437
b0340	cynS	b0340 cynS cyanate aminohydrolase 359489:359959 forward MW:17049	Unknown_multiple	CYT	70.3085
b0339	cynT	b0339 cynT carbonic anhydrase 358799:359458 forward MW:23732	Cytoplasmic	CYT	70.3085
b0341	cynX	b0341 cynX putative cyanate transporter 359992:361146 forward MW:41361	CytoplasmicMembrane	CYT	70.5013
b0432	cyoA	b0432 cyoA cytochrome o ubiquinol oxidase subunit II 450663:451610 reverse MW:34911	CytoplasmicMembrane	TMH	100
b0431	cyoB	b0431 cyoB cytochrome o ubiquinol oxidase subunit I 448650:450641 reverse MW:74368	CytoplasmicMembrane	TMH	99.2288
b0430	cyoC	b0430 cyoC cytochrome o ubiquinol oxidase subunit III 448046:448660 reverse MW:22622	CytoplasmicMembrane	TMH	100
b0429	cyoD	b0429 cyoD cytochrome o ubiquinol oxidase subunit IV 447717:448046 reverse MW:12029	CytoplasmicMembrane	TMH	100
b0428	cyoE	b0428 cyoE protoheme IX farnesyltransferase 446815:447705 reverse MW:32248	CytoplasmicMembrane	TMH	100
b2422	cysA	b2422 cysA sulfate/thiosulfate transporter subunit 2539717:2540814 reverse MW:41059	CytoplasmicMembrane	CYT	99.9357
b1275	cysB	b1275 cysB N-acetylserine-responsive cysteine regulon transcriptional activator; autorepressor 1333855:1334829 forward MW:36150	Cytoplasmic	CYT	100
b2750	cysC	b2750 cysC adenosine 5'-phosphosulfate kinase 2873387:2873992 reverse MW:22321	Cytoplasmic	CYT	100
b2752	cysD	b2752 cysD sulfate adenylyltransferase, subunit 2 2875421:2876329 reverse MW:35188	Cytoplasmic	CYT	100
b3607	cysE	b3607 cysE serine acetyltransferase 3781741:3782562 reverse MW:29317	Cytoplasmic	CYT	99.9357
b3368	cysG	b3368 cysG fused siroheme synthase 1,3-dimethyluroporphyriongen III dehydrogenase and siroheme ferrochelatase/uroporphyrinogen methyltransferase 3497828:3499201 forward MW:49920	Cytoplasmic	CYT	99.8715
b2762	cysH	b2762 cysH phosphoadenosine phosphosulfate reductase; PAPS reductase, thioredoxin dependent 2887578:2888312 reverse MW:27976	Cytoplasmic	CYT	100
b2763	cysI	b2763 cysI sulfite reductase, beta subunit, NAD(P)-binding, heme-binding 2888387:2890099 reverse MW:63999	Cytoplasmic	CYT	99.4859
b2764	cysJ	b2764 cysJ sulfite reductase, alpha subunit, flavoprotein 2890099:2891898 reverse MW:66270	CytoplasmicMembrane	CYT	99.6787
b2414	cysK	b2414 cysK cysteine synthase A, O-acetylserine sulfhydrolase A subunit 2532409:2533380 forward MW:34490	Cytoplasmic	CYT	99.8072
b2421	cysM	b2421 cysM cysteine synthase B (O-acetylserine sulfhydrolase B) 2538672:2539583 reverse MW:32632	Cytoplasmic	CYT	100
b2751	cysN	b2751 cysN sulfate adenylyltransferase, subunit 1 2873992:2875419 reverse MW:52559	Cytoplasmic	CYT	99.8715
b2425	cysP	b2425 cysP thiosulfate-binding protein 2542512:2543528 reverse MW:37614	Periplasmic	SpI	99.7429
b4214	cysQ	b4214 cysQ 3'(2'),5'-bisphosphate nucleotidase 4436755:4437495 forward MW:27176	Cytoplasmic	CYT	100
b0526	cysS	b0526 cysS cysteinyl-tRNA synthetase 554611:555996 forward MW:52202	Cytoplasmic	CYT	99.8715
b2424	cysU	b2424 cysU sulfate/thiosulfate ABC transporter permease 2541679:2542512 reverse MW:30292	CytoplasmicMembrane	TMH	100
b2423	cysW	b2423 cysW sulfate/thiosulfate ABC transporter subunit 2540804:2541679 reverse MW:32538	CytoplasmicMembrane	TMH	100
b2413	cysZ	b2413 cysZ EI24 family inner membrane protein; putative sulfate transporter 2531463:2532224 forward MW:29305	CytoplasmicMembrane	TMH	99.9357
b3934	cytR	b3934 cytR Anti-activator for CytR-CRP nucleoside utilization regulon 4123431:4124456 reverse MW:37788	Cytoplasmic	CYT	100
b0632	dacA	b0632 dacA D-alanyl-D-alanine carboxypeptidase (penicillin-binding protein 5) 662752:663963 reverse MW:44444	CytoplasmicMembrane	SpI	99.7429
b3182	dacB	b3182 dacB D-alanyl-D-alanine carboxypeptidase 3328963:3330396 forward MW:51798	Periplasmic	SpI	99.8715
b0839	dacC	b0839 dacC D-alanyl-D-alanine carboxypeptidase (penicillin-binding protein 6a) 880727:881929 forward MW:43609	CytoplasmicMembrane	SpI	99.8715
b2010	dacD	b2010 dacD D-alanyl-D-alanine carboxypeptidase (penicillin-binding protein 6b) 2081381:2082547 reverse MW:43328	CytoplasmicMembrane	SpI	99.6787
b1189	dadA	b1189 dadA D-amino acid dehydrogenase 1237571:1238869 forward MW:47607	CytoplasmicMembrane	TMH	99.9357
b1190	dadX	b1190 dadX alanine racemase, catabolic, PLP-binding 1238879:1239949 forward MW:38845	Cytoplasmic	CYT	99.9357
b3387	dam	b3387 dam DNA adenine methyltransferase 3515077:3515913 reverse MW:32099	Cytoplasmic	CYT	100
b3388	damX	b3388 damX cell division protein that binds to the septal ring 3516020:3517306 reverse MW:46162	Unknown	CYT	99.9357
b2478	dapA	b2478 dapA dihydrodipicolinate synthase 2598882:2599760 reverse MW:31270	Cytoplasmic	CYT	100
b0031	dapB	b0031 dapB dihydrodipicolinate reductase 28374:29195 forward MW:28756	Cytoplasmic	CYT	100
b0166	dapD	b0166 dapD 2,3,4,5-tetrahydropyridine-2-carboxylate N-succinyltransferase 185123:185947 reverse MW:29892	Cytoplasmic	CYT	100
b2472	dapE	b2472 dapE N-succinyl-diaminopimelate deacylase 2591607:2592734 forward MW:41269	Cytoplasmic	CYT	100
b3809	dapF	b3809 dapF diaminopimelate epimerase 3994762:3995586 forward MW:30209	Cytoplasmic	CYT	100
b1206	dauA	b1206 dauA C4-dicarboxylic acid transporter 1259124:1260803 reverse MW:59397	CytoplasmicMembrane	CYT	99.4859
b1343	dbpA	b1343 dbpA ATP-dependent RNA helicase, specific for 23S rRNA 1409511:1410884 forward MW:49156	Cytoplasmic	CYT	99.3573
b2065	dcd	b2065 dcd 2'-deoxycytidine 5'-triphosphate deaminase 2141634:2142215 reverse MW:21249	Cytoplasmic	CYT	99.6787
b1961	dcm	b1961 dcm DNA cytosine methyltransferase 2030899:2032317 reverse MW:53465	Cytoplasmic	CYT	99.6144
b1538	dcp	b1538 dcp dipeptidyl carboxypeptidase II 1625335:1627380 reverse MW:77516	Cytoplasmic	CYT	97.5578
b3472	dcrB	b3472 dcrB putative lipoprotein 3609955:3610512 forward MW:19787	Periplasmic	SpII	99.9357
b3528	dctA	b3528 dctA C4-dicarboxylic acid, orotate and citrate transporter 3682161:3683447 reverse MW:45437	CytoplasmicMembrane	TMH	99.8072
b3507	dctR	b3507 dctR LuxR family putative transcriptional regulator 3654683:3655213 forward MW:20408	Unknown	CYT	99.6787
b4138	dcuA	b4138 dcuA C4-dicarboxylate antiporter 4365472:4366773 reverse MW:45751	CytoplasmicMembrane	TMH	99.6144
b4123	dcuB	b4123 dcuB C4-dicarboxylate transporter, anaerobic; DcuS co-sensor 4347404:4348744 reverse MW:47935	CytoplasmicMembrane	TMH	99.5501
b0621	dcuC	b0621 dcuC anaerobic C4-dicarboxylate transport 654583:655968 reverse MW:48412	CytoplasmicMembrane	TMH	98.9717
b3227	dcuD	b3227 dcuD putative transporter 3374869:3376236 forward MW:48831	CytoplasmicMembrane	TMH	71.6581
b4124	dcuR	b4124 dcuR response regulator in two-component regulatory system with DcuS 4349315:4350034 reverse MW:27488	Cytoplasmic	CYT	99.7429
b4125	dcuS	b4125 dcuS sensory histidine kinase in two-component regulatory system with DcuR, regulator of anaerobic fumarate respiration 4350031:4351662 reverse MW:60551	CytoplasmicMembrane	TMH	99.4859
b1919	dcyD	b1919 dcyD D-cysteine desulfhydrase, PLP-dependent 1998494:1999480 reverse MW:35153	Cytoplasmic	CYT	99.6144
b0381	ddlA	b0381 ddlA D-alanine-D-alanine ligase A 399829:400923 reverse MW:39316	Cytoplasmic	CYT	99.7429
b0092	ddlB	b0092 ddlB D-alanine:D-alanine ligase 102233:103153 forward MW:32840	Cytoplasmic	CYT	100
b1487	ddpA	b1487 ddpA D-ala-D-a la transporter subunit 1560931:1562481 reverse MW:57641	Periplasmic	SpI	69.0874
b1486	ddpB	b1486 ddpB D-ala-D-ala transporter subunit 1559907:1560929 reverse MW:37313	CytoplasmicMembrane	TMH	69.0874
b1485	ddpC	b1485 ddpC D-ala-D-ala transporter subunit 1559014:1559910 reverse MW:31971	CytoplasmicMembrane	TMH	69.2159
b1484	ddpD	b1484 ddpD D,D-dipeptide permease system, ATP-binding component 1558031:1559017 reverse MW:36100	CytoplasmicMembrane	CYT	69.4087
b1483	ddpF	b1483 ddpF D,D-dipeptide permease system, ATP-binding component 1557112:1558038 reverse MW:34589	CytoplasmicMembrane	CYT	70.6941
b1488	ddpX	b1488 ddpX D-ala-D-ala dipeptidase, Zn-dependent 1562495:1563076 reverse MW:21213	Cytoplasmic	CYT	69.2159
b3162	deaD	b3162 deaD ATP-dependent RNA helicase 3305971:3307860 reverse MW:70547	Cytoplasmic	CYT	99.6144
b2317	dedA	b2317 dedA DedA family inner membrane protein 2434082:2434741 reverse MW:24510	CytoplasmicMembrane	CYT	100
b2314	dedD	b2314 dedD membrane-anchored periplasmic protein involved in septation 2431022:2431684 reverse MW:22906	Unknown	SpI	99.9357
b3287	def	b3287 def peptide deformylase 3433690:3434199 forward MW:19328	Cytoplasmic	CYT	99.8715
b0161	degP	b0161 degP serine endoprotease (protease Do), membrane-associated 180884:182308 forward MW:49354	Periplasmic	SpI	99.8715
b3234	degQ	b3234 degQ serine endoprotease, periplasmic 3380743:3382110 forward MW:47205	Periplasmic	SpI	99.7429
b3235	degS	b3235 degS serine endoprotease, periplasmic 3382200:3383267 forward MW:37581	Periplasmic	SpI	100
b4382	deoA	b4382 deoA thymidine phosphorylase 4618229:4619551 forward MW:47189	Cytoplasmic	CYT	99.8715
b4383	deoB	b4383 deoB phosphopentomutase 4619603:4620826 forward MW:44370	Cytoplasmic	CYT	99.9357
b4381	deoC	b4381 deoC 2-deoxyribose-5-phosphate aldolase, NAD(P)-linked 4617323:4618102 forward MW:27734	Cytoplasmic	CYT	100
b4384	deoD	b4384 deoD purine-nucleoside phosphorylase 4620883:4621602 forward MW:25950	Cytoplasmic	CYT	100
b0840	deoR	b0840 deoR deoxyribose-5-phosphate-inducible deoxyribose operon transcriptional repressor; repressor of nupG and tsx 881976:882734 reverse MW:28548	Cytoplasmic	CYT	99.9357
b2511	der	b2511 der GTPase; multicopy suppressor of ftsJ 2635884:2637356 reverse MW:55036	Cytoplasmic	CYT	99.7429
b3639	dfp	b3639 dfp fused 4'-phosphopantothenoylcysteine decarboxylase/phosphopantothenoylcysteine synthetase, FMN-binding 3812731:3813951 forward MW:43438	Cytoplasmic	CYT	100
b1535	dgcZ	b1535 dgcZ diguanylate cyclase, zinc-sensing 1622960:1623850 reverse MW:33863	Cytoplasmic	CYT	98.2648
b4042	dgkA	b4042 dgkA diacylglycerol kinase 4256637:4257005 forward MW:13244	CytoplasmicMembrane	CYT	100
b4477	dgoA	b4477 dgoA 2-oxo-3-deoxygalactonate 6-phosphate aldolase 3872995:3873612 reverse MW:21390	Cytoplasmic	CYT	81.9409
b4478	dgoD	b4478 dgoD galactonate dehydratase 3871850:3872998 reverse MW:42523	Cytoplasmic	CYT	81.6195
b3693	dgoK	b3693 dgoK 2-oxo-3-deoxygalactonate kinase 3873596:3874474 reverse MW:31373	Unknown	CYT	81.8766
b4479	dgoR	b4479 dgoR putative DNA-binding transcriptional regulator 3874471:3875160 reverse MW:26079	Cytoplasmic	CYT	82.1337
b3691	dgoT	b3691 dgoT D-galactonate transporter 3870438:3871730 reverse MW:47077	CytoplasmicMembrane	TMH	81.6195
b0160	dgt	b0160 dgt deoxyguanosine triphosphate triphosphohydrolase 179237:180754 forward MW:59383	Cytoplasmic	CYT	99.8072
b1200	dhaK	b1200 dhaK dihydroxyacetone kinase, PTS-dependent, dihydroxyacetone-binding subunit 1249768:1250838 reverse MW:38215	Unknown	CYT	93.8303
b1199	dhaL	b1199 dhaL dihydroxyacetone kinase, C-terminal domain 1249125:1249757 reverse MW:22632	Unknown	CYT	93.8946
b1198	dhaM	b1198 dhaM putative dihydroxyacetone-specific PTS enzymes: HPr component/EI component 1247696:1249114 reverse MW:51449	Cytoplasmic	CYT	93.7661
b1201	dhaR	b1201 dhaR dhaKLM operon transcription activator 1251066:1252985 forward MW:70562	Cytoplasmic	CYT	89.0103
b3149	diaA	b3149 diaA DnaA initiator-associating factor for replication initiation 3295809:3296399 forward MW:21074	Cytoplasmic	CYT	100
b1570	dicA	b1570 dicA Qin prophage; putative regulator for DicB 1647934:1648341 forward MW:15656	Cytoplasmic	CYT	10.5398
b1575	dicB	b1575 dicB Qin prophage; cell division inhibition protein 1649609:1649797 forward MW:6964	Unknown	CYT	71.7866
b1569	dicC	b1569 dicC Qin prophage; DNA-binding transcriptional regulator for DicB 1647620:1647850 reverse MW:8577	Unknown	CYT	38.8817
b0231	dinB	b0231 dinB DNA polymerase IV 250898:251953 forward MW:39516	Cytoplasmic	CYT	99.8072
b3645	dinD	b3645 dinD DNA damage-inducible protein 3817760:3818584 forward MW:31078	Cytoplasmic	CYT	87.8535
b4044	dinF	b4044 dinF oxidative stress resistance protein; putative MATE family efflux pump; UV and mitomycin C inducible protein 4257742:4259121 forward MW:49647	CytoplasmicMembrane	TMH	99.5501
b0799	dinG	b0799 dinG ATP-dependent DNA helicase 833070:835220 forward MW:81441	Cytoplasmic	CYT	99.5501
b1061	dinI	b1061 dinI DNA damage-inducible protein I 1121242:1121487 reverse MW:8949	Unknown	CYT	99.9357
b0226	dinJ	b0226 dinJ antitoxin of YafQ-DinJ toxin-antitoxin system 246242:246502 reverse MW:9405	Unknown	CYT	54.7558
b4613	dinQ	b4613 dinQ UV-inducible membrane toxin, DinQ-AgrB type I toxin-antitoxin system 3647705:3647788 reverse MW:2988	Unknown	CYT	100
b0055	djlA	b0055 djlA membrane-anchored DnaK co-chaperone, DNA-binding protein 57364:58179 forward MW:30579	CytoplasmicMembrane_multiple	TMH	100
b0646	djlB	b0646 djlB putative HscC co-chaperone, uncharacterized J domain-containing protein 677415:678842 forward MW:55256	Cytoplasmic	CYT	62.7249
b0649	djlC	b0649 djlC J domain-containing HscC co-chaperone; Hsc56 680212:681663 forward MW:55682	Cytoplasmic	CYT	67.4165
b3012	dkgA	b3012 dkgA 2,5-diketo-D-gluconate reductase A 3156623:3157450 forward MW:31110	Cytoplasmic	CYT	100
b0207	dkgB	b0207 dkgB 2,5-diketo-D-gluconate reductase B 229167:229970 forward MW:29437	Cytoplasmic	CYT	98.7789
b0145	dksA	b0145 dksA transcriptional regulator of rRNA transcription, DnaK suppressor protein 160149:160604 reverse MW:17527	Cytoplasmic	CYT	100
b2133	dld	b2133 dld D-lactate dehydrogenase, FAD-binding, NADH independent 2222185:2223900 forward MW:64613	CytoplasmicMembrane	CYT	99.6787
b1800	dmlA	b1800 dmlA D-malate oxidase, NAD-dependent; putative tartrate dehydrogenase 1881912:1882997 forward MW:40315	Cytoplasmic	CYT	71.7866
b1799	dmlR	b1799 dmlR transcriptional activator of dmlA 1880886:1881809 reverse MW:34631	Unknown_multiple	CYT	71.9152
b0894	dmsA	b0894 dmsA dimethyl sulfoxide reductase, anaerobic, subunit A 940959:943403 forward MW:90399	CytoplasmicMembrane_multiple	SpI	99.4859
b0895	dmsB	b0895 dmsB dimethyl sulfoxide reductase, anaerobic, subunit B 943414:944031 forward MW:22869	Unknown_multiple	CYT	100
b0896	dmsC	b0896 dmsC dimethyl sulfoxide reductase, anaerobic, subunit C 944033:944896 forward MW:30826	CytoplasmicMembrane	TMH	99.9357
b1591	dmsD	b1591 dmsD twin-argninine leader-binding protein for DmsA and TorA 1664506:1665120 forward MW:23344	CytoplasmicMembrane	SpI	99.8072
b3702	dnaA	b3702 dnaA chromosomal replication initiator protein DnaA, DNA-binding transcriptional dual regulator 3882326:3883729 reverse MW:52519	Cytoplasmic	CYT	99.6787
b4052	dnaB	b4052 dnaB replicative DNA helicase 4264314:4265729 forward MW:52390	Cytoplasmic	CYT	99.8072
b4361	dnaC	b4361 dnaC DNA biosynthesis protein 4600238:4600975 reverse MW:27935	Cytoplasmic	CYT	100
b0184	dnaE	b0184 dnaE DNA polymerase III alpha subunit 205126:208608 forward MW:129906	Cytoplasmic	CYT	99.2288
b3066	dnaG	b3066 dnaG DNA primase 3211107:3212852 forward MW:65565	Cytoplasmic	CYT	99.6787
b0015	dnaJ	b0015 dnaJ chaperone Hsp40, DnaK co-chaperone 14168:15298 forward MW:41100	Cytoplasmic	CYT	100
b0014	dnaK	b0014 dnaK chaperone Hsp70, with co-chaperone DnaJ 12163:14079 forward MW:69115	Cytoplasmic	CYT	99.8072
b3701	dnaN	b3701 dnaN DNA polymerase III, beta subunit 3881221:3882321 reverse MW:40587	Cytoplasmic	CYT	99.8715
b0215	dnaQ	b0215 dnaQ DNA polymerase III epsilon subunit 236067:236798 forward MW:27099	Cytoplasmic	CYT	100
b4362	dnaT	b4362 dnaT DNA biosynthesis protein (primosomal protein I) 4600978:4601517 reverse MW:19455	Unknown	CYT	100
b0470	dnaX	b0470 dnaX DNA polymerase III/DNA elongation factor III, tau and gamma subunits 492092:494023 forward MW:71138	Cytoplasmic	CYT	99.8715
b1490	dosC	b1490 dosC diguanylate cyclase, cold- and stationary phase-induced oxygen-dependent biofilm regulator 1565758:1567140 reverse MW:53178	Cytoplasmic	CYT	70.1799
b1489	dosP	b1489 dosP oxygen sensor, c-di-GMP phosphodiesterase, heme-regulated; cold- and stationary phase-induced bioflim regulator 1563334:1565733 reverse MW:90261	CytoplasmicMembrane	CYT	96.7866
b3544	dppA	b3544 dppA dipeptide transporter 3706098:3707705 reverse MW:60294	Periplasmic	SpI	99.8715
b3543	dppB	b3543 dppB dipeptide/heme transporter 3704771:3705790 reverse MW:37497	CytoplasmicMembrane	TMH	99.8715
b3542	dppC	b3542 dppC dipeptide/heme transporter 3703859:3704761 reverse MW:32308	CytoplasmicMembrane	TMH	99.9357
b3541	dppD	b3541 dppD dipeptide/heme transporter 3702865:3703848 reverse MW:35844	CytoplasmicMembrane	CYT	99.8072
b3540	dppF	b3540 dppF dipeptide transporter 3701864:3702868 reverse MW:37561	CytoplasmicMembrane	CYT	99.8072
b0812	dps	b0812 dps Fe-binding and storage protein; stress-inducible DNA-binding protetin 848408:848911 reverse MW:18695	Cytoplasmic	CYT	99.9357
b3860	dsbA	b3860 dsbA periplasmic protein disulfide isomerase I 4043418:4044044 forward MW:23104	Periplasmic	SpI	99.8715
b1185	dsbB	b1185 dsbB oxidoreductase that catalyzes reoxidation of DsbA protein disulfide isomerase I 1232500:1233030 reverse MW:20142	CytoplasmicMembrane	TMH	99.9357
b2893	dsbC	b2893 dsbC protein disulfide isomerase II 3038112:3038822 reverse MW:25621	Periplasmic	SpI	100
b4136	dsbD	b4136 dsbD fused thiol:disulfide interchange protein: activator of DsbC/conserved protein 4363345:4365042 reverse MW:61795	CytoplasmicMembrane	SpI	99.7429
b2195	dsbE	b2195 dsbE periplasmic thioredoxin of cytochrome c-type biogenesis 2292407:2292964 reverse MW:20809	CytoplasmicMembrane	SpI	99.9357
b0604	dsbG	b0604 dsbG thiol:disulfide interchange protein, periplasmic 637827:638573 reverse MW:27495	Periplasmic	SpI	100
b2366	dsdA	b2366 dsdA D-serine dehydratase 2479202:2480530 forward MW:47901	CytoplasmicMembrane	CYT	98.3933
b2364	dsdC	b2364 dsdC dsd operon activator; autorepressor 2476694:2477629 reverse MW:35332	Cytoplasmic	CYT	41.3882
b2365	dsdX	b2365 dsdX D-serine transporter 2477847:2479184 forward MW:47163	CytoplasmicMembrane	TMH	41.581
b1952	dsrB	b1952 dsrB uncharacterized protein 2024635:2024823 reverse MW:6945	Unknown	CYT	99.4859
b3887	dtd	b3887 dtd D-tyr-tRNA(Tyr) deacylase 4077015:4077452 forward MW:15950	Unknown	CYT	100
b1634	dtpA	b1634 dtpA dipeptide and tripeptide permease A 1712769:1714271 forward MW:53959	CytoplasmicMembrane	CYT	99.4859
b3496	dtpB	b3496 dtpB dipeptide and tripeptide permease B 3640862:3642331 forward MW:53575	CytoplasmicMembrane	TMH	99.7429
b4130	dtpC	b4130 dtpC dipeptide and tripeptide permease 4354954:4356411 reverse MW:53055	CytoplasmicMembrane	TMH	96.8509
b0709	dtpD	b0709 dtpD dipeptide and tripeptide permease D 741075:742556 reverse MW:54159	CytoplasmicMembrane	TMH	99.7429
b4049	dusA	b4049 dusA tRNA-dihydrouridine synthase A 4261669:4262706 forward MW:38468	Cytoplasmic	CYT	99.9357
b3260	dusB	b3260 dusB tRNA-dihydrouridine synthase B 3410280:3411245 forward MW:35866	Cytoplasmic	CYT	100
b2140	dusC	b2140 dusC tRNA-dihydrouridine synthase C 2229438:2230385 reverse MW:35199	Cytoplasmic	CYT	99.7429
b3640	dut	b3640 dut deoxyuridinetriphosphatase 3813932:3814387 forward MW:16155	Unknown	CYT	100
b0173	dxr	b0173 dxr 1-deoxy-D-xylulose 5-phosphate reductoisomerase 193521:194717 forward MW:43388	CytoplasmicMembrane	CYT	99.9357
b0420	dxs	b0420 dxs 1-deoxyxylulose-5-phosphate synthase, thiamine triphosphate-binding, FAD-requiring 438315:440177 reverse MW:67617	Cytoplasmic	CYT	99.4216
b0297	eaeH	b0297 eaeH undefined product 314357:315228 forward MW:32607	OuterMembrane	CYT	94.4087
b1533	eamA	b1533 eamA cysteine and O-acetyl-L-serine efflux system 1620238:1621137 reverse MW:32324	CytoplasmicMembrane	TMH	99.5501
b2578	eamB	b2578 eamB cysteine and O-acetylserine exporter 2715423:2716010 forward MW:21216	CytoplasmicMembrane	TMH	99.6787
b3076	ebgA	b3076 ebgA evolved beta-D-galactosidase, alpha subunit 3222633:3225725 forward MW:117879	Unknown	CYT	99.1003
b3077	ebgC	b3077 ebgC evolved beta-D-galactosidase, beta subunit; cupin superfamily 3225722:3226171 forward MW:17456	Cytoplasmic	CYT	99.6787
b3075	ebgR	b3075 ebgR transcriptional repressor 3221466:3222449 forward MW:36210	Cytoplasmic	CYT	100
b4410	ecnA	b4410 ecnA entericidin A membrane lipoprotein, antidote entericidin B 4376317:4376442 forward MW:4359	CytoplasmicMembrane	SpII	100
b4411	ecnB	b4411 ecnB entericidin B membrane lipoprotein 4376553:4376699 forward MW:4809	CytoplasmicMembrane	SpII	100
b2209	eco	b2209 eco ecotin, a serine protease inhibitor 2303905:2304393 forward MW:18192	Periplasmic	SpI	100
b0293	ecpA	b0293 ecpA ECP pilin 310084:310671 reverse MW:20111	Unknown	SpI	92.1594
b0292	ecpB	b0292 ecpB ECP production pilus chaperone 309358:310026 reverse MW:24517	Unknown	SpI	91.838
b0291	ecpC	b0291 ecpC ECP production outer membrane protein 306807:309332 reverse MW:91229	Unknown_multiple	SpI	91.838
b0290	ecpD	b0290 ecpD polymerized tip adhesin of ECP fibers 305174:306817 reverse MW:59997	Unknown_multiple	SpI	91.9023
b0289	ecpE	b0289 ecpE ECP production pilus chaperone 304495:305205 reverse MW:26628	Unknown	SpI	92.3522
b0294	ecpR	b0294 ecpR putative transcriptional regulator for the ecp operon 310746:311336 reverse MW:23241	Unknown	CYT	91.5167
b1850	eda	b1850 eda multifunctional 2-keto-3-deoxygluconate 6-phosphate aldolase and 2-keto-4-hydroxyglutarate aldolase and oxaloacetate decarboxylase 1932115:1932756 reverse MW:22284	Cytoplasmic	CYT	100
b1851	edd	b1851 edd 6-phosphogluconate dehydratase 1932793:1934604 reverse MW:64639	Cytoplasmic	CYT	99.6787
b1019	efeB	b1019 efeB deferrrochelatase, periplasmic 1083376:1084647 forward MW:46754	Periplasmic	SpI	99.6144
b1018	efeO	b1018 efeO inactive ferrous ion transporter EfeUOB 1082243:1083370 forward MW:41137	Periplasmic	SpI	99.8072
b4490	efeU	b4490 efeU undefined product 1081356:1082185 forward MW:30390	CytoplasmicMembrane	CYT	99.7429
b4147	efp	b4147 efp polyproline-specific translation elongation factor EF-P 4375699:4376265 forward MW:20591	Cytoplasmic	CYT	100
b2267	elaA	b2267 elaA putative acyl-CoA transferase 2381082:2381543 reverse MW:17419	Cytoplasmic	CYT	100
b2266	elaB	b2266 elaB DUF883 family protein, putative membrane-anchored ribosome-binding protein 2380722:2381027 reverse MW:11305	Unknown	CYT	100
b2269	elaD	b2269 elaD protease, capable of cleaving an AMC-ubiquitin model substrate 2382713:2383924 forward MW:46078	Cytoplasmic	CYT	69.8586
b3209	elbB	b3209 elbB isoprenoid biosynthesis protein with amidotransferase-like domain 3349806:3350459 reverse MW:22981	Cytoplasmic	CYT	100
b0938	elfA	b0938 elfA laminin-binding fimbrin subunit 997868:998407 forward MW:18679	Extracellular	SpI	62.6607
b0940	elfC	b0940 elfC putative outer membrane fimbrial subunit export usher protein 999216:1001816 forward MW:95242	OuterMembrane	SpI	63.2391
b0939	elfD	b0939 elfD putative periplasmic pilin chaperone 998490:999191 forward MW:25388	Unknown_multiple	SpI	62.7892
b0941	elfG	b0941 elfG putative fimbrial-like adhesin protein 1001807:1002877 forward MW:37850	Extracellular	SpI	63.8817
b2685	emrA	b2685 emrA multidrug efflux system 2811427:2812599 forward MW:42736	CytoplasmicMembrane	TMH	99.8715
b2686	emrB	b2686 emrB multidrug efflux system protein 2812616:2814154 forward MW:55625	CytoplasmicMembrane	TMH	99.6144
b3673	emrD	b3673 emrD multidrug efflux system protein 3853922:3855106 forward MW:42216	CytoplasmicMembrane	SpI	99.8072
b0543	emrE	b0543 emrE DLP12 prophage; multidrug resistance protein 568315:568647 forward MW:11958	CytoplasmicMembrane	TMH	67.4165
b2368	emrK	b2368 emrK EmrKY-TolC multidrug resistance efflux pump, membrane fusion protein component 2482176:2483339 reverse MW:42553	CytoplasmicMembrane	SpI	98.5219
b2367	emrY	b2367 emrY putative multidrug efflux system 2480638:2482176 reverse MW:56001	CytoplasmicMembrane	TMH	98.329
b1193	emtA	b1193 emtA lytic murein endotransglycosylase E 1243180:1243791 forward MW:22194	CytoplasmicMembrane	SpII	100
b2945	endA	b2945 endA DNA-specific endonuclease I 3090347:3091054 forward MW:26709	Unknown_multiple	SpI	99.9357
b2779	eno	b2779 eno enolase 2906643:2907941 reverse MW:45655	Cytoplasmic	CYT	100
b0596	entA	b0596 entA 2,3-dihydro-2,3-dihydroxybenzoate dehydrogenase 628551:629297 forward MW:26249	Cytoplasmic	CYT	99.9357
b0595	entB	b0595 entB isochorismatase 627694:628551 forward MW:32554	Cytoplasmic	CYT	100
b0593	entC	b0593 entC isochorismate synthase 1 624885:626060 forward MW:42932	Cytoplasmic	CYT	99.8715
b0583	entD	b0583 entD phosphopantetheinyltransferase component of enterobactin synthase multienzyme complex 609459:610079 reverse MW:23258	Cytoplasmic	CYT	100
b0594	entE	b0594 entE 2,3-dihydroxybenzoate-AMP ligase component of enterobactin synthase multienzyme complex 626070:627680 forward MW:59112	Cytoplasmic	CYT	99.8715
b0586	entF	b0586 entF enterobactin synthase multienzyme complex component, ATP-dependent 614157:618038 forward MW:141992	Cytoplasmic	CYT	99.2288
b0597	entH	b0597 entH enterobactin synthesis proofreading thioesterase 629300:629713 forward MW:14970	Unknown	CYT	99.9357
b0591	entS	b0591 entS enterobactin exporter, iron-regulated 622300:623550 forward MW:43282	CytoplasmicMembrane	TMH	99.6787
b3613	envC	b3613 envC activator of AmiB,C murein hydrolases, septal ring factor 3786838:3788097 forward MW:46595	OuterMembrane	SpI	99.5501
b0566	envY	b0566 envY porin thermoregulatory transcriptional activator 586147:586908 reverse MW:29019	Cytoplasmic	CYT	67.7378
b3404	envZ	b3404 envZ sensory histidine kinase in two-component regulatory system with OmpR 3534516:3535868 reverse MW:50334	CytoplasmicMembrane	TMH	99.8072
b2927	epd	b2927 epd D-erythrose 4-phosphate dehydrogenase 3072672:3073691 reverse MW:37299	Cytoplasmic	CYT	99.9357
b4155	epmA	b4155 epmA Elongation Factor P Lys34 lysyltransferase 4382643:4383620 forward MW:36976	Cytoplasmic	CYT	100
b4146	epmB	b4146 epmB EF-P-Lys34 lysylation protein; weak lysine 2,3-aminomutase 4374629:4375657 reverse MW:38750	Cytoplasmic	CYT	99.8072
b2326	epmC	b2326 epmC Elongation Factor P Lys34 hydroxylase 2444203:2444751 reverse MW:21145	Cytoplasmic	CYT	100
b4114	eptA	b4114 eptA lipid A phosphoethanolamine transferase 4333947:4335590 reverse MW:61667	CytoplasmicMembrane	TMH	99.4216
b3546	eptB	b3546 eptB KDO phosphoethanolamine transferase, Ca(2+)-inducible 3708784:3710475 reverse MW:63805	CytoplasmicMembrane	TMH	99.7429
b3955	eptC	b3955 eptC LPS heptose I phosphoethanolamine transferase 4148532:4150265 reverse MW:66610	CytoplasmicMembrane	TMH	99.1003
b2566	era	b2566 era membrane-associated, 16S rRNA-binding GTPase 2702481:2703386 reverse MW:33810	CytoplasmicMembrane	CYT	100
b0156	erpA	b0156 erpA iron-sulfur cluster insertion protein 176610:176954 forward MW:12100	Unknown	CYT	100
b0554	essD	b0554 essD DLP12 prophage; putative phage lysis protein 577398:577613 forward MW:7778	Unknown	CYT	97.108
b1556	essQ	b1556 essQ Qin prophage; putative S lysis protein 1640370:1640585 reverse MW:7741	Unknown	CYT	97.0437
b0981	etk	b0981 etk tyrosine-protein kinase, role in O-antigen capsule formation 1042030:1044210 reverse MW:81242	CytoplasmicMembrane	CYT	61.8895
b0982	etp	b0982 etp Protein-tyrosine-phosphatase, role in O-antigen capsule formation; dephosphorylates Etk-P 1044230:1044676 reverse MW:16386	Cytoplasmic	CYT	62.4679
b2451	eutA	b2451 eutA reactivating factor for ethanolamine ammonia lyase 2565481:2566884 reverse MW:49567	CytoplasmicMembrane	CYT	99.3573
b2441	eutB	b2441 eutB ethanolamine ammonia-lyase, large subunit, heavy chain 2557318:2558679 reverse MW:49403	Unknown_multiple	CYT	99.7429
b2440	eutC	b2440 eutC ethanolamine ammonia-lyase, small subunit (light chain) 2556410:2557297 reverse MW:31781	Cytoplasmic	CYT	99.8072
b2458	eutD	b2458 eutD phosphate acetyltransferase 2572489:2573505 reverse MW:36067	Cytoplasmic	CYT	99.5501
b2455	eutE	b2455 eutE aldehyde oxidoreductase, ethanolamine utilization protein 2570348:2571751 reverse MW:49022	Cytoplasmic	CYT	99.4859
b2453	eutG	b2453 eutG ethanol dehydrogenase involved in ethanolamine utilization; aldehyde reductase, converts acetaldehyde to ethanol 2568324:2569511 reverse MW:41031	CytoplasmicMembrane	CYT	99.4859
b2452	eutH	b2452 eutH ethanolamine transporter 2566881:2568107 reverse MW:42807	CytoplasmicMembrane	TMH	99.7429
b2454	eutJ	b2454 eutJ ethanolamine utilization protein, HSP70/actin superfamily protein 2569501:2570337 reverse MW:30082	Cytoplasmic	CYT	99.7429
b2438	eutK	b2438 eutK putative ethanol utilization carboxysome structural protein 2555228:2555728 reverse MW:17892	Unknown	CYT	99.8715
b2439	eutL	b2439 eutL putative ethanol utilization carboxysome structural protein 2555741:2556400 reverse MW:22787	Unknown	CYT	100
b2457	eutM	b2457 eutM ethanolamine utilization protein, putative carboxysome structural protein 2572157:2572450 reverse MW:9865	Unknown	CYT	99.7429
b2456	eutN	b2456 eutN Ethanolamine catabolic microcompartment shell protein 2571763:2572050 reverse MW:9956	Unknown	CYT	99.7429
b2461	eutP	b2461 eutP putative P-loop NTPase ethanolamine utilization protein 2574978:2575457 reverse MW:17659	Unknown	CYT	99.5501
b2460	eutQ	b2460 eutQ RmlC-like cupin domain protein 2574302:2575003 reverse MW:25386	Cytoplasmic	CYT	99.7429
b2437	eutR	b2437 eutR eut operon transcriptional activator, AraC family 2554130:2555182 reverse MW:40160	Cytoplasmic	CYT	99.6787
b2462	eutS	b2462 eutS putative ethanol utilization carboxysome structural protein 2575470:2575805 reverse MW:11649	Cytoplasmic	CYT	99.8715
b2459	eutT	b2459 eutT cobalamin adenosyltransferase involved in ethanolamine utilization 2573502:2574305 reverse MW:30171	Cytoplasmic	CYT	99.7429
b2369	evgA	b2369 evgA response regulator in two-component regulatory system with EvgS 2483755:2484369 forward MW:22690	Cytoplasmic	CYT	98.9717
b2370	evgS	b2370 evgS hybrid sensory histidine kinase in two-component regulatory system with EvgA 2484374:2487967 forward MW:134744	CytoplasmicMembrane	SpI	97.6864
b3006	exbB	b3006 exbB membrane spanning protein in TonB-ExbB-ExbD complex 3151250:3151984 reverse MW:26255	CytoplasmicMembrane	CYT	100
b3005	exbD	b3005 exbD membrane spanning protein in TonB-ExbB-ExbD complex 3150818:3151243 reverse MW:15527	CytoplasmicMembrane	TMH	100
b0539	exoD	b0539 exoD undefined product 566098:566376 reverse MW:11115	Unknown	CYT	73.0077
b1844	exoX	b1844 exoX exodeoxyribonuclease 10; DNA exonuclease X 1926120:1926782 forward MW:25133	Cytoplasmic	CYT	99.9357
b3094	exuR	b3094 exuR hexuronate regulon transcriptional repressor; autorepressor 3246652:3247428 forward MW:29836	Cytoplasmic	CYT	99.9357
b3093	exuT	b3093 exuT hexuronate transporter 3245104:3246522 forward MW:51572	CytoplasmicMembrane	TMH	99.8072
b0954	fabA	b0954 fabA beta-hydroxydecanoyl thioester dehydrase 1015952:1016470 reverse MW:18969	Cytoplasmic	CYT	100
b2323	fabB	b2323 fabB 3-oxoacyl-[acyl-carrier-protein] synthase I 2440385:2441605 reverse MW:42613	Cytoplasmic	CYT	99.8715
b1092	fabD	b1092 fabD malonyl-CoA-[acyl-carrier-protein] transacylase 1149728:1150657 forward MW:32417	Cytoplasmic	CYT	99.9357
b1095	fabF	b1095 fabF 3-oxoacyl-[acyl-carrier-protein] synthase II 1151939:1153180 forward MW:43014	Cytoplasmic	CYT	99.6787
b1093	fabG	b1093 fabG 3-oxoacyl-[acyl-carrier-protein] reductase 1150670:1151404 forward MW:25560	Cytoplasmic	CYT	100
b1091	fabH	b1091 fabH 3-oxoacyl-[acyl-carrier-protein] synthase III 1148759:1149712 forward MW:33515	Cytoplasmic	CYT	99.9357
b1288	fabI	b1288 fabI enoyl-[acyl-carrier-protein] reductase, NADH-dependent 1350251:1351039 reverse MW:27864	CytoplasmicMembrane	CYT	100
b3963	fabR	b3963 fabR transcriptional repressor of fabA and fabB 4161124:4161771 forward MW:24404	Cytoplasmic	CYT	100
b0180	fabZ	b0180 fabZ (3R)-hydroxymyristol acyl carrier protein dehydratase 202101:202556 forward MW:17015	Cytoplasmic	CYT	100
b3845	fadA	b3845 fadA 3-ketoacyl-CoA thiolase (thiolase I) 4027609:4028772 reverse MW:40876	Cytoplasmic	CYT	99.8715
b3846	fadB	b3846 fadB fused 3-hydroxybutyryl-CoA epimerase/delta(3)-cis-delta(2)-trans-enoyl-CoA isomerase/enoyl-CoA hydratase/3-hydroxyacyl-CoA dehydrogenase 4028782:4030971 reverse MW:79594	Cytoplasmic	CYT	99.5501
b1805	fadD	b1805 fadD acyl-CoA synthetase (long-chain-fatty-acid--CoA ligase) 1888061:1889746 reverse MW:62314	Cytoplasmic	CYT	99.6787
b0221	fadE	b0221 fadE acyl coenzyme A dehydrogenase 240859:243303 reverse MW:89225	CytoplasmicMembrane	TMH	99.4859
b3081	fadH	b3081 fadH 2,4-dienoyl-CoA reductase, NADH and FMN-linked 3231665:3233683 forward MW:72679	Cytoplasmic	CYT	99.4216
b2342	fadI	b2342 fadI beta-ketoacyl-CoA thiolase, anaerobic, subunit 2459159:2460469 reverse MW:46531	Cytoplasmic	CYT	99.5501
b2341	fadJ	b2341 fadJ fused enoyl-CoA hydratase and epimerase and isomerase/3-hydroxyacyl-CoA dehydrogenase 2457015:2459159 reverse MW:77073	Cytoplasmic	CYT	99.2288
b1701	fadK	b1701 fadK short chain acyl-CoA synthetase, anaerobic 1783031:1784677 forward MW:60773	Cytoplasmic	CYT	99.036
b2344	fadL	b2344 fadL long-chain fatty acid outer membrane transporter 2461306:2462646 forward MW:48541	OuterMembrane	SpI	99.1645
b0443	fadM	b0443 fadM long-chain acyl-CoA thioesterase III 464402:464800 forward MW:15088	Cytoplasmic	CYT	100
b1187	fadR	b1187 fadR fatty acid metabolism regulon transcriptional regulator 1234938:1235657 forward MW:26968	Cytoplasmic	CYT	100
b2912	fau	b2912 fau 5-formyltetrahydrofolate cyclo-ligase family protein 3056241:3056789 forward MW:21105	Unknown	CYT	100
b2925	fbaA	b2925 fbaA fructose-bisphosphate aldolase, class II 3070165:3071244 reverse MW:39147	Cytoplasmic	CYT	100
b2097	fbaB	b2097 fbaB fructose-bisphosphate aldolase class I 2177512:2178564 reverse MW:38109	Unknown	CYT	99.8072
b4232	fbp	b4232 fbp fructose-1,6-bisphosphatase I 4454611:4455609 reverse MW:36834	Cytoplasmic	CYT	100
b3895	fdhD	b3895 fdhD formate dehydrogenase formation protein 4086016:4086849 forward MW:30528	Cytoplasmic	CYT	100
b3891	fdhE	b3891 fdhE formate dehydrogenase formation protein 4080299:4081228 reverse MW:34747	Cytoplasmic	CYT	100
b4079	fdhF	b4079 fdhF formate dehydrogenase-H, selenopolypeptide subunit 4297219:4299366 reverse MW:79206	Cytoplasmic	CYT	99.6144
b1474	fdnG	b1474 fdnG formate dehydrogenase-N, alpha subunit, nitrate-inducible 1547401:1550448 forward MW:112796	Periplasmic	SpI	99.5501
b1475	fdnH	b1475 fdnH formate dehydrogenase-N, Fe-S (beta) subunit, nitrate-inducible 1550461:1551345 forward MW:32238	CytoplasmicMembrane	CYT	100
b1476	fdnI	b1476 fdnI formate dehydrogenase-N, cytochrome B556 (gamma) subunit, nitrate-inducible 1551338:1551991 forward MW:25368	CytoplasmicMembrane	TMH	99.4859
b3894	fdoG	b3894 fdoG formate dehydrogenase-O, large subunit 4082772:4085822 reverse MW:112382	Periplasmic	SpI	99.5501
b3893	fdoH	b3893 fdoH formate dehydrogenase-O, Fe-S subunit 4081857:4082759 reverse MW:33100	CytoplasmicMembrane	CYT	100
b3892	fdoI	b3892 fdoI formate dehydrogenase-O, cytochrome b556 subunit 4081225:4081860 reverse MW:24606	CytoplasmicMembrane	TMH	100
b0518	fdrA	b0518 fdrA putative NAD(P)-binding acyl-CoA synthetase 546680:548347 forward MW:58596	Unknown	CYT	99.2288
b2525	fdx	b2525 fdx [2Fe-2S] ferredoxin 2656748:2657083 reverse MW:12330	Cytoplasmic	CYT	99.9357
b1385	feaB	b1385 feaB phenylacetaldehyde dehydrogenase 1447519:1449018 forward MW:53699	Cytoplasmic	CYT	41.1311
b1384	feaR	b1384 feaR transcriptional activator for tynA and feaB 1446378:1447283 reverse MW:34620	Cytoplasmic	CYT	41.3882
b4291	fecA	b4291 fecA ferric citrate outer membrane transporter 4514353:4516677 reverse MW:85322	OuterMembrane	SpI	47.2365
b4290	fecB	b4290 fecB iron-dicitrate transporter subunit 4513406:4514308 reverse MW:33146	Periplasmic	SpI	46.8509
b4289	fecC	b4289 fecC iron-dicitrate transporter subunit 4512411:4513409 reverse MW:34893	CytoplasmicMembrane	TMH	46.5296
b4288	fecD	b4288 fecD iron-dicitrate transporter subunit 4511458:4512414 reverse MW:34132	CytoplasmicMembrane	TMH	46.2725
b4287	fecE	b4287 fecE iron-dicitrate transporter subunit 4510690:4511457 reverse MW:28191	CytoplasmicMembrane	CYT	46.5296
b4293	fecI	b4293 fecI RNA polymerase, sigma 19 factor 4517714:4518235 reverse MW:19480	Cytoplasmic	CYT	47.108
b4292	fecR	b4292 fecR FecI pro-sigma factor; transmembrane signal transducer for ferric citrate transport; periplasmic FecA:ferric citrate sensor and cytoplasmic FecI ECF sigma factor activator 4516764:4517717 reverse MW:35532	Periplasmic	CYT	46.9794
b3408	feoA	b3408 feoA ferrous iron transporter, protein A 3540163:3540390 forward MW:8370	Unknown	CYT	99.9357
b3409	feoB	b3409 feoB fused ferrous iron transporter, protein B: GTP-binding protein/membrane protein 3540407:3542728 forward MW:84474	CytoplasmicMembrane	CYT	99.3573
b3410	feoC	b3410 feoC putative DNA-binding transcriptional regulator 3542728:3542964 forward MW:8660	Unknown	CYT	100
b0584	fepA	b0584 fepA iron-enterobactin outer membrane transporter 610254:612494 reverse MW:82107	OuterMembrane	SpI	99.3573
b0592	fepB	b0592 fepB iron-enterobactin transporter subunit 623554:624510 reverse MW:34251	Periplasmic	SpI	100
b0588	fepC	b0588 fepC iron-enterobactin transporter subunit 619384:620199 reverse MW:29784	CytoplasmicMembrane_multiple	CYT	100
b0590	fepD	b0590 fepD iron-enterobactin transporter subunit 621185:622189 reverse MW:33871	CytoplasmicMembrane	TMH	99.8715
b0587	fepE	b0587 fepE regulator of length of O-antigen component of lipopolysaccharide chains 618254:619387 forward MW:42099	CytoplasmicMembrane	CYT	99.4216
b0589	fepG	b0589 fepG iron-enterobactin transporter subunit 620196:621188 reverse MW:34910	CytoplasmicMembrane	TMH	99.8715
b0585	fes	b0585 fes enterobactin/ferric enterobactin esterase 612737:613939 forward MW:45620	Cytoplasmic	CYT	99.9357
b0490	fetA	b0490 fetA iron exporter, ATP-binding subunit, ABC transporter FetAB subunit; peroxide resistance protein 515919:516596 forward MW:25382	CytoplasmicMembrane	CYT	100
b0491	fetB	b0491 fetB iron exporter permease subunit, ABC transporter FetAB; peroxide resistance protein 516583:517362 forward MW:28165	CytoplasmicMembrane	CYT	99.9357
b2610	ffh	b2610 ffh Signal Recognition Particle (SRP) component with 4.5S RNA (ffs) 2746434:2747795 reverse MW:49788	Unknown_multiple	CYT	99.9357
b2731	fhlA	b2731 fhlA formate hydrogenlyase transcriptional activator 2854338:2856416 forward MW:78469	Cytoplasmic	CYT	99.3573
b0150	fhuA	b0150 fhuA ferrichrome outer membrane transporter 167484:169727 forward MW:82182	OuterMembrane	SpI	92.0951
b0153	fhuB	b0153 fhuB fused iron-hydroxamate transporter subunits of ABC superfamily: membrane components 171462:173444 forward MW:70392	CytoplasmicMembrane	TMH	99.5501
b0151	fhuC	b0151 fhuC iron-hydroxamate transporter subunit 169778:170575 forward MW:28886	CytoplasmicMembrane	CYT	99.9357
b0152	fhuD	b0152 fhuD iron-hydroxamate transporter subunit 170575:171465 forward MW:32998	Periplasmic	SpI	99.9357
b1102	fhuE	b1102 fhuE ferric-rhodotorulic acid outer membrane transporter 1159362:1161551 reverse MW:81233	OuterMembrane	SpI	99.3573
b4367	fhuF	b4367 fhuF ferric iron reductase involved in ferric hydroximate transport 4604875:4605663 reverse MW:30113	Cytoplasmic	CYT	99.9357
b3361	fic	b3361 fic stationary-phase adenosine monophosphate-protein transferase domain protein 3490861:3491463 reverse MW:22960	Cytoplasmic	CYT	99.8715
b3915	fieF	b3915 fieF ferrous iron and zinc transporter 4106469:4107371 forward MW:32927	CytoplasmicMembrane	TMH	100
b4314	fimA	b4314 fimA major type 1 subunit fimbrin (pilin) 4543115:4543663 forward MW:18111	Extracellular	SpI	87.6607
b4312	fimB	b4312 fimB tyrosine recombinase/inversion of on/off regulator of fimA 4540957:4541559 forward MW:22993	Cytoplasmic	CYT	83.6761
b4316	fimC	b4316 fimC periplasmic chaperone 4544304:4545029 forward MW:26657	Periplasmic	SpI	88.1748
b4317	fimD	b4317 fimD fimbrial usher outer membrane porin protein; FimCD chaperone-usher 4545096:4547732 forward MW:96483	OuterMembrane	SpI	87.8535
b4313	fimE	b4313 fimE tyrosine recombinase/inversion of on/off regulator of fimA 4542037:4542633 forward MW:23084	Cytoplasmic	CYT	87.7249
b4318	fimF	b4318 fimF minor component of type 1 fimbriae 4547742:4548272 forward MW:18715	Extracellular	SpI	90.9383
b4319	fimG	b4319 fimG minor component of type 1 fimbriae 4548285:4548788 forward MW:17317	Extracellular	SpI	92.0951
b4320	fimH	b4320 fimH minor component of type 1 fimbriae 4548808:4549710 forward MW:31473	Unknown_multiple	SpI	92.6093
b4315	fimI	b4315 fimI fimbrial protein involved in type 1 pilus biosynthesis 4543728:4544267 forward MW:19373	Extracellular	SpI	87.7892
b3261	fis	b3261 fis global DNA-binding transcriptional dual regulator 3411271:3411567 forward MW:11240	Cytoplasmic	CYT	100
b0805	fiu	b0805 fiu catecholate siderophore receptor Fiu 839249:841531 reverse MW:81960	OuterMembrane	SpI	99.6144
b0041	fixA	b0041 fixA anaerobic carnitine reduction putative electron transfer flavoprotein subunit 42403:43173 forward MW:27143	Periplasmic	CYT	99.9357
b0042	fixB	b0042 fixB putative electron transfer flavoprotein, NAD/FAD-binding domain and ETFP adenine nucleotide-binding domain-like protein 43188:44129 forward MW:33513	Unknown	CYT	99.9357
b0043	fixC	b0043 fixC putative oxidoreductase 44180:45466 forward MW:45703	Cytoplasmic	CYT	99.8715
b0044	fixX	b0044 fixX putative 4Fe-4S ferredoxin-type protein 45463:45750 forward MW:10479	Unknown	CYT	99.8715
b4207	fklB	b4207 fklB FKBP-type peptidyl-prolyl cis-trans isomerase (rotamase) 4428935:4429555 forward MW:22216	Cytoplasmic	CYT	100
b3347	fkpA	b3347 fkpA FKBP-type peptidyl-prolyl cis-trans isomerase (rotamase) 3476607:3477419 reverse MW:28882	Periplasmic	SpI	100
b0028	fkpB	b0028 fkpB FKBP-type peptidyl-prolyl cis-trans isomerase (rotamase) 25826:26275 forward MW:16081	Cytoplasmic	CYT	100
b0624	flc	b0624 flc fluoride efflux channel, dual topology membrane protein 657555:657938 reverse MW:13745	CytoplasmicMembrane	TMH	99.8715
b0684	fldA	b0684 fldA flavodoxin 1 710935:711465 reverse MW:19737	Cytoplasmic	CYT	100
b2895	fldB	b2895 fldB flavodoxin 2 3039855:3040376 forward MW:19700	Cytoplasmic	CYT	100
b1072	flgA	b1072 flgA assembly protein for flagellar basal-body periplasmic P ring 1130204:1130863 reverse MW:23519	Periplasmic	SpI	99.9357
b1073	flgB	b1073 flgB flagellar component of cell-proximal portion of basal-body rod 1131018:1131434 forward MW:15240	Periplasmic	CYT	99.9357
b1074	flgC	b1074 flgC flagellar component of cell-proximal portion of basal-body rod 1131438:1131842 forward MW:13968	Periplasmic	CYT	99.9357
b1075	flgD	b1075 flgD flagellar hook assembly protein 1131854:1132549 forward MW:23575	Extracellular	SpI	99.9357
b1076	flgE	b1076 flgE flagellar hook protein 1132574:1133782 forward MW:42045	Extracellular	CYT	99.8072
b1077	flgF	b1077 flgF flagellar component of cell-proximal portion of basal-body rod 1133802:1134557 forward MW:25912	Periplasmic	CYT	99.7429
b1078	flgG	b1078 flgG flagellar component of cell-distal portion of basal-body rod 1134729:1135511 forward MW:27744	Extracellular	CYT	99.8072
b1079	flgH	b1079 flgH flagellar protein of basal-body outer-membrane L ring 1135564:1136262 forward MW:24615	OuterMembrane	SpII	99.7429
b1080	flgI	b1080 flgI putative flagellar basal body protein 1136274:1137371 forward MW:38138	Periplasmic	SpI	99.6787
b1081	flgJ	b1081 flgJ flagellar rod assembly protein and murein hydrolase; flagellum-specific muramidase 1137371:1138312 forward MW:34475	Periplasmic	CYT	99.8072
b1082	flgK	b1082 flgK flagellar hook-filament junction protein 1 1138378:1140021 forward MW:57930	Extracellular	SpI	99.2931
b1083	flgL	b1083 flgL flagellar hook-filament junction protein 1140033:1140986 forward MW:34281	Extracellular	CYT	99.9357
b1071	flgM	b1071 flgM anti-sigma factor for FliA (sigma 28) 1129835:1130128 reverse MW:10340	Cytoplasmic	CYT	99.9357
b1070	flgN	b1070 flgN export chaperone for FlgK and FlgL 1129414:1129830 reverse MW:15867	Cytoplasmic	CYT	99.9357
b1879	flhA	b1879 flhA putative flagellar export pore protein 1962972:1965050 reverse MW:74844	CytoplasmicMembrane	TMH	99.1645
b1880	flhB	b1880 flhB flagellin export apparatus, substrate specificity protein 1965043:1966191 reverse MW:42206	CytoplasmicMembrane	CYT	99.3573
b1891	flhC	b1891 flhC flagellar class II regulon transcriptional activator, with FlhD 1977266:1977844 reverse MW:21566	Cytoplasmic	CYT	99.3573
b1892	flhD	b1892 flhD flagellar class II regulon transcriptional activator, with FlhC 1977847:1978197 reverse MW:13316	Cytoplasmic	CYT	99.4859
b1878	flhE	b1878 flhE proton seal during flagellar secretion 1962580:1962972 reverse MW:14059	Unknown	SpI	99.3573
b1922	fliA	b1922 fliA RNA polymerase, sigma 28 (sigma F) factor 2001070:2001789 reverse MW:27489	Cytoplasmic	CYT	99.6144
b1923	fliC	b1923 fliC flagellar filament structural protein (flagellin) 2002110:2003606 reverse MW:51295	Extracellular	CYT	1.15681
b1924	fliD	b1924 fliD flagellar filament capping protein 2003872:2005278 forward MW:48456	Extracellular	CYT	85.6684
b1937	fliE	b1937 fliE flagellar basal-body component 2012700:2013014 reverse MW:11126	Periplasmic	CYT	98.7147
b1938	fliF	b1938 fliF flagellar basal-body MS-ring and collar protein 2013229:2014887 forward MW:60589	CytoplasmicMembrane	SpI	98.1362
b1939	fliG	b1939 fliG flagellar motor switching and energizing component 2014880:2015875 forward MW:36776	Cytoplasmic_multiple	CYT	98.329
b1940	fliH	b1940 fliH negative regulator of FliI ATPase activity 2015868:2016554 forward MW:25050	Cytoplasmic	CYT	98.4576
b1941	fliI	b1941 fliI flagellum-specific ATP synthase 2016554:2017927 forward MW:49316	Cytoplasmic	CYT	98.2005
b1942	fliJ	b1942 fliJ flagellar protein 2017946:2018389 forward MW:17306	Cytoplasmic	CYT	98.4576
b1943	fliK	b1943 fliK flagellar hook-length control protein 2018386:2019513 forward MW:39312	Extracellular	CYT	98.2005
b1944	fliL	b1944 fliL flagellar biosynthesis protein 2019618:2020082 forward MW:17221	CytoplasmicMembrane	SpII	98.329
b1945	fliM	b1945 fliM flagellar motor switching and energizing component 2020087:2021091 forward MW:37849	CytoplasmicMembrane_multiple	CYT	98.2648
b1946	fliN	b1946 fliN flagellar motor switching and energizing component 2021088:2021501 forward MW:14855	CytoplasmicMembrane_multiple	CYT	98.5219
b1947	fliO	b1947 fliO flagellar biosynthesis protein 2021504:2021869 forward MW:12670	CytoplasmicMembrane	TMH	97.6864
b1948	fliP	b1948 fliP flagellar biosynthesis protein 2021869:2022606 forward MW:26928	CytoplasmicMembrane	TMH	98.5861
b1949	fliQ	b1949 fliQ flagellar biosynthesis protein 2022616:2022885 forward MW:9632	CytoplasmicMembrane	TMH	98.5219
b1950	fliR	b1950 fliR flagellar export pore protein 2022893:2023678 forward MW:28543	CytoplasmicMembrane	TMH	98.5861
b1925	fliS	b1925 fliS flagellar protein potentiates polymerization 2005303:2005713 forward MW:14950	Cytoplasmic	CYT	99.5501
b1926	fliT	b1926 fliT putative flagellar synthesis and assembly chaperone 2005713:2006078 forward MW:13829	Cytoplasmic	CYT	99.4859
b1920	fliY	b1920 fliY cystine transporter subunit 1999585:2000385 reverse MW:29039	Periplasmic	SpI	99.6144
b1921	fliZ	b1921 fliZ RpoS antagonist; putative regulator of FliA activity 2000473:2001024 reverse MW:21658	Unknown	CYT	99.5501
b2321	flk	b2321 flk putative flagella assembly protein 2437950:2438945 forward MW:36668	CytoplasmicMembrane	CYT	99.9357
b2000	flu	b2000 flu CP4-44 prophage; antigen 43 (Ag43) phase-variable biofilm formation autotransporter 2071539:2074658 forward MW:106826	OuterMembrane	SpI	39.3959
b1566	flxA	b1566 flxA Qin prophage; uncharacterized protein 1646405:1646737 forward MW:12207	Unknown	CYT	17.1594
b3288	fmt	b3288 fmt 10-formyltetrahydrofolate:L-methionyl-tRNA(fMet) N-formyltransferase 3434214:3435161 forward MW:34136	Cytoplasmic	CYT	100
b1334	fnr	b1334 fnr oxygen-sensing anaerobic growth regulon transcriptional regulator; autorepressor 1398774:1399526 reverse MW:27967	Cytoplasmic	CYT	99.9357
b0904	focA	b0904 focA formate channel 953609:954466 reverse MW:30959	CytoplasmicMembrane	TMH	99.9357
b2492	focB	b2492 focB putative formate transporter 2613934:2614782 forward MW:30564	CytoplasmicMembrane	CYT	70.8226
b0048	folA	b0048 folA dihydrofolate reductase 49823:50302 forward MW:17999	Cytoplasmic	CYT	100
b3058	folB	b3058 folB bifunctional dihydroneopterin aldolase/dihydroneopterin triphosphate 2'-epimerase 3204221:3204589 reverse MW:13619	Cytoplasmic	CYT	100
b2315	folC	b2315 folC bifunctional folylpolyglutamate synthase/ dihydrofolate synthase 2431674:2432942 reverse MW:45406	Cytoplasmic	CYT	99.9357
b0529	folD	b0529 folD bifunctional 5,10-methylene-tetrahydrofolate dehydrogenase/ 5,10-methylene-tetrahydrofolate cyclohydrolase 556875:557741 reverse MW:31044	Cytoplasmic	CYT	100
b2153	folE	b2153 folE GTP cyclohydrolase I 2242984:2243652 reverse MW:24831	Cytoplasmic	CYT	100
b0142	folK	b0142 folK 2-amino-4-hydroxy-6-hydroxymethyldihyropteridine pyrophosphokinase 157253:157732 reverse MW:18079	Cytoplasmic	CYT	100
b1606	folM	b1606 folM dihydromonapterin reductase, NADPH-dependent; dihydrofolate reductase isozyme 1680976:1681698 forward MW:26348	Cytoplasmic	CYT	99.9357
b3177	folP	b3177 folP 7,8-dihydropteroate synthase 3324063:3324911 reverse MW:30615	Cytoplasmic	CYT	100
b2303	folX	b2303 folX D-erythro-7,8-dihydroneopterin triphosphate 2'-epimerase and dihydroneopterin aldolase 2421325:2421687 forward MW:14082	Cytoplasmic	CYT	100
b3924	fpr	b3924 fpr ferredoxin-NADP reductase 4113726:4114472 reverse MW:27751	Cytoplasmic	CYT	99.9357
b2374	frc	b2374 frc formyl-CoA transferase, NAD(P)-binding 2492004:2493254 reverse MW:45828	Cytoplasmic	CYT	99.2288
b4154	frdA	b4154 frdA fumarate reductase (anaerobic) catalytic and NAD/flavoprotein subunit 4380510:4382318 reverse MW:65940	CytoplasmicMembrane	SpI	99.6787
b4153	frdB	b4153 frdB fumarate reductase (anaerobic), Fe-S subunit 4379783:4380517 reverse MW:27123	CytoplasmicMembrane	CYT	99.9357
b4152	frdC	b4152 frdC fumarate reductase (anaerobic), membrane anchor subunit 4379377:4379772 reverse MW:15015	CytoplasmicMembrane	TMH	100
b4151	frdD	b4151 frdD fumarate reductase (anaerobic), membrane anchor subunit 4379007:4379366 reverse MW:13107	CytoplasmicMembrane	TMH	100
b3844	fre	b3844 fre NAD(P)H-flavin reductase 4026527:4027228 forward MW:26242	Cytoplasmic	CYT	100
b3370	frlA	b3370 frlA putative fructoselysine transporter 3499910:3501247 forward MW:47577	CytoplasmicMembrane	TMH	57.2622
b3371	frlB	b3371 frlB fructoselysine-6-P-deglycase 3501268:3502290 forward MW:38569	Cytoplasmic	CYT	57.3265
b4474	frlC	b4474 frlC fructoselysine 3-epimerase 3502340:3503170 forward MW:31169	Cytoplasmic	CYT	57.2622
b3374	frlD	b3374 frlD fructoselysine 6-kinase 3503167:3503952 forward MW:28331	Unknown	CYT	57.3265
b3375	frlR	b3375 frlR putative DNA-binding transcriptional regulator 3504052:3504783 forward MW:27820	Cytoplasmic	CYT	57.3907
b0356	frmA	b0356 frmA alcohol dehydrogenase class III/glutathione-dependent formaldehyde dehydrogenase 378462:379571 reverse MW:39359	Cytoplasmic	CYT	99.7429
b0355	frmB	b0355 frmB S-formylglutathione hydrolase 377535:378368 reverse MW:31424	Unknown	CYT	99.2288
b0357	frmR	b0357 frmR regulator protein that represses frmRAB operon 379606:379881 reverse MW:10317	Cytoplasmic	CYT	99.8072
b0172	frr	b0172 frr ribosome recycling factor 192872:193429 forward MW:20606	Cytoplasmic	CYT	100
b0239	frsA	b0239 frsA fermentation-respiration switch protein; PTS Enzyme IIA(Glc)-binding protein; pNP-butyrate esterase activity 256527:257771 forward MW:47009	Unknown	CYT	99.7429
b2167	fruA	b2167 fruA fused fructose-specific PTS enzymes: IIBcomponent/IIC components 2259719:2261410 reverse MW:57519	CytoplasmicMembrane	CYT	99.7429
b2169	fruB	b2169 fruB fused fructose-specific PTS enzymes: IIA component/HPr component 2262365:2263495 reverse MW:39648	Cytoplasmic	CYT	99.8072
b2168	fruK	b2168 fruK fructose-1-phosphate kinase 2261427:2262365 reverse MW:33756	Cytoplasmic	CYT	99.8715
b3900	frvA	b3900 frvA putative enzyme IIA component of PTS 4092377:4092823 reverse MW:16093	Cytoplasmic	CYT	65.2314
b3899	frvB	b3899 frvB putative PTS enzyme, IIB component/IIC component 4090915:4092366 reverse MW:51121	CytoplasmicMembrane	CYT	64.7172
b3897	frvR	b3897 frvR putative frv operon regulator; contains a PTS EIIA domain 4088107:4089855 reverse MW:66000	CytoplasmicMembrane	CYT	64.91
b3898	frvX	b3898 frvX putative peptidase 4089855:4090925 reverse MW:38733	Cytoplasmic	CYT	65.1671
b3947	frwA	b3947 frwA putative PTS enzyme, Hpr component/enzyme I component/enzyme IIA component 4139720:4142221 reverse MW:91774	Cytoplasmic	CYT	99.2288
b3950	frwB	b3950 frwB putative enzyme IIB component of PTS 4143624:4143944 forward MW:11248	Cytoplasmic	SpI	100
b3949	frwC	b3949 frwC putative enzyme IIC component of PTS 4142530:4143609 forward MW:37086	CytoplasmicMembrane	TMH	99.9357
b3953	frwD	b3953 frwD putative enzyme IIB component of PTS 4147138:4147479 forward MW:12636	Unknown_multiple	CYT	100
b2383	fryA	b2383 fryA putative PTS enzyme, Hpr component/enzyme I component/enzyme IIA component 2501990:2504485 reverse MW:92131	Cytoplasmic	CYT	99.1645
b2387	fryB	b2387 fryB putative enzyme IIB component of PTS 2507916:2508242 reverse MW:11735	Unknown_multiple	SpI	99.8715
b2386	fryC	b2386 fryC putative enzyme IIC component of PTS 2506647:2507894 reverse MW:43966	CytoplasmicMembrane	SpI	99.7429
b0825	fsaA	b0825 fsaA fructose-6-phosphate aldolase 1 863642:864304 forward MW:22997	Cytoplasmic	CYT	99.9357
b3946	fsaB	b3946 fsaB fructose-6-phosphate aldolase 2 4139046:4139708 reverse MW:23555	Cytoplasmic	CYT	99.9357
b0479	fsr	b0479 fsr putative fosmidomycin efflux system protein 503476:504696 reverse MW:43306	CytoplasmicMembrane	TMH	99.2288
b1905	ftnA	b1905 ftnA ferritin iron storage protein (cytoplasmic) 1988716:1989213 forward MW:19424	Cytoplasmic	CYT	99.9357
b1902	ftnB	b1902 ftnB ferritin B, putative ferrous iron reservoir 1986925:1987428 forward MW:18894	Cytoplasmic	CYT	99.8715
b0094	ftsA	b0094 ftsA ATP-binding cell division protein involved in recruitment of FtsK to Z ring 103982:105244 forward MW:45330	Cytoplasmic	CYT	99.8715
b2748	ftsB	b2748 ftsB cell division protein 2872509:2872820 reverse MW:11622	CytoplasmicMembrane	CYT	100
b3463	ftsE	b3463 ftsE putative ABC superfamily transporter ATP-binding subunit 3602079:3602747 reverse MW:24439	CytoplasmicMembrane	CYT	100
b3178	ftsH	b3178 ftsH protease, ATP-dependent zinc-metallo 3325001:3326935 reverse MW:70709	CytoplasmicMembrane	SpI	99.8715
b0084	ftsI	b0084 ftsI transpeptidase involved in septal peptidoglycan synthesis (penicillin-binding protein 3) 91413:93179 forward MW:63878	CytoplasmicMembrane	SpI	100
b0890	ftsK	b0890 ftsK DNA translocase at septal ring sorting daughter chromsomes 933224:937213 forward MW:146646	CytoplasmicMembrane	TMH	97.4293
b0083	ftsL	b0083 ftsL membrane bound cell division protein at septum containing leucine zipper motif 91032:91397 forward MW:13627	Cytoplasmic	CYT	100
b3933	ftsN	b3933 ftsN essential cell division protein 4122380:4123339 reverse MW:35761	CytoplasmicMembrane	SpI	100
b3017	ftsP	b3017 ftsP septal ring component that protects the divisome from stress; multicopy suppressor of ftsI(Ts) 3161257:3162669 reverse MW:51858	Periplasmic	SpI	99.9357
b0093	ftsQ	b0093 ftsQ divisome assembly protein, membrane anchored protein involved in growth of wall at septum 103155:103985 forward MW:31434	Unknown	TMH	99.9357
b0089	ftsW	b0089 ftsW lipid II flippase; integral membrane protein involved in stabilizing FstZ ring during cell division 98403:99647 forward MW:45987	CytoplasmicMembrane	TMH	99.9357
b3462	ftsX	b3462 ftsX inner membrane putative ABC superfamily transporter permease 3601028:3602086 reverse MW:38544	CytoplasmicMembrane	CYT	99.9357
b3464	ftsY	b3464 ftsY Signal Recognition Particle (SRP) receptor 3602750:3604243 reverse MW:54513	CytoplasmicMembrane_multiple	CYT	99.8715
b0095	ftsZ	b0095 ftsZ GTP-binding tubulin-like cell division protein 105305:106456 forward MW:40324	CytoplasmicMembrane_multiple	CYT	100
b2800	fucA	b2800 fucA L-fuculose-1-phosphate aldolase 2933041:2933688 reverse MW:23775	Cytoplasmic	CYT	99.5501
b2802	fucI	b2802 fucI L-fucose isomerase 2935584:2937359 forward MW:64977	Cytoplasmic	CYT	99.4859
b2803	fucK	b2803 fucK L-fuculokinase 2937438:2938886 forward MW:53236	Cytoplasmic	CYT	99.4216
b2799	fucO	b2799 fucO L-1,2-propanediol oxidoreductase 2931865:2933013 reverse MW:40513	Cytoplasmic	CYT	99.6787
b2801	fucP	b2801 fucP L-fucose transporter 2934235:2935551 forward MW:47545	CytoplasmicMembrane	TMH	92.8663
b2805	fucR	b2805 fucR l-fucose operon activator 2939368:2940099 forward MW:27362	Cytoplasmic	CYT	99.7429
b2804	fucU	b2804 fucU L-fucose mutarotase 2938888:2939310 forward MW:15473	Cytoplasmic	CYT	99.7429
b1612	fumA	b1612 fumA fumarate hydratase (fumarase A), aerobic Class I 1686731:1688377 reverse MW:60299	Cytoplasmic	CYT	100
b4122	fumB	b4122 fumB anaerobic class I fumarate hydratase (fumarase B) 4345680:4347326 reverse MW:60105	Cytoplasmic	CYT	100
b1611	fumC	b1611 fumC fumarate hydratase (fumarase C),aerobic Class II 1685185:1686588 reverse MW:50489	Cytoplasmic	CYT	99.8072
b0683	fur	b0683 fur ferric iron uptake regulon transcriptional repressor; autorepressor 710200:710646 reverse MW:16795	Cytoplasmic	CYT	100
b3340	fusA	b3340 fusA protein chain elongation factor EF-G, GTP-binding 3471400:3473514 reverse MW:77582	Cytoplasmic	CYT	99.6787
b4140	fxsA	b4140 fxsA suppressor of F exclusion of phage T7 4368664:4369140 forward MW:17674	CytoplasmicMembrane	TMH	100
b2661	gabD	b2661 gabD succinate-semialdehyde dehydrogenase I, NADP-dependent 2791273:2792721 forward MW:51720	Cytoplasmic	CYT	99.4859
b2663	gabP	b2663 gabP gamma-aminobutyrate transporter 2794253:2795653 forward MW:51080	CytoplasmicMembrane	TMH	99.7429
b2662	gabT	b2662 gabT 4-aminobutyrate aminotransferase, PLP-dependent 2792735:2794015 forward MW:45775	Cytoplasmic	CYT	98.9075
b3517	gadA	b3517 gadA glutamate decarboxylase A, PLP-dependent 3666180:3667580 reverse MW:52685	Cytoplasmic	CYT	85.8612
b1493	gadB	b1493 gadB glutamate decarboxylase B, PLP-dependent 1570645:1572045 reverse MW:52668	Cytoplasmic	CYT	85.7326
b1492	gadC	b1492 gadC glutamate:gamma-aminobutyric acid antiporter 1568954:1570489 reverse MW:55077	CytoplasmicMembrane	TMH	99.2931
b3512	gadE	b3512 gadE gad regulon transcriptional activator 3658366:3658893 forward MW:20599	Cytoplasmic	CYT	98.3933
b3515	gadW	b3515 gadW transcriptional activator of gadA and gadBC; repressor of gadX 3663890:3664618 reverse MW:28028	Cytoplasmic	CYT	99.5501
b3516	gadX	b3516 gadX acid resistance regulon transcriptional activator; autoactivator 3664986:3665810 reverse MW:31562	Cytoplasmic	CYT	99.2288
b0759	galE	b0759 galE UDP-galactose-4-epimerase 791039:792055 reverse MW:37265	Cytoplasmic	CYT	99.7429
b0757	galK	b0757 galK galactokinase 788831:789979 reverse MW:41442	Cytoplasmic	CYT	99.5501
b0756	galM	b0756 galM aldose 1-epimerase; type-1 mutarotase 787797:788837 reverse MW:38158	Periplasmic	CYT	99.7429
b2943	galP	b2943 galP D-galactose transporter 3088284:3089678 forward MW:50983	CytoplasmicMembrane	TMH	99.6144
b2837	galR	b2837 galR galactose-inducible d-galactose regulon transcriptional repressor; autorepressor 2976599:2977630 forward MW:37094	Cytoplasmic	CYT	100
b2151	galS	b2151 galS galactose- and fucose-inducible galactose regulon transcriptional isorepressor; mgl operon transcriptional repressor; autorepressor 2240628:2241668 reverse MW:37357	Cytoplasmic	CYT	99.9357
b0758	galT	b0758 galT galactose-1-phosphate uridylyltransferase 789983:791029 reverse MW:39645	Unknown	CYT	99.6787
b1236	galU	b1236 galU glucose-1-phosphate uridylyltransferase 1291457:1292365 forward MW:32942	Cytoplasmic	CYT	100
b1779	gapA	b1779 gapA glyceraldehyde-3-phosphate dehydrogenase A 1862771:1863766 forward MW:35532	Cytoplasmic	CYT	99.8715
b4493	gapC	b4493 gapC undefined product 1489713:1490713 reverse MW:35503	Cytoplasmic	CYT	99.3573
b3128	garD	b3128 garD (D)-galactarate dehydrogenase 3275282:3276853 forward MW:56402	Cytoplasmic	CYT	99.2931
b3124	garK	b3124 garK glycerate kinase I 3270625:3271770 reverse MW:39104	Cytoplasmic	CYT	99.6787
b3126	garL	b3126 garL alpha-dehydro-beta-deoxy-D-glucarate aldolase 3272787:3273557 reverse MW:27384	Cytoplasmic	CYT	100
b3127	garP	b3127 garP putative (D)-galactarate transporter 3273573:3274907 reverse MW:49009	CytoplasmicMembrane	TMH	99.4859
b3125	garR	b3125 garR tartronate semialdehyde reductase 3271867:3272751 reverse MW:30427	Cytoplasmic	CYT	100
b2094	gatA	b2094 gatA galactitol-specific enzyme IIA component of PTS 2174597:2175049 reverse MW:16907	Cytoplasmic	CYT	94.1517
b2093	gatB	b2093 gatB galactitol-specific enzyme IIB component of PTS 2174282:2174566 reverse MW:10222	Cytoplasmic	SpI	94.7943
b2092	gatC	b2092 gatC undefined product 2172921:2174278 reverse MW:48365	CytoplasmicMembrane	TMH	95.5656
b2091	gatD	b2091 gatD galactitol-1-phosphate dehydrogenase, Zn-dependent and NAD(P)-binding 2171833:2172873 reverse MW:37390	Cytoplasmic	CYT	95.6298
b4498	gatR	b4498 gatR undefined product 2169693:2171727 reverse MW:27727	Cytoplasmic	CYT	95.1799
b2096	gatY	b2096 gatY D-tagatose 1,6-bisphosphate aldolase 2, catalytic subunit 2176350:2177204 reverse MW:30812	Cytoplasmic	CYT	95.8869
b2095	gatZ	b2095 gatZ D-tagatose 1,6-bisphosphate aldolase 2, subunit 2175059:2176321 reverse MW:47109	Cytoplasmic	CYT	95.1157
b0124	gcd	b0124 gcd glucose dehydrogenase 138835:141225 reverse MW:86748	CytoplasmicMembrane	TMH	99.2288
b0507	gcl	b0507 gcl glyoxylate carboligase 533916:535697 forward MW:64732	Cytoplasmic	CYT	99.1003
b2808	gcvA	b2808 gcvA glycine cleavage system transcriptional activator; autorepressor 2941650:2942567 reverse MW:34401	Cytoplasmic	CYT	100
b2904	gcvH	b2904 gcvH glycine cleavage complex lipoylprotein 3049160:3049549 reverse MW:13811	Unknown	CYT	100
b2903	gcvP	b2903 gcvP glycine decarboxylase, PLP-dependent, subunit (protein P) of glycine cleavage complex 3046168:3049041 reverse MW:104377	Cytoplasmic	CYT	99.1003
b2479	gcvR	b2479 gcvR transcriptional repressor, regulatory protein accessory to GcvA 2599906:2600478 forward MW:20750	Cytoplasmic	CYT	100
b2905	gcvT	b2905 gcvT aminomethyltransferase, tetrahydrofolate-dependent, subunit (T protein) of glycine cleavage complex 3049573:3050667 reverse MW:40147	Cytoplasmic	CYT	100
b1761	gdhA	b1761 gdhA glutamate dehydrogenase, NADP-specific 1842371:1843714 forward MW:48582	OuterMembrane	CYT	99.8715
b0987	gfcA	b0987 gfcA O-antigen capsule production threonine-rich inner membrane protein 1049439:1049744 reverse MW:9507	CytoplasmicMembrane	SpI	61.2468
b0986	gfcB	b0986 gfcB O-antigen capsule production lipoprotein 1048688:1049332 reverse MW:24235	CytoplasmicMembrane	SpII	61.8895
b0985	gfcC	b0985 gfcC putative O-antigen capsule production periplasmic protein 1047945:1048691 reverse MW:27296	Unknown	SpI	62.3393
b0984	gfcD	b0984 gfcD putative O-antigen capsule production periplasmic protein 1045849:1047945 reverse MW:78687	OuterMembrane	SpI	62.3393
b0983	gfcE	b0983 gfcE putative O-antigen capsule outer membrane auxillary protein export channel 1044664:1045803 reverse MW:41741	OuterMembrane	SpII	62.3393
b3447	ggt	b3447 ggt gamma-glutamyltranspeptidase 3585081:3586823 reverse MW:61768	Periplasmic	SpI	99.8715
b1033	ghrA	b1033 ghrA glyoxylate/hydroxypyruvate reductase A 1097886:1098824 forward MW:35343	Cytoplasmic	CYT	99.8072
b3553	ghrB	b3553 ghrB glyoxylate/hydroxypyruvate reductase B 3717310:3718284 forward MW:35395	Cytoplasmic	CYT	100
b2975	glcA	b2975 glcA glycolate transporter 3119597:3121279 reverse MW:58920	CytoplasmicMembrane	TMH	76.3496
b2976	glcB	b2976 glcB malate synthase G 3121634:3123805 reverse MW:80489	Cytoplasmic	CYT	78.4704
b2980	glcC	b2980 glcC glycolate-inducible glc operon transcriptional repressor; autorepressor 3128272:3129036 forward MW:28826	Cytoplasmic	CYT	78.6632
b2979	glcD	b2979 glcD glycolate oxidase subunit, FAD-linked 3126522:3128021 reverse MW:53812	Cytoplasmic	CYT	78.5347
b4468	glcE	b4468 glcE glycolate oxidase FAD binding subunit 3125470:3126522 reverse MW:38361	Unknown	CYT	78.599
b4467	glcF	b4467 glcF glycolate oxidase 4Fe-4S iron-sulfur cluster subunit 3124236:3125459 reverse MW:45110	CytoplasmicMembrane	CYT	78.5347
b2977	glcG	b2977 glcG DUF336 family protein 3123827:3124231 reverse MW:13736	Unknown	CYT	78.7275
b3945	gldA	b3945 gldA glycerol dehydrogenase, NAD+ dependent; 1,2-propanediol:NAD+ oxidoreductase 4137932:4139035 reverse MW:38712	Cytoplasmic	CYT	99.8072
b2036	glf	b2036 glf UDP-galactopyranose mutase, FAD/NAD(P)-binding 2107226:2108329 reverse MW:42966	Cytoplasmic	CYT	1.79949
b3429	glgA	b3429 glgA glycogen synthase 3566600:3568033 reverse MW:52823	Cytoplasmic	CYT	99.8072
b3432	glgB	b3432 glgB 1,4-alpha-glucan branching enzyme 3571316:3573502 reverse MW:84337	Cytoplasmic	CYT	99.4216
b3430	glgC	b3430 glgC glucose-1-phosphate adenylyltransferase 3568033:3569328 reverse MW:48698	Cytoplasmic	CYT	99.8715
b3428	glgP	b3428 glgP glycogen phosphorylase 3564134:3566581 reverse MW:93173	Cytoplasmic	CYT	99.4216
b3049	glgS	b3049 glgS motility and biofilm regulator 3191739:3191939 reverse MW:7891	Unknown	CYT	99.7429
b3431	glgX	b3431 glgX glycogen debranching enzyme 3569346:3571319 reverse MW:73577	Cytoplasmic	CYT	99.6144
b2388	glk	b2388 glk glucokinase 2508461:2509426 reverse MW:34723	Cytoplasmic	CYT	99.8715
b3176	glmM	b3176 glmM phosphoglucosamine mutase 3322733:3324070 reverse MW:47544	Cytoplasmic	CYT	99.9357
b3729	glmS	b3729 glmS L-glutamine:D-fructose-6-phosphate aminotransferase 3911839:3913668 reverse MW:66895	Cytoplasmic	CYT	99.6787
b3730	glmU	b3730 glmU fused N-acetyl glucosamine-1-phosphate uridyltransferase/glucosamine-1-phosphate acetyl transferase 3913830:3915200 reverse MW:49190	Cytoplasmic	CYT	100
b3870	glnA	b3870 glnA glutamine synthetase 4056625:4058034 reverse MW:51904	Cytoplasmic	CYT	99.8715
b2553	glnB	b2553 glnB regulatory protein P-II for glutamine synthetase 2687070:2687408 reverse MW:12425	CytoplasmicMembrane	CYT	100
b0167	glnD	b0167 glnD uridylyltransferase 185978:188650 reverse MW:102391	CytoplasmicMembrane	CYT	99.3573
b3053	glnE	b3053 glnE fused deadenylyltransferase/adenylyltransferase for glutamine synthetase 3196801:3199641 reverse MW:108419	CytoplasmicMembrane	CYT	99.1645
b3868	glnG	b3868 glnG fused DNA-binding response regulator in two-component regulatory system with GlnL: response regulator/sigma54 interaction protein 4053869:4055278 reverse MW:52255	Cytoplasmic	CYT	99.6787
b0811	glnH	b0811 glnH glutamine transporter subunit 847258:848004 reverse MW:27190	Periplasmic	SpI	99.9357
b0450	glnK	b0450 glnK nitrogen assimilation regulatory protein for GlnL, GlnE, and AmtB 472598:472936 forward MW:12259	CytoplasmicMembrane	CYT	100
b3869	glnL	b3869 glnL sensory histidine kinase in two-component regulatory system with GlnG 4055290:4056339 reverse MW:38556	CytoplasmicMembrane	CYT	100
b0810	glnP	b0810 glnP glutamine transporter subunit 846460:847119 reverse MW:24364	CytoplasmicMembrane	TMH	99.9357
b0809	glnQ	b0809 glnQ glutamine transporter subunit 845741:846463 reverse MW:26699	CytoplasmicMembrane	CYT	99.9357
b0680	glnS	b0680 glnS glutamyl-tRNA synthetase 706093:707757 forward MW:63478	Cytoplasmic	CYT	99.9357
b1651	gloA	b1651 gloA glyoxalase I, Ni-dependent 1727837:1728244 forward MW:14920	Cytoplasmic	CYT	100
b0212	gloB	b0212 gloB hydroxyacylglutathione hydrolase 234027:234782 reverse MW:28434	Cytoplasmic	CYT	99.9357
b2241	glpA	b2241 glpA sn-glycerol-3-phosphate dehydrogenase (anaerobic), large subunit, FAD/NAD(P)-binding 2352647:2354275 forward MW:58959	CytoplasmicMembrane_multiple	CYT	99.7429
b2242	glpB	b2242 glpB sn-glycerol-3-phosphate dehydrogenase (anaerobic), membrane anchor subunit 2354265:2355524 forward MW:45357	CytoplasmicMembrane	CYT	99.8715
b2243	glpC	b2243 glpC anaerobic sn-glycerol-3-phosphate dehydrogenase, C subunit, 4Fe-4S iron-sulfur cluster 2355521:2356711 forward MW:44108	CytoplasmicMembrane	CYT	99.8715
b3426	glpD	b3426 glpD sn-glycerol-3-phosphate dehydrogenase, aerobic, FAD/NAD(P)-binding 3562013:3563518 forward MW:56751	Cytoplasmic	CYT	99.8715
b3425	glpE	b3425 glpE thiosulfate:cyanide sulfurtransferase (rhodanese) 3561497:3561823 reverse MW:12082	Cytoplasmic	CYT	100
b3927	glpF	b3927 glpF glycerol facilitator 4117245:4118090 reverse MW:29780	CytoplasmicMembrane	TMH	100
b3424	glpG	b3424 glpG rhomboid intramembrane serine protease 3560622:3561452 reverse MW:31307	CytoplasmicMembrane	CYT	100
b3926	glpK	b3926 glpK glycerol kinase 4115714:4117222 reverse MW:56231	Cytoplasmic	CYT	99.5501
b2239	glpQ	b2239 glpQ periplasmic glycerophosphodiester phosphodiesterase 2349935:2351011 reverse MW:40843	Periplasmic	SpI	99.8715
b3423	glpR	b3423 glpR undefined product 3559848:3560605 reverse MW:27892	Cytoplasmic	CYT	99.9357
b2240	glpT	b2240 glpT sn-glycerol-3-phosphate transporter 2351016:2352374 reverse MW:50311	CytoplasmicMembrane	CYT	99.7429
b3925	glpX	b3925 glpX fructose 1,6-bisphosphatase II 4114569:4115579 reverse MW:35852	Cytoplasmic	CYT	99.8715
b2556	glrK	b2556 glrK sensor protein kinase regulating glmY sRNA in two-component system with response regulator GlrR 2689671:2691098 reverse MW:53313	CytoplasmicMembrane	SpI	99.6787
b2554	glrR	b2554 glrR response regulator regulating glmY sRNA in two-component system with sensor protein GlrK 2687469:2688803 reverse MW:49149	Cytoplasmic	CYT	100
b0485	glsA	b0485 glsA glutaminase 1 511641:512573 forward MW:32903	Cytoplasmic	CYT	99.9357
b1524	glsB	b1524 glsB glutaminase 2 1612325:1613251 reverse MW:33483	CytoplasmicMembrane	CYT	99.5501
b0720	gltA	b0720 gltA citrate synthase 753185:754468 reverse MW:48015	Cytoplasmic	CYT	99.7429
b3212	gltB	b3212 gltB glutamate synthase, large subunit 3354725:3359185 forward MW:163299	Cytoplasmic	CYT	98.9717
b3213	gltD	b3213 gltD glutamate synthase, 4Fe-4S protein, small subunit 3359198:3360616 forward MW:52015	Cytoplasmic	CYT	99.7429
b3214	gltF	b3214 gltF periplasmic protein 3361176:3361940 forward MW:26351	Unknown	SpI	7.26221
b0655	gltI	b0655 gltI glutamate, aspartate binding protein, periplasmic; part of GltJKLI ABC transporter 686839:687747 reverse MW:33420	Periplasmic	SpI	100
b0654	gltJ	b0654 gltJ glutamate, aspartate ABC transporter permease subunit 685929:686669 reverse MW:27503	CytoplasmicMembrane	TMH	100
b0653	gltK	b0653 gltK glutamate, aspartate ABC transporter permease subunit 685255:685929 reverse MW:24915	CytoplasmicMembrane	TMH	100
b0652	gltL	b0652 gltL glutamate, aspartate ABC transporter ATP-binding subunit 684530:685255 reverse MW:26661	CytoplasmicMembrane	CYT	99.4216
b4077	gltP	b4077 gltP glutamate/aspartate:proton symporter 4294481:4295794 forward MW:47159	CytoplasmicMembrane	TMH	99.8715
b3653	gltS	b3653 gltS glutamate transporter 3827460:3828665 reverse MW:42425	CytoplasmicMembrane	CYT	100
b2400	gltX	b2400 gltX glutamyl-tRNA synthetase 2519257:2520672 reverse MW:53816	Cytoplasmic	CYT	99.7429
b0144	gluQ	b0144 gluQ glutamyl-Q tRNA(Asp) synthetase 159186:160112 reverse MW:34867	Cytoplasmic	CYT	100
b3683	glvC	b3683 glvC undefined product 3861987:3863603 reverse MW:58231	CytoplasmicMembrane	TMH	70.1157
b4556	glvG	b4556 glvG undefined product 3861173:3861987 reverse MW:30697	Unknown	CYT	70.3085
b0514	glxK	b0514 glxK glycerate kinase II 541888:543033 forward MW:38734	Cytoplasmic	CYT	98.8432
b0509	glxR	b0509 glxR tartronate semialdehyde reductase, NADH-dependent 536586:537464 forward MW:30801	Cytoplasmic	CYT	99.036
b2551	glyA	b2551 glyA serine hydroxymethyltransferase 2684254:2685507 reverse MW:45317	Cytoplasmic	CYT	99.9357
b3560	glyQ	b3560 glyQ glycine tRNA synthetase, alpha subunit 3724407:3725318 reverse MW:34774	Cytoplasmic	CYT	100
b3559	glyS	b3559 glyS glycine tRNA synthetase, beta subunit 3722328:3724397 reverse MW:76813	Cytoplasmic	CYT	99.8072
b2053	gmd	b2053 gmd GDP-D-mannose dehydratase, NAD(P)-binding 2127193:2128314 reverse MW:42047	Cytoplasmic	CYT	97.1722
b0222	gmhA	b0222 gmhA D-sedoheptulose 7-phosphate isomerase 243543:244121 forward MW:20815	Cytoplasmic	CYT	99.9357
b0200	gmhB	b0200 gmhB D,D-heptose 1,7-bisphosphate phosphatase 222833:223408 forward MW:21262	Cytoplasmic	CYT	100
b3648	gmk	b3648 gmk guanylate kinase 3821428:3822051 forward MW:23593	Cytoplasmic	CYT	100
b1285	gmr	b1285 gmr cyclic-di-GMP phosphodiesterase; csgD regulator; modulator of Rnase II stability 1344757:1346742 reverse MW:74665	CytoplasmicMembrane	CYT	99.6144
b2029	gnd	b2029 gnd 6-phosphogluconate dehydrogenase, decarboxylating 2099862:2101268 reverse MW:51481	Cytoplasmic	CYT	99.4216
b4517	gnsA	b4517 gnsA putative phosphatidylethanolamine synthesis regulator 1052067:1052240 forward MW:6543	Unknown	CYT	99.8715
b1550	gnsB	b1550 gnsB Qin prophage; multicopy suppressor of secG(Cs) and fabA6(Ts) 1637609:1637782 reverse MW:6547	Unknown	CYT	38.3033
b3437	gntK	b3437 gntK gluconate kinase 2 3577065:3577592 reverse MW:19525	Cytoplasmic	CYT	100
b4321	gntP	b4321 gntP fructuronate transporter 4549953:4551296 reverse MW:47138	CytoplasmicMembrane	TMH	82.9049
b3438	gntR	b3438 gntR d-gluconate inducible gluconate regulon transcriptional repressor 3577731:3578726 reverse MW:36422	Cytoplasmic	CYT	100
b3415	gntT	b3415 gntT gluconate transporter, high-affinity GNT I system 3546559:3547875 forward MW:45967	CytoplasmicMembrane	TMH	99.9357
b4476	gntU	b4476 gntU gluconate transporter, low affinity GNT 1 system 3575721:3577061 reverse MW:46384	CytoplasmicMembrane	TMH	99.9357
b3413	gntX	b3413 gntX DNA catabolic protein 3544882:3545565 forward MW:25726	Cytoplasmic	CYT	100
b3500	gor	b3500 gor glutathione oxidoreductase 3646299:3647651 forward MW:48773	Cytoplasmic	CYT	99.8072
b3385	gph	b3385 gph phosphoglycolate phosphatase 3513631:3514389 reverse MW:27389	Cytoplasmic	CYT	100
b0755	gpmA	b0755 gpmA phosphoglyceromutase 1 786843:787595 reverse MW:28556	Cytoplasmic	CYT	99.7429
b3612	gpmM	b3612 gpmM phosphoglycero mutase III, cofactor-independent 3785260:3786804 forward MW:56194	Cytoplasmic	CYT	99.9357
b3779	gpp	b3779 gpp guanosine pentaphosphatase/exopolyphosphatase 3962745:3964229 reverse MW:54871	Cytoplasmic	CYT	99.6787
b3001	gpr	b3001 gpr L-glyceraldehyde 3-phosphate reductase 3147897:3148937 forward MW:38832	Cytoplasmic	CYT	98.8432
b3608	gpsA	b3608 gpsA glycerol-3-phosphate dehydrogenase (NAD+) 3782642:3783661 reverse MW:36362	Cytoplasmic	CYT	99.9357
b0238	gpt	b0238 gpt xanthine phosphoribosyltransferase; xanthine-guanine phosphoribosyltransferase 255977:256435 forward MW:16970	Cytoplasmic	CYT	99.7429
b2579	grcA	b2579 grcA autonomous glycyl radical cofactor 2716066:2716449 reverse MW:14284	Cytoplasmic	CYT	99.9357
b3181	greA	b3181 greA transcript cleavage factor 3328239:3328715 reverse MW:17641	Cytoplasmic	CYT	100
b3406	greB	b3406 greB transcript cleavage factor 3536812:3537288 forward MW:18527	Cytoplasmic	CYT	99.9357
b4143	groL	b4143 groL Cpn60 chaperonin GroEL, large subunit of GroESL 4371025:4372671 forward MW:57329	Cytoplasmic	CYT	99.8072
b4142	groS	b4142 groS Cpn10 chaperonin GroES, small subunit of GroESL 4370688:4370981 forward MW:10387	Cytoplasmic	CYT	100
b2614	grpE	b2614 grpE heat shock protein 2750115:2750708 reverse MW:21798	Cytoplasmic	CYT	100
b0849	grxA	b0849 grxA glutaredoxin 1, redox coenzyme for ribonucleotide reductase (RNR1a) 890496:890753 reverse MW:9684	Unknown	CYT	99.7429
b1064	grxB	b1064 grxB glutaredoxin 2 (Grx2) 1123407:1124054 reverse MW:24318	Cytoplasmic	CYT	99.4216
b3610	grxC	b3610 grxC glutaredoxin 3 3784191:3784442 reverse MW:9137	Unknown	CYT	100
b1654	grxD	b1654 grxD glutaredoxin-4 1733754:1734101 reverse MW:12878	Unknown	CYT	100
b2688	gshA	b2688 gshA glutamate-cysteine ligase 2814883:2816439 reverse MW:58251	Cytoplasmic	CYT	99.6144
b2947	gshB	b2947 gshB glutathione synthetase 3091878:3092828 forward MW:35561	Cytoplasmic	CYT	99.8715
b0829	gsiA	b0829 gsiA glutathione transporter ATP-binding protein, ABC superfamily 867520:869391 forward MW:69097	CytoplasmicMembrane	CYT	99.4216
b0830	gsiB	b0830 gsiB glutathione periplasmic binding protein, ABC superfamily transporter 869411:870949 forward MW:56470	Periplasmic	SpI	99.6787
b0831	gsiC	b0831 gsiC glutathione transporter, permease component, ABC superfamily 870967:871887 forward MW:34066	CytoplasmicMembrane	TMH	99.9357
b0832	gsiD	b0832 gsiD glutathione transporter, permease component, ABC superfamily 871890:872801 forward MW:33238	CytoplasmicMembrane	CYT	100
b0477	gsk	b0477 gsk inosine/guanosine kinase 500125:501429 forward MW:48449	Cytoplasmic	CYT	99.6144
b3323	gspA	b3323 gspA general secretory pathway component, cryptic 3453929:3455398 reverse MW:55298	Cytoplasmic_multiple	CYT	44.3445
b3322	gspB	b3322 gspB part of gsp divergon involved in type II protein secretion 3453508:3453927 reverse MW:15876	Unknown	TMH	44.473
b3324	gspC	b3324 gspC general secretory pathway component, cryptic 3455578:3456393 forward MW:30006	Unknown	TMH	44.3445
b3325	gspD	b3325 gspD general secretory pathway component, cryptic 3456377:3458329 forward MW:70698	OuterMembrane	SpI	44.0874
b3326	gspE	b3326 gspE general secretory pathway component, cryptic 3458339:3459820 forward MW:54611	Cytoplasmic	CYT	44.1517
b3327	gspF	b3327 gspF general secretory pathway component, cryptic 3459817:3461013 forward MW:44339	CytoplasmicMembrane	CYT	44.2159
b3328	gspG	b3328 gspG pseudopilin, cryptic, general secretion pathway 3461023:3461460 forward MW:15905	CytoplasmicMembrane	CYT	44.2159
b3329	gspH	b3329 gspH putative general secretory pathway component, cryptic 3461468:3461977 forward MW:18565	CytoplasmicMembrane	TMH	44.2802
b3330	gspI	b3330 gspI general secretory pathway component, cryptic 3461974:3462351 forward MW:13901	CytoplasmicMembrane	SpI	44.2802
b3331	gspJ	b3331 gspJ putative general secretory pathway component, cryptic 3462344:3462931 forward MW:22231	Unknown	SpI	44.2802
b3332	gspK	b3332 gspK general secretory pathway component, cryptic 3462924:3463907 forward MW:37647	CytoplasmicMembrane	SpI	44.1517
b3333	gspL	b3333 gspL general secretory pathway component, cryptic 3463922:3465085 forward MW:44540	Unknown	CYT	43.8946
b3334	gspM	b3334 gspM general secretory pathway component, cryptic 3465082:3465543 forward MW:17234	Unknown	CYT	44.2802
b3335	gspO	b3335 gspO bifunctional prepilin leader peptidase/ methylase 3465543:3466220 forward MW:24957	CytoplasmicMembrane	TMH	44.473
b2988	gss	b2988 gss fused glutathionylspermidine amidase/glutathionylspermidine synthetase 3136663:3138522 reverse MW:70532	Cytoplasmic	CYT	99.5501
b1635	gstA	b1635 gstA glutathionine S-transferase 1714377:1714982 forward MW:22868	Cytoplasmic	CYT	98.9717
b0838	gstB	b0838 gstB glutathione S-transferase 879854:880480 reverse MW:23713	Cytoplasmic	CYT	100
b2350	gtrA	b2350 gtrA CPS-53 (KpLE1) prophage; bactoprenol-linked glucose translocase (flippase) 2467855:2468217 forward MW:13225	CytoplasmicMembrane	TMH	9.12596
b2351	gtrB	b2351 gtrB CPS-53 (KpLE1) prophage; bactoprenol glucosyl transferase 2468214:2469134 forward MW:34635	CytoplasmicMembrane	CYT	8.41902
b2352	gtrS	b2352 gtrS serotype-specific glucosyl transferase, CPS-53 (KpLE1) prophage 2469131:2470462 forward MW:51484	CytoplasmicMembrane	CYT	0.835476
b2507	guaA	b2507 guaA GMP synthetase (glutamine aminotransferase) 2630958:2632535 reverse MW:58679	Cytoplasmic	CYT	99.8715
b2508	guaB	b2508 guaB IMP dehydrogenase 2632604:2634070 reverse MW:52023	Cytoplasmic	CYT	99.8072
b0104	guaC	b0104 guaC GMP reductase 113444:114487 forward MW:37384	Cytoplasmic	CYT	99.9357
b2883	guaD	b2883 guaD guanine deaminase 3025766:3027085 forward MW:50244	Cytoplasmic	CYT	96.7224
b2787	gudD	b2787 gudD (D)-glucarate dehydratase 1 2918045:2919385 reverse MW:49141	Unknown	CYT	99.2931
b2789	gudP	b2789 gudP putative D-glucarate transporter 2920748:2922100 reverse MW:49142	CytoplasmicMembrane	TMH	99.1645
b2788	gudX	b2788 gudX glucarate dehydratase-related protein, substrate unknown 2919406:2920746 reverse MW:48850	Cytoplasmic	CYT	98.9075
b2231	gyrA	b2231 gyrA DNA gyrase (type II topoisomerase), subunit A 2336793:2339420 reverse MW:96964	Cytoplasmic	CYT	99.4859
b3699	gyrB	b3699 gyrB DNA gyrase, subunit B 3877705:3880119 reverse MW:89951	Cytoplasmic	CYT	99.5501
b2541	hcaB	b2541 hcaB 2,3-dihydroxy-2,3-dihydrophenylpropionate dehydrogenase 2671225:2672037 forward MW:28499	Unknown	CYT	71.2725
b2540	hcaC	b2540 hcaC 3-phenylpropionate dioxygenase, ferredoxin subunit 2670908:2671228 forward MW:11328	Unknown	CYT	71.5296
b2542	hcaD	b2542 hcaD phenylpropionate dioxygenase, ferredoxin reductase subunit 2672047:2673249 forward MW:43978	Cytoplasmic	CYT	71.0797
b2538	hcaE	b2538 hcaE 3-phenylpropionate dioxygenase, large (alpha) subunit 2669032:2670393 forward MW:51109	Cytoplasmic	CYT	71.4653
b2539	hcaF	b2539 hcaF 3-phenylpropionate dioxygenase, small (beta) subunit 2670390:2670908 forward MW:20579	Unknown	CYT	71.2082
b2537	hcaR	b2537 hcaR hca operon transcriptional regulator 2668006:2668896 reverse MW:32838	Cytoplasmic	CYT	71.5296
b2536	hcaT	b2536 hcaT putative 3-phenylpropionic transporter 2666707:2667846 reverse MW:41593	CytoplasmicMembrane	TMH	99.8715
b1967	hchA	b1967 hchA glyoxalase III and Hsp31 molecular chaperone 2035835:2036686 forward MW:31190	Cytoplasmic	CYT	99.3573
b0873	hcp	b0873 hcp hybrid-cluster [4Fe-2S-2O] protein in anaerobic terminal reductases 912162:913814 reverse MW:60064	Cytoplasmic	CYT	99.6787
b0872	hcr	b0872 hcr HCP oxidoreductase, NADH-dependent 911182:912150 reverse MW:35740	Cytoplasmic	CYT	99.8715
b2496	hda	b2496 hda ATPase regulatory factor involved in DnaA inactivation 2618075:2618776 reverse MW:26615	Cytoplasmic	CYT	100
b3510	hdeA	b3510 hdeA stress response protein acid-resistance protein 3656408:3656740 reverse MW:11857	Unknown	SpI	99.4859
b3509	hdeB	b3509 hdeB acid-resistance protein 3655966:3656292 reverse MW:12042	Unknown	SpI	99.6787
b3511	hdeD	b3511 hdeD acid-resistance membrane protein 3656995:3657567 forward MW:20903	CytoplasmicMembrane	TMH	99.3573
b4480	hdfR	b4480 hdfR flhDC operon transcriptional repressor 3947128:3947967 reverse MW:31714	Cytoplasmic	CYT	100
b1619	hdhA	b1619 hdhA 7-alpha-hydroxysteroid dehydrogenase, NAD-dependent 1697273:1698040 reverse MW:26746	Cytoplasmic	CYT	98.8432
b0962	helD	b0962 helD DNA helicase IV 1024471:1026525 forward MW:77977	Cytoplasmic	CYT	99.7429
b1210	hemA	b1210 hemA glutamyl tRNA reductase 1263714:1264970 forward MW:46307	Cytoplasmic	CYT	99.8715
b0369	hemB	b0369 hemB 5-aminolevulinate dehydratase (porphobilinogen synthase) 388753:389727 reverse MW:35625	Cytoplasmic	CYT	99.9357
b3805	hemC	b3805 hemC hydroxymethylbilane synthase 3989825:3990766 reverse MW:33852	Cytoplasmic	CYT	100
b3804	hemD	b3804 hemD uroporphyrinogen III synthase 3989088:3989828 reverse MW:27798	Unknown	CYT	100
b3997	hemE	b3997 hemE uroporphyrinogen decarboxylase 4197716:4198780 forward MW:39248	Cytoplasmic	CYT	99.9357
b2436	hemF	b2436 hemF coproporphyrinogen III oxidase 2553225:2554124 forward MW:34322	Cytoplasmic	CYT	100
b3850	hemG	b3850 hemG protoporphyrin oxidase, flavoprotein 4034608:4035153 forward MW:21194	Unknown	CYT	100
b0475	hemH	b0475 hemH ferrochelatase 498055:499017 forward MW:35884	Cytoplasmic	CYT	100
b0154	hemL	b0154 hemL glutamate-1-semialdehyde aminotransferase (aminomutase) 173602:174882 reverse MW:45366	Cytoplasmic	CYT	100
b3867	hemN	b3867 hemN coproporphyrinogen III oxidase, SAM and NAD(P)H dependent, oxygen-independent 4052045:4053418 forward MW:52729	Cytoplasmic	CYT	99.8715
b3803	hemX	b3803 hemX putative uroporphyrinogen III methyltransferase 3987885:3989066 reverse MW:42963	CytoplasmicMembrane	CYT	99.8715
b3802	hemY	b3802 hemY putative protoheme IX synthesis protein 3986686:3987882 reverse MW:45245	CytoplasmicMembrane	TMH	99.7429
b4175	hflC	b4175 hflC modulator for HflB protease specific for phage lambda cII repressor 4403300:4404304 forward MW:37650	Cytoplasmic	CYT	99.9357
b1132	hflD	b1132 hflD putative lysogenization regulator 1191990:1192631 reverse MW:22915	Unknown	CYT	100
b4174	hflK	b4174 hflK modulator for HflB protease specific for phage lambda cII repressor 4402038:4403297 forward MW:45545	Unknown_multiple	CYT	99.8715
b4173	hflX	b4173 hflX GTPase, stimulated by 50S subunit binding 4400672:4401952 forward MW:48309	Cytoplasmic	CYT	99.9357
b4172	hfq	b4172 hfq global sRNA chaperone; HF-I, host factor for RNA phage Q beta replication 4400288:4400596 forward MW:11166	Cytoplasmic	CYT	100
b0460	hha	b0460 hha modulator of gene expression, with H-NS 480090:480308 reverse MW:8628	Unknown	CYT	100
b4532	hicA	b4532 hicA mRNA interferase toxin of the HicAB toxin-antitoxin system 1509286:1509462 forward MW:6749	Unknown	CYT	70.1799
b1438	hicB	b1438 hicB antitoxin for the HicAB toxin-antitoxin system 1509508:1509924 forward MW:15246	Unknown	CYT	69.6015
b3082	higA	b3082 higA antitoxinof the HigB-HigA toxin-antitoxin system 3233728:3234144 reverse MW:14995	Unknown	CYT	87.1465
b3083	higB	b3083 higB mRNA interferase toxin of the HigB-HigA toxin-antitoxin system 3234141:3234455 reverse MW:12103	Unknown	CYT	41.1954
b1103	hinT	b1103 hinT purine nucleoside phosphoramidase, dadA activator protein 1161885:1162244 forward MW:13209	Cytoplasmic	CYT	100
b1507	hipA	b1507 hipA inactivating GltX kinase facilitating persister formation; toxin of HipAB TA pair; autokinase 1590854:1592176 reverse MW:49276	Cytoplasmic	CYT	91.0026
b1508	hipB	b1508 hipB antitoxin of HipAB toxin-antitoxin system 1592176:1592442 reverse MW:10016	Unknown	CYT	80.9769
b2024	hisA	b2024 hisA N-(5'-phospho-L-ribosyl-formimino)-5-amino-1- (5'-phosphoribosyl)-4-imidazolecarboxamide isomerase 2095125:2095862 forward MW:26032	Cytoplasmic	CYT	99.8715
b2022	hisB	b2022 hisB fused histidinol-phosphatase/imidazoleglycerol-phosphate dehydratase 2093468:2094535 forward MW:40278	Cytoplasmic	CYT	99.9357
b2021	hisC	b2021 hisC histidinol-phosphate aminotransferase 2092398:2093468 forward MW:39360	Cytoplasmic	CYT	100
b2020	hisD	b2020 hisD bifunctional histidinal dehydrogenase/ histidinol dehydrogenase 2091097:2092401 forward MW:46110	Cytoplasmic	CYT	99.9357
b2025	hisF	b2025 hisF imidazole glycerol phosphate synthase, catalytic subunit with HisH 2095844:2096620 forward MW:28454	Cytoplasmic	CYT	100
b2019	hisG	b2019 hisG ATP phosphoribosyltransferase 2090192:2091091 forward MW:33367	Cytoplasmic	CYT	100
b2023	hisH	b2023 hisH imidazole glycerol phosphate synthase, glutamine amidotransferase subunit with HisF 2094535:2095125 forward MW:21653	Cytoplasmic	CYT	99.8715
b2026	hisI	b2026 hisI fused phosphoribosyl-AMP cyclohydrolase/phosphoribosyl-ATP pyrophosphatase 2096614:2097225 forward MW:22756	Cytoplasmic	CYT	100
b2309	hisJ	b2309 hisJ histidine/lysine/arginine/ornithine transporter subunit 2426006:2426788 reverse MW:28483	Periplasmic	SpI	100
b2018	hisL	b2018 hisL his operon leader peptide 2089996:2090046 forward MW:2081	Unknown	CYT	98.5861
b2307	hisM	b2307 hisM histidine/lysine/arginine/ornithine transporter subunit 2424517:2425233 reverse MW:26838	CytoplasmicMembrane	TMH	100
b2306	hisP	b2306 hisP histidine/lysine/arginine/ornithine transporter subunit 2423736:2424509 reverse MW:28653	CytoplasmicMembrane	CYT	99.8715
b2308	hisQ	b2308 hisQ histidine/lysine/arginine/ornithine transporter permease subunit 2425230:2425916 reverse MW:24649	CytoplasmicMembrane	TMH	100
b2514	hisS	b2514 hisS histidyl tRNA synthetase 2639301:2640575 reverse MW:46998	Cytoplasmic	CYT	99.8072
b1970	hiuH	b1970 hiuH hydroxyisourate hydrolase 2038956:2039369 forward MW:15459	Unknown	SpI	99.3573
b3619	hldD	b3619 hldD ADP-L-glycero-D-mannoheptose-6-epimerase, NAD(P)-binding 3793987:3794919 forward MW:34893	Cytoplasmic	CYT	100
b3052	hldE	b3052 hldE fused heptose 7-phosphate kinase/heptose 1-phosphate adenyltransferase 3195320:3196753 reverse MW:51051	Cytoplasmic	CYT	99.6787
b1182	hlyE	b1182 hlyE hemolysin E 1229483:1230394 reverse MW:33758	Extracellular	CYT	70.3085
b2552	hmp	b2552 hmp fused nitric oxide dioxygenase/dihydropteridine reductase 2 2685835:2687025 forward MW:43868	Cytoplasmic	CYT	99.8715
b1237	hns	b1237 hns global DNA-binding transcriptional dual regulator H-NS 1292509:1292922 reverse MW:15539	Cytoplasmic	CYT	100
b0107	hofB	b0107 hofB T2SE secretion family protein; P-loop ATPase superfamily protein 115714:117099 reverse MW:50616	Cytoplasmic	CYT	99.8072
b0106	hofC	b0106 hofC assembly protein in type IV pilin biogenesis, transmembrane protein 114522:115724 reverse MW:44451	CytoplasmicMembrane	CYT	99.6787
b3395	hofM	b3395 hofM DNA catabolic putative pilus assembly protein 3521972:3522751 reverse MW:29000	Unknown	CYT	100
b3394	hofN	b3394 hofN DNA catabolic putative fimbrial assembly protein 3521433:3521972 reverse MW:20796	CytoplasmicMembrane	TMH	99.8715
b3393	hofO	b3393 hofO DNA catabolic protein 3521009:3521449 reverse MW:16846	Unknown	TMH	100
b3392	hofP	b3392 hofP DNA catabolic protein 3520615:3521019 reverse MW:15098	Unknown	CYT	100
b3391	hofQ	b3391 hofQ DNA catabolic putative fimbrial transporter 3519465:3520703 reverse MW:44716	OuterMembrane	SpI	99.6144
b4455	hokA	b4455 hokA toxic polypeptide, small 3720448:3720600 reverse MW:5998	Periplasmic	CYT	99.6144
b4428	hokB	b4428 hokB toxic polypeptide, small 1491922:1492071 reverse MW:5625	Periplasmic	CYT	80.7198
b4412	hokC	b4412 hokC toxic membrane protein, small 16751:16903 reverse MW:5501	Periplasmic	SpI	99.8072
b1562	hokD	b1562 hokD Qin prophage; small toxic polypeptide 1645119:1645274 reverse MW:5736	Periplasmic	SpI	99.7429
b4415	hokE	b4415 hokE toxic polypeptide, small 607836:607988 forward MW:5563	Periplasmic	SpI	99.4216
b0640	holA	b0640 holA DNA polymerase III, delta subunit 670574:671605 reverse MW:38704	CytoplasmicMembrane	CYT	100
b1099	holB	b1099 holB DNA polymerase III, delta prime subunit 1155762:1156766 forward MW:36936	Cytoplasmic	CYT	99.9357
b4259	holC	b4259 holC DNA polymerase III, chi subunit 4483837:4484280 reverse MW:16632	Cytoplasmic	CYT	100
b4372	holD	b4372 holD DNA polymerase III, psi subunit 4607803:4608216 forward MW:15174	Unknown	CYT	100
b1842	holE	b1842 holE DNA polymerase III, theta subunit 1925108:1925338 forward MW:8846	Cytoplasmic	CYT	100
b3203	hpf	b3203 hpf ribosome hibernation promoting factor HPF; stabilizes 70S dimers (100S) 3346173:3346460 forward MW:10750	Cytoplasmic	CYT	100
b0125	hpt	b0125 hpt hypoxanthine phosphoribosyltransferase 141431:141967 forward MW:20115	Cytoplasmic	CYT	100
b1413	hrpA	b1413 hrpA putative ATP-dependent helicase 1483061:1486963 forward MW:149030	Cytoplasmic	CYT	98.4576
b0148	hrpB	b0148 hrpB putative ATP-dependent helicase 162105:164534 forward MW:89117	CytoplasmicMembrane	CYT	99.4859
b2526	hscA	b2526 hscA DnaK-like molecular chaperone specific for IscU 2657085:2658935 reverse MW:65653	Cytoplasmic	CYT	99.8072
b2527	hscB	b2527 hscB HscA co-chaperone, J domain-containing protein Hsc56; IscU-specific chaperone HscAB 2658952:2659467 reverse MW:20137	Cytoplasmic	CYT	100
b0650	hscC	b0650 hscC Hsp70 family chaperone Hsc62, binds to RpoD and inhibits transcription 681723:683393 reverse MW:61987	Cytoplasmic	CYT	67.2237
b4349	hsdM	b4349 hsdM DNA methyltransferase M 4581459:4583048 reverse MW:59307	Cytoplasmic	CYT	15.5527
b4350	hsdR	b4350 hsdR endonuclease R Type I restriction enzyme 4583249:4586761 reverse MW:134096	Cytoplasmic	CYT	15.4242
b4348	hsdS	b4348 hsdS specificity determinant for hsdM and hsdR 4580068:4581462 reverse MW:51395	Unknown	CYT	6.36247
b1379	hslJ	b1379 hslJ heat-inducible lipoprotein involved in novobiocin resistance 1441321:1441743 reverse MW:15165	Unknown	SpII	99.5501
b3401	hslO	b3401 hslO heat shock protein Hsp33 3529774:3530652 forward MW:32534	Cytoplasmic	CYT	100
b3400	hslR	b3400 hslR ribosome-associated heat shock protein Hsp15 3529348:3529749 forward MW:15496	Cytoplasmic	CYT	100
b3931	hslU	b3931 hslU molecular chaperone and ATPase component of HslUV protease 4120416:4121747 reverse MW:49594	Cytoplasmic	CYT	99.8715
b3932	hslV	b3932 hslV peptidase component of the HslUV protease 4121757:4122287 reverse MW:19061	Cytoplasmic	CYT	99.9357
b0966	hspQ	b0966 hspQ heat shock protein involved in degradation of mutant DnaA; hemimethylated oriC DNA-binding protein 1028404:1028721 reverse MW:11779	Unknown	CYT	100
b3754	hsrA	b3754 hsrA putative multidrug or homocysteine efflux system 3939185:3940612 reverse MW:51462	CytoplasmicMembrane	TMH	99.1003
b0473	htpG	b0473 htpG protein refolding molecular co-chaperone Hsp90, Hsp70-dependent; heat-shock protein; ATPase 495120:496994 forward MW:71423	Cytoplasmic	CYT	99.8715
b1829	htpX	b1829 htpX putative endopeptidase 1911695:1912576 reverse MW:31923	CytoplasmicMembrane	TMH	99.9357
b0139	htrE	b0139 htrE putative outer membrane usher protein 152829:155426 reverse MW:95468	OuterMembrane	SpI	75.5784
b4000	hupA	b4000 hupA HU, DNA-binding transcriptional regulator, alpha subunit 4200281:4200553 forward MW:9535	Cytoplasmic	CYT	100
b0440	hupB	b0440 hupB HU, DNA-binding transcriptional regulator, beta subunit 461451:461723 forward MW:9193	Cytoplasmic	CYT	100
b0972	hyaA	b0972 hyaA hydrogenase 1, small subunit 1032139:1033257 forward MW:40681	CytoplasmicMembrane	SpI	99.8072
b0973	hyaB	b0973 hyaB hydrogenase 1, large subunit 1033254:1035047 forward MW:66254	CytoplasmicMembrane	CYT	99.3573
b0974	hyaC	b0974 hyaC hydrogenase 1, b-type cytochrome subunit 1035066:1035773 forward MW:27597	CytoplasmicMembrane	TMH	100
b0975	hyaD	b0975 hyaD hydrogenase 1 maturation protease 1035770:1036357 forward MW:21546	Cytoplasmic	CYT	99.9357
b0976	hyaE	b0976 hyaE putative HyaA chaperone 1036354:1036752 forward MW:14889	Unknown	CYT	100
b0977	hyaF	b0977 hyaF protein involved in nickel incorporation into hydrogenase-1 proteins 1036749:1037606 forward MW:31431	Cytoplasmic	CYT	100
b2996	hybA	b2996 hybA hydrogenase 2 4Fe-4S ferredoxin-type component 3144154:3145140 reverse MW:35971	CytoplasmicMembrane	SpI	99.9357
b2995	hybB	b2995 hybB putative hydrogenase 2 cytochrome b type component 3142986:3144164 reverse MW:43602	CytoplasmicMembrane	TMH	99.7429
b2994	hybC	b2994 hybC hydrogenase 2, large subunit 3141286:3142989 reverse MW:62491	CytoplasmicMembrane	CYT	99.7429
b2993	hybD	b2993 hybD maturation protease for hydrogenase 2 3140792:3141286 reverse MW:17751	Cytoplasmic	CYT	99.8715
b2992	hybE	b2992 hybE hydrogenase 2-specific chaperone 3140311:3140799 reverse MW:17963	Unknown	CYT	99.9357
b2991	hybF	b2991 hybF protein involved with the maturation of hydrogenases 1 and 2 3139977:3140318 reverse MW:12697	Cytoplasmic	CYT	99.9357
b2990	hybG	b2990 hybG hydrogenase 2 accessory protein 3139716:3139964 reverse MW:8808	Unknown	CYT	99.9357
b2997	hybO	b2997 hybO hydrogenase 2, small subunit 3145143:3146261 reverse MW:39652	CytoplasmicMembrane	SpI	99.8715
b2725	hycA	b2725 hycA regulator of the transcriptional regulator FhlA 2849974:2850435 reverse MW:17627	Cytoplasmic	CYT	100
b2724	hycB	b2724 hycB hydrogenase 3, Fe-S subunit 2849238:2849849 reverse MW:21841	CytoplasmicMembrane	CYT	99.9357
b2723	hycC	b2723 hycC hydrogenase 3, membrane subunit 2847415:2849241 reverse MW:64078	CytoplasmicMembrane	TMH	99.5501
b2722	hycD	b2722 hycD hydrogenase 3, membrane subunit 2846489:2847412 reverse MW:33029	CytoplasmicMembrane	CYT	100
b2721	hycE	b2721 hycE hydrogenase 3, large subunit 2844762:2846471 reverse MW:64981	Cytoplasmic_multiple	CYT	99.7429
b2720	hycF	b2720 hycF formate hydrogenlyase complex iron-sulfur protein 2844210:2844752 reverse MW:20309	Cytoplasmic	CYT	100
b2719	hycG	b2719 hycG hydrogenase 3 and formate hydrogenase complex, HycG subunit 2843443:2844210 reverse MW:27999	CytoplasmicMembrane	CYT	99.9357
b2718	hycH	b2718 hycH hydrogenase 3 maturation protein 2843036:2843446 reverse MW:15464	Unknown	CYT	99.8715
b2717	hycI	b2717 hycI protease involved in processing C-terminal end of HycE 2842573:2843043 reverse MW:17024	Unknown	CYT	100
b2713	hydN	b2713 hydN formate dehydrogenase-H, [4Fe-4S] ferredoxin subunit 2837578:2838105 reverse MW:19026	Cytoplasmic	CYT	99.8715
b2481	hyfA	b2481 hyfA hydrogenase 4, 4Fe-4S subunit 2601201:2601818 forward MW:22154	Cytoplasmic	CYT	70.9512
b2482	hyfB	b2482 hyfB hydrogenase 4, membrane subunit 2601818:2603836 forward MW:72584	CytoplasmicMembrane	TMH	70.3728
b2483	hyfC	b2483 hyfC hydrogenase 4, membrane subunit 2603847:2604794 forward MW:34359	CytoplasmicMembrane	CYT	70.6298
b2484	hyfD	b2484 hyfD hydrogenase 4, membrane subunit 2604811:2606250 forward MW:51755	CytoplasmicMembrane	SpI	70.3728
b2485	hyfE	b2485 hyfE hydrogenase 4, membrane subunit 2606262:2606912 forward MW:23361	CytoplasmicMembrane	TMH	70.5656
b2486	hyfF	b2486 hyfF hydrogenase 4, membrane subunit 2606917:2608497 forward MW:56768	CytoplasmicMembrane	TMH	70.437
b2487	hyfG	b2487 hyfG hydrogenase 4, subunit 2608487:2610154 forward MW:63352	Cytoplasmic	CYT	70.5656
b2488	hyfH	b2488 hyfH hydrogenase 4, Fe-S subunit 2610164:2610709 forward MW:20159	CytoplasmicMembrane_multiple	CYT	70.5013
b2489	hyfI	b2489 hyfI hydrogenase 4, Fe-S subunit 2610706:2611464 forward MW:28101	CytoplasmicMembrane	CYT	70.6298
b2490	hyfJ	b2490 hyfJ putative processing element hydrogenase 4 2611457:2611870 forward MW:15577	CytoplasmicMembrane	CYT	70.6941
b2491	hyfR	b2491 hyfR hydrogenase-4 transcriptional activator 2611900:2613912 forward MW:75306	Cytoplasmic	CYT	69.7943
b0508	hyi	b0508 hyi hydroxypyruvate isomerase 535710:536486 forward MW:29377	Cytoplasmic	CYT	98.9075
b2726	hypA	b2726 hypA protein involved in nickel insertion into hydrogenases 3 2850647:2850997 forward MW:13168	Cytoplasmic	CYT	99.9357
b2727	hypB	b2727 hypB GTP hydrolase involved in nickel liganding into hydrogenases 2851001:2851873 forward MW:31565	Cytoplasmic	CYT	99.8072
b2728	hypC	b2728 hypC hydrogenase maturation protein 2851864:2852136 forward MW:9732	Unknown	CYT	99.8715
b2729	hypD	b2729 hypD hydrogenase maturation protein 2852136:2853257 forward MW:41363	Cytoplasmic	CYT	99.8715
b2730	hypE	b2730 hypE carbamoyl dehydratase, hydrogenases 1,2,3 maturation protein 2853254:2854264 forward MW:35060	Cytoplasmic	CYT	99.8072
b2712	hypF	b2712 hypF carbamoyl phosphate phosphatase and maturation protein for [NiFe] hydrogenases 2835173:2837425 reverse MW:82066	Cytoplasmic	CYT	99.6787
b4327	hypT	b4327 hypT hypochlorite-responsive transcription factor 4557378:4558289 reverse MW:34711	Cytoplasmic	CYT	99.1003
b2873	hyuA	b2873 hyuA D-stereospecific phenylhydantoinase 3010028:3011413 forward MW:51025	Cytoplasmic	CYT	97.1722
b0828	iaaA	b0828 iaaA Isoaspartyl peptidase 866568:867533 forward MW:33394	Unknown_multiple	CYT	99.9357
b4328	iadA	b4328 iadA isoaspartyl dipeptidase 4558354:4559526 reverse MW:41084	Cytoplasmic	CYT	99.6787
b2753	iap	b2753 iap aminopeptidase in alkaline phosphatase isozyme conversion 2876581:2877618 forward MW:37920	Unknown_multiple	SpI	99.6787
b3190	ibaG	b3190 ibaG acid stress protein; putative transcriptional regulator, BolA family 3336549:3336803 reverse MW:9451	Unknown	CYT	100
b3687	ibpA	b3687 ibpA heat shock chaperone 3867009:3867422 reverse MW:15773	Cytoplasmic	CYT	99.8072
b3686	ibpB	b3686 ibpB heat shock chaperone 3866469:3866897 reverse MW:16093	Cytoplasmic	CYT	99.8072
b4667	ibsA	b4667 ibsA toxic membrane protein 2153349:2153408 reverse MW:2231	CytoplasmicMembrane	CYT	71.8509
b4668	ibsB	b4668 ibsB toxic membrane protein 2153681:2153737 reverse MW:2063	CytoplasmicMembrane	CYT	93.3805
b4665	ibsC	b4665 ibsC toxic membrane protein 3056890:3056949 reverse MW:2208	CytoplasmicMembrane	CYT	99.5501
b4664	ibsD	b4664 ibsD toxic membrane protein 3194766:3194825 forward MW:2150	CytoplasmicMembrane	CYT	99.6144
b4666	ibsE	b4666 ibsE toxic membrane protein 3195141:3195200 forward MW:2206	CytoplasmicMembrane	CYT	98.4576
b1136	icd	b1136 icd e14 prophage; isocitrate dehydrogenase, specific for NADP+ 1195123:1196373 forward MW:45757	Cytoplasmic	CYT	99.9357
b4519	icdC	b4519 icdC undefined product 1211413:1211577 forward MW:6064	Cytoplasmic	CYT	99.8715
b4018	iclR	b4018 iclR transcriptional repressor 4222804:4223628 reverse MW:29739	Cytoplasmic	CYT	100
b2889	idi	b2889 idi isopentenyl diphosphate isomerase 3033065:3033613 forward MW:20508	Cytoplasmic	CYT	99.8715
b4267	idnD	b4267 idnD L-idonate 5-dehydrogenase, NAD-binding 4493375:4494406 reverse MW:37147	Cytoplasmic	CYT	40.874
b4268	idnK	b4268 idnK D-gluconate kinase, thermosensitive 4494623:4495186 forward MW:21004	Cytoplasmic	CYT	41.0026
b4266	idnO	b4266 idnO 5-keto-D-gluconate-5-reductase 4492587:4493351 reverse MW:27563	Cytoplasmic	CYT	41.0668
b4264	idnR	b4264 idnR transcriptional repressor, 5-gluconate-binding 4490141:4491139 reverse MW:37567	Cytoplasmic	CYT	41.0026
b4265	idnT	b4265 idnT L-idonate and D-gluconate transporter 4491206:4492525 reverse MW:46042	CytoplasmicMembrane	TMH	40.8098
b1712	ihfA	b1712 ihfA integration host factor (IHF), DNA-binding protein, alpha subunit 1795253:1795552 reverse MW:11354	Cytoplasmic	CYT	100
b0912	ihfB	b0912 ihfB integration host factor (IHF), DNA-binding protein, beta subunit 963828:964112 forward MW:10651	Cytoplasmic	CYT	100
b0026	ileS	b0026 ileS isoleucyl-tRNA synthetase 22391:25207 forward MW:104297	Cytoplasmic	CYT	99.7429
b3772	ilvA	b3772 ilvA L-threonine dehydratase, biosynthetic; also known as threonine deaminase 3955331:3956875 forward MW:56195	Cytoplasmic	CYT	99.6787
b3671	ilvB	b3671 ilvB acetolactate synthase 2 large subunit 3851096:3852784 reverse MW:60441	Cytoplasmic	CYT	99.6787
b3774	ilvC	b3774 ilvC ketol-acid reductoisomerase, NAD(P)-binding 3957970:3959445 forward MW:54069	Cytoplasmic	CYT	99.9357
b3771	ilvD	b3771 ilvD dihydroxyacid dehydratase 3953478:3955328 forward MW:65532	Cytoplasmic	CYT	99.5501
b3770	ilvE	b3770 ilvE branched-chain amino-acid aminotransferase 3952484:3953413 forward MW:34094	Cytoplasmic	CYT	100
b4488	ilvG	b4488 ilvG undefined product 3950560:3952204 forward MW:59104	Cytoplasmic	CYT	99.8715
b0078	ilvH	b0078 ilvH acetolactate synthase 3, small subunit, valine-sensitive 87357:87848 forward MW:17977	Cytoplasmic	CYT	99.9357
b0077	ilvI	b0077 ilvI acetolactate synthase 3 large subunit 85630:87354 forward MW:62985	Cytoplasmic	CYT	99.6787
b3766	ilvL	b3766 ilvL ilvG operon leader peptide 3950322:3950420 forward MW:3231	Unknown	CYT	100
b3769	ilvM	b3769 ilvM acetolactate synthase 2 small subunit 3952201:3952464 forward MW:9703	Unknown	CYT	100
b3670	ilvN	b3670 ilvN acetolactate synthase 1 small subunit 3850802:3851092 reverse MW:11105	Unknown	CYT	99.9357
b4669	ilvX	b4669 ilvX uncharacterized protein 3950507:3950557 forward MW:1910	Unknown	CYT	100
b3773	ilvY	b3773 ilvY transcriptional activator of ilvC; autorepressor 3956927:3957820 reverse MW:33172	Cytoplasmic	CYT	100
b2237	inaA	b2237 inaA acid-inducible Kdo/WaaP family putative kinase 2348822:2349472 reverse MW:25296	Cytoplasmic	CYT	99.8715
b0884	infA	b0884 infA translation initiation factor IF-1 926225:926443 reverse MW:8249	Cytoplasmic	CYT	100
b3168	infB	b3168 infB translation initiation factor IF-2 3313342:3316014 reverse MW:97351	Cytoplasmic	CYT	99.5501
b1718	infC	b1718 infC translation initiation factor IF-3 1800096:1800638 reverse MW:20546	Cytoplasmic	CYT	100
b0022	insA	b0022 insA IS1 repressor TnpA 20233:20508 reverse MW:9836	Unknown	CYT	80.6555
b0265	insA	b0265 insA IS1 repressor TnpA 279600:279875 reverse MW:9870	Unknown	CYT	80.5913
b0275	insA	b0275 insA IS1 repressor TnpA 291071:291346 reverse MW:9870	Unknown	CYT	80.5913
b1894	insA	b1894 insA IS1 repressor TnpA 1978940:1979215 reverse MW:9836	Unknown	CYT	80.6555
b3444	insA	b3444 insA IS1 repressor TnpA 3583483:3583758 forward MW:9836	Unknown	CYT	80.6555
b4294	insA	b4294 insA IS1 repressor TnpA 4518527:4518802 forward MW:9892	Unknown	CYT	80.6555
b4516	insA	b4516 insA IS1 repressor TnpA 1049833:1050108 forward MW:9870	Unknown	CYT	80.5913
b0021	insB1	b0021 insB1 IS1 transposase B 19811:20314 reverse MW:19564	Unknown	CYT	79.4987
b0264	insB1	b0264 insB1 IS1 transposase B 279178:279681 reverse MW:19758	Unknown	CYT	79.4344
b0274	insB1	b0274 insB1 IS1 transposase B 290649:291152 reverse MW:19758	Unknown	CYT	79.4344
b0988	insB1	b0988 insB1 IS1 transposase B 1050027:1050530 forward MW:19700	Unknown	CYT	79.4987
b1893	insB1	b1893 insB1 IS1 transposase B 1978518:1979021 reverse MW:19564	Unknown	CYT	79.4987
b3445	insB1	b3445 insB1 IS1 transposase B 3583677:3584180 forward MW:19564	Unknown	CYT	79.4987
b4576	insB1	b4576 insB1 undefined product 4518721:4519224 forward MW:19558	Unknown	CYT	79.4987
b0360	insC1	b0360 insC1 IS2 repressor TnpA 381351:381716 forward MW:13451	Unknown	CYT	69.4087
b1403	insC1	b1403 insC1 IS2 repressor TnpA 1468784:1469149 reverse MW:13451	Unknown	CYT	69.4087
b1997	insC1	b1997 insC1 IS2 repressor TnpA 2069815:2070180 reverse MW:13451	Unknown	CYT	69.4087
b2861	insC1	b2861 insC1 IS2 repressor TnpA 2997235:2997600 reverse MW:13451	Unknown	CYT	69.4087
b3044	insC1	b3044 insC1 IS2 repressor TnpA 3186187:3186552 forward MW:13451	Unknown	CYT	69.4087
b4272	insC1	b4272 insC1 IS2 repressor TnpA 4498272:4498637 forward MW:13451	Unknown	CYT	69.4087
b0361	insD1	b0361 insD1 IS2 transposase TnpB 381674:382579 forward MW:34366	Cytoplasmic	CYT	59.3188
b1402	insD1	b1402 insD1 IS2 transposase TnpB 1467921:1468826 reverse MW:34366	Cytoplasmic	CYT	59.3188
b1578	insD1	b1578 insD1 undefined product 1650845:1651537 forward MW:26133	Cytoplasmic	CYT	63.5604
b1996	insD1	b1996 insD1 IS2 transposase TnpB 2068952:2069857 reverse MW:34366	Cytoplasmic	CYT	59.3188
b2860	insD1	b2860 insD1 IS2 transposase TnpB 2996372:2997277 reverse MW:34366	Cytoplasmic	CYT	59.3188
b3045	insD1	b3045 insD1 IS2 transposase TnpB 3186510:3187415 forward MW:34366	Cytoplasmic	CYT	59.3188
b4273	insD1	b4273 insD1 IS2 transposase TnpB 4498595:4499500 forward MW:34366	Cytoplasmic	CYT	59.3188
b0298	insE1	b0298 insE1 IS3 transposase A 315291:315590 forward MW:11543	Unknown	CYT	61.8895
b0373	insE1	b0373 insE1 IS3 transposase A 392602:392901 reverse MW:11543	Unknown	CYT	61.8895
b0540	insE1	b0540 insE1 IS3 transposase A 566842:567141 forward MW:11543	Unknown	CYT	61.8895
b1027	insE1	b1027 insE1 IS3 transposase A 1095138:1095437 reverse MW:11543	Unknown	CYT	61.8895
b2088	insE1	b2088 insE1 IS3 transposase A 2170236:2170535 forward MW:11543	Unknown	CYT	61.8895
b0299	insF1	b0299 insF1 IS3 transposase B 315587:316453 forward MW:33540	Unknown	CYT	51.5424
b0372	insF1	b0372 insF1 IS3 transposase B 391739:392605 reverse MW:33540	Unknown	CYT	51.5424
b0541	insF1	b0541 insF1 IS3 transposase B 567138:568004 forward MW:33540	Unknown	CYT	51.5424
b1026	insF1	b1026 insF1 IS3 transposase B 1094275:1095141 reverse MW:33540	Unknown	CYT	51.5424
b2089	insF1	b2089 insF1 IS3 transposase B 2170532:2171398 forward MW:33540	Unknown	CYT	51.5424
b4278	insG	b4278 insG IS4 transposase 4502103:4503431 reverse MW:50386	Cytoplasmic	CYT	39.7172
b0259	insH1	b0259 insH1 IS5 transposase and trans-activator 274101:275117 reverse MW:39327	Cytoplasmic	CYT	25.0643
b0552	insH1	b0552 insH1 IS5 transposase and trans-activator 574737:575753 reverse MW:39327	Cytoplasmic	CYT	25.0643
b0656	insH1	b0656 insH1 IS5 transposase and trans-activator 687997:689013 reverse MW:39327	Cytoplasmic	CYT	25.0643
b1331	insH1	b1331 insH1 IS5 transposase and trans-activator 1396076:1397092 forward MW:39327	Cytoplasmic	CYT	25.0643
b1370	insH1	b1370 insH1 undefined product 1427746:1428726 reverse MW:37777	Cytoplasmic	CYT	25.0643
b1994	insH1	b1994 insH1 IS5 transposase and trans-activator 2066305:2067321 reverse MW:39200	Cytoplasmic	CYT	25.0643
b2030	insH1	b2030 insH1 IS5 transposase and trans-activator 2101895:2102911 reverse MW:39327	Cytoplasmic	CYT	25.0643
b2192	insH1	b2192 insH1 IS5 transposase and trans-activator 2289065:2290081 reverse MW:39327	Cytoplasmic	CYT	25.0643
b2982	insH1	b2982 insH1 IS5 transposase and trans-activator 3130178:3131194 forward MW:39327	Cytoplasmic	CYT	25.0643
b3218	insH1	b3218 insH1 IS5 transposase and trans-activator 3365702:3366718 reverse MW:39327	Cytoplasmic	CYT	25.0643
b3505	insH1	b3505 insH1 IS5 transposase and trans-activator 3652182:3653198 reverse MW:39327	Cytoplasmic	CYT	25.0643
b0256	insI1	b0256 insI1 IS30 transposase 270603:271754 forward MW:44267	Cytoplasmic	CYT	49.3573
b1404	insI1	b1404 insI1 IS30 transposase 1469358:1470509 forward MW:44281	Cytoplasmic	CYT	49.2931
b4284	insI1	b4284 insI1 IS30 transposase 4507466:4508617 reverse MW:44281	Cytoplasmic	CYT	49.2931
b4708	insI1	b4708 insI1 undefined product 279931:280104 forward MW:6614	Unknown	CYT	58.419
b3557	insJ	b3557 insJ IS150 transposase A 3720680:3721201 forward MW:19725	Cytoplasmic	CYT	25.0643
b3558	insK	b3558 insK IS150 transposase B 3721198:3722049 forward MW:33445	Cytoplasmic	CYT	23.8432
b0016	insL1	b0016 insL1 IS186 transposase 15445:16557 forward MW:40909	Cytoplasmic	CYT	26.2853
b0582	insL1	b0582 insL1 IS186 transposase 608065:609177 forward MW:40909	Cytoplasmic	CYT	26.2853
b2394	insL1	b2394 insL1 IS186 transposase 2514331:2515443 forward MW:40909	Cytoplasmic	CYT	26.2853
b4561	insM	b4561 insM undefined product 4508676:4508942 reverse MW:9868	Unknown	CYT	56.2339
b4587	insN	b4587 insN undefined product 270278:272189 forward MW:26220	Cytoplasmic	CYT	43.9589
b4623	insO	b4623 insO undefined product 4507197:4509793 forward MW:38156	Cytoplasmic	CYT	32.8406
b4578	insP	b4578 insP undefined product 1503218:1503649 reverse MW:16616	Unknown	CYT	72.8149
b1432	insQ	b1432 insQ IS609 transposase B 1503717:1504865 forward MW:43364	Unknown	CYT	67.6735
b4505	insX	b4505 insX undefined product 280114:280362 reverse MW:9517	Unknown	CYT	14.3316
b4573	insZ	b4573 insZ undefined product 1294426:1295322 reverse MW:33808	Unknown	CYT	23.3933
b2622	intA	b2622 intA CP4-57 prophage; integrase 2756159:2757400 forward MW:46652	Unknown	CYT	10.9897
b4271	intB	b4271 intB undefined product 4496675:4497940 forward MW:48096	Cytoplasmic	CYT	41.838
b0537	intD	b0537 intD DLP12 prophage; putative phage integrase 564815:565978 reverse MW:45090	Cytoplasmic	CYT	31.4267
b1140	intE	b1140 intE e14 prophage; putative integrase 1199679:1200806 reverse MW:42799	Unknown	CYT	5.14139
b0281	intF	b0281 intF CP4-6 prophage; putative phage integrase 295696:297096 reverse MW:53074	Unknown	CYT	1.34961
b1936	intG	b1936 intG undefined product 2012502:2012663 forward MW:6046	Unknown	CYT	50.6427
b1567	intK	b1567 intK undefined product 1647174:1647356 reverse MW:7155	Unknown	CYT	16.2596
b1579	intQ	b1579 intQ undefined product 1651551:1652708 forward MW:43695	Cytoplasmic	CYT	42.9306
b1345	intR	b1345 intR Rac prophage; integrase 1412000:1413235 reverse MW:47539	Cytoplasmic	CYT	26.1568
b2349	intS	b2349 intS CPS-53 (KpLE1) prophage; putative prophage CPS-53 integrase 2466545:2467702 forward MW:44061	Cytoplasmic	CYT	38.8817
b2442	intZ	b2442 intZ CPZ-55 prophage; putative phage integrase 2558858:2560066 forward MW:45363	Cytoplasmic	CYT	3.98458
b4326	iraD	b4326 iraD RpoS stabilzer after DNA damage, anti-RssB factor 4556993:4557385 forward MW:14747	Unknown	CYT	99.7429
b1160	iraM	b1160 iraM RpoS stabilzer during Mg starvation, anti-RssB factor 1211680:1212003 reverse MW:12133	Unknown	CYT	54.3059
b0382	iraP	b0382 iraP anti-RssB factor, RpoS stabilzer during Pi starvation; anti-adapter protein 401386:401646 forward MW:9937	Unknown	CYT	99.8715
b4706	iroK	b4706 iroK 3-hydroxypropionic acid resistance peptide 2668006:2668071 reverse MW:2329	Unknown	CYT	71.5296
b2528	iscA	b2528 iscA FeS cluster assembly protein 2659563:2659886 reverse MW:11556	Cytoplasmic	CYT	100
b2531	iscR	b2531 iscR isc operon transcriptional repressor; suf operon transcriptional activator; oxidative stress- and iron starvation-inducible; autorepressor 2661643:2662131 reverse MW:17336	Unknown	CYT	100
b2530	iscS	b2530 iscS cysteine desulfurase (tRNA sulfurtransferase), PLP-dependent 2660317:2661531 reverse MW:45090	Cytoplasmic	CYT	99.7429
b2529	iscU	b2529 iscU iron-sulfur cluster assembly scaffold protein 2659903:2660289 reverse MW:13848	Cytoplasmic	CYT	100
b2524	iscX	b2524 iscX Iron binding protein associated with IscS; putative molecular adaptor of IscS function 2656536:2656736 reverse MW:7731	Unknown	CYT	100
b0421	ispA	b0421 ispA geranyltranstransferase 440202:441101 reverse MW:32160	Cytoplasmic	CYT	100
b3187	ispB	b3187 ispB octaprenyl diphosphate synthase 3333710:3334681 forward MW:35217	Cytoplasmic	CYT	100
b2747	ispD	b2747 ispD 4-diphosphocytidyl-2C-methyl-D-erythritol synthase 2871780:2872490 reverse MW:25737	Cytoplasmic	CYT	100
b1208	ispE	b1208 ispE 4-diphosphocytidyl-2-C-methylerythritol kinase 1262026:1262877 reverse MW:30925	Cytoplasmic	CYT	100
b2746	ispF	b2746 ispF 2C-methyl-D-erythritol 2,4-cyclodiphosphate synthase 2871301:2871780 reverse MW:16897	Cytoplasmic	CYT	100
b2515	ispG	b2515 ispG 1-hydroxy-2-methyl-2-(E)-butenyl 4-diphosphate synthase 2640686:2641804 reverse MW:40684	Cytoplasmic	CYT	99.9357
b0029	ispH	b0029 ispH 4-hydroxy-3-methylbut-2-enyl diphosphate reductase, 4Fe-4S protein 26277:27227 forward MW:34774	Cytoplasmic	CYT	99.9357
b0174	ispU	b0174 ispU undecaprenyl pyrophosphate synthase 194903:195664 forward MW:28412	Cytoplasmic	CYT	100
b3672	ivbL	b3672 ivbL ilvB operon leader peptide 3852890:3852988 reverse MW:3205	Unknown	CYT	100
b0220	ivy	b0220 ivy inhibitor of c-type lysozyme, periplasmic 240343:240816 forward MW:16872	Periplasmic	SpI	99.8072
b1152	jayE	b1152 jayE undefined product 1206143:1206922 forward MW:27621	Unknown	CYT	24.3573
b1732	katE	b1732 katE catalase HPII, heme d-containing 1813867:1816128 forward MW:84163	Cytoplasmic	CYT	99.1003
b3942	katG	b3942 katG catalase-peroxidase HPI, heme b-containing 4133835:4136015 forward MW:80024	Cytoplasmic	CYT	99.6144
b3137	kbaY	b3137 kbaY tagatose 6-phosphate aldolase 1, kbaY subunit 3283143:3284003 forward MW:31293	Cytoplasmic	CYT	99.5501
b3132	kbaZ	b3132 kbaZ tagatose 6-phosphate aldolase 1, kbaZ subunit 3278914:3280194 forward MW:47160	Cytoplasmic	CYT	99.6144
b3617	kbl	b3617 kbl glycine C-acetyltransferase 3791355:3792551 reverse MW:43117	Cytoplasmic	CYT	100
b1250	kch	b1250 kch voltage-gated potassium channel 1309016:1310269 reverse MW:46031	CytoplasmicMembrane	TMH	99.6787
b3526	kdgK	b3526 kdgK 2-dehydro-3-deoxygluconokinase 3679419:3680348 forward MW:33962	Unknown	CYT	99.8715
b1827	kdgR	b1827 kdgR KDG regulon transcriptional repressor 1909308:1910099 reverse MW:30029	Cytoplasmic	CYT	99.7429
b3909	kdgT	b3909 kdgT 2-keto-3-deoxy-D-gluconate transporter 4101690:4102673 forward MW:33669	CytoplasmicMembrane	TMH	99.6144
b0698	kdpA	b0698 kdpA potassium translocating ATPase, subunit A 727059:728732 reverse MW:59189	CytoplasmicMembrane	TMH	99.8072
b0697	kdpB	b0697 kdpB potassium translocating ATPase, subunit B 724988:727036 reverse MW:72200	CytoplasmicMembrane	CYT	99.4859
b0696	kdpC	b0696 kdpC potassium translocating ATPase, subunit C 724407:724979 reverse MW:20267	CytoplasmicMembrane	TMH	100
b0695	kdpD	b0695 kdpD fused sensory histidine kinase in two-component regulatory system with KdpE: signal sensing protein 721730:724414 reverse MW:98719	CytoplasmicMembrane	CYT	98.9075
b0694	kdpE	b0694 kdpE response regulator in two-component regulatory system with KdpD 721056:721733 reverse MW:25330	Cytoplasmic	CYT	99.9357
b4513	kdpF	b4513 kdpF potassium ion accessory transporter subunit 728732:728821 reverse MW:3039	CytoplasmicMembrane	CYT	100
b1215	kdsA	b1215 kdsA 3-deoxy-D-manno-octulosonate 8-phosphate synthase 1268165:1269019 forward MW:30833	Cytoplasmic	CYT	100
b0918	kdsB	b0918 kdsB 3-deoxy-manno-octulosonate cytidylyltransferase 970852:971598 forward MW:27614	Cytoplasmic	CYT	100
b3198	kdsC	b3198 kdsC 3-deoxy-D-manno-octulosonate 8-phosphate phosphatase 3342273:3342839 forward MW:19997	Cytoplasmic	CYT	100
b3197	kdsD	b3197 kdsD D-arabinose 5-phosphate isomerase 3341266:3342252 forward MW:35196	Cytoplasmic	CYT	99.8072
b2842	kduD	b2842 kduD hexuronate dehydrogenase; hexuronate utilization in high osmolarity 2982497:2983258 reverse MW:27070	Cytoplasmic	CYT	99.7429
b2843	kduI	b2843 kduI hexuronate isomerase; hexuronate utilization in high osmolarity 2983288:2984124 reverse MW:31044	Cytoplasmic	CYT	99.9357
b3350	kefB	b3350 kefB potassium:proton antiporter 3478802:3480607 reverse MW:66412	CytoplasmicMembrane	TMH	99.5501
b0047	kefC	b0047 kefC potassium:proton antiporter 47769:49631 forward MW:67797	CytoplasmicMembrane	TMH	99.4859
b0046	kefF	b0046 kefF potassium-efflux system ancillary protein for KefC, glutathione-regulated; quinone oxidoreductase, FMN-dependent 47246:47776 forward MW:20170	Cytoplasmic	CYT	99.8072
b3351	kefG	b3351 kefG potassium-efflux system ancillary protein for KefB, glutathione-regulated 3480607:3481161 reverse MW:20958	Cytoplasmic	CYT	99.9357
b2587	kgtP	b2587 kgtP alpha-ketoglutarate transporter 2724448:2725746 reverse MW:47053	CytoplasmicMembrane	TMH	99.6787
b1352	kilR	b1352 kilR Rac prophage; inhibitor of ftsZ, killing protein 1418008:1418229 reverse MW:8433	Unknown	CYT	33.5476
b4331	kptA	b4331 kptA RNA 2'-phosphotransferase 4560930:4561484 forward MW:20529	Unknown	CYT	99.4216
b3747	kup	b3747 kup potassium transporter 3931316:3933184 forward MW:69295	CytoplasmicMembrane	TMH	99.9357
b0342	lacA	b0342 lacA thiogalactoside acetyltransferase 361249:361860 reverse MW:22781	Cytoplasmic	CYT	89.91
b0345	lacI	b0345 lacI lactose-inducible lac operon transcriptional repressor 366428:367510 reverse MW:38558	Cytoplasmic	CYT	99.2931
b0343	lacY	b0343 lacY lactose permease 361926:363179 reverse MW:46503	CytoplasmicMembrane	TMH	99.1645
b0344	lacZ	b0344 lacZ beta-D-galactosidase 363231:366305 reverse MW:116483	Unknown	CYT	98.6504
b0230	lafU	b0230 lafU undefined product 250072:250827 forward MW:27853	CytoplasmicMembrane	CYT	99.8715
b4036	lamB	b4036 lamB maltose outer membrane porin (maltoporin) 4247971:4249311 forward MW:49912	OuterMembrane	SpI	99.4859
b1192	ldcA	b1192 ldcA murein tetrapeptide carboxypeptidase; LD-carboxypeptidase A 1242166:1243080 reverse MW:33567	Cytoplasmic	CYT	100
b0186	ldcC	b0186 ldcC lysine decarboxylase 2, constitutive 209679:211820 forward MW:80591	Cytoplasmic	CYT	98.9717
b1380	ldhA	b1380 ldhA fermentative D-lactate dehydrogenase, NAD-dependent 1441854:1442843 reverse MW:36535	Cytoplasmic	CYT	99.5501
b4419	ldrA	b4419 ldrA toxic polypeptide, small 1269168:1269275 reverse MW:4013	CytoplasmicMembrane	CYT	90.6812
b4421	ldrB	b4421 ldrB toxic polypeptide, small 1269703:1269810 reverse MW:3971	CytoplasmicMembrane	CYT	90.6812
b4423	ldrC	b4423 ldrC toxic polypeptide, small 1270238:1270345 reverse MW:4013	CytoplasmicMembrane	CYT	90.6812
b4453	ldrD	b4453 ldrD toxic polypeptide, small 3699980:3700087 reverse MW:3916	CytoplasmicMembrane	CYT	89.2031
b1990	ldtA	b1990 ldtA L,D-transpeptidase linking Lpp to murein 2062391:2063323 reverse MW:34411	Unknown	SpI	99.6144
b0819	ldtB	b0819 ldtB L,D-transpeptidase linking Lpp to murein 854824:855744 reverse MW:33325	Unknown	SpI	100
b1113	ldtC	b1113 ldtC L,D-transpeptidase linking Lpp to murein 1169412:1170374 reverse MW:34604	Unknown	SpI	99.9357
b0925	ldtD	b0925 ldtD murein L,D-transpeptidase 981047:982894 forward MW:67813	Periplasmic	SpI	99.7429
b1678	ldtE	b1678 ldtE murein L,D-transpeptidase 1757721:1758725 reverse MW:36082	Periplasmic	SpI	99.8715
b2569	lepA	b2569 lepA back-translocating elongation factor EF4, GTPase 2705325:2707124 reverse MW:66571	CytoplasmicMembrane	CYT	99.5501
b2568	lepB	b2568 lepB leader peptidase (signal peptidase I) 2704335:2705309 reverse MW:35960	CytoplasmicMembrane	SpII	100
b0074	leuA	b0074 leuA 2-isopropylmalate synthase 81958:83529 reverse MW:57298	Cytoplasmic	CYT	99.4859
b0073	leuB	b0073 leuB 3-isopropylmalate dehydrogenase, NAD(+)-dependent 80867:81958 reverse MW:39517	Cytoplasmic	CYT	99.8715
b0072	leuC	b0072 leuC 3-isopropylmalate dehydratase large subunit 79464:80864 reverse MW:49882	Cytoplasmic	CYT	99.7429
b0071	leuD	b0071 leuD 3-isopropylmalate dehydratase small subunit 78848:79453 reverse MW:22487	Cytoplasmic	CYT	99.9357
b1798	leuE	b1798 leuE leucine efflux protein 1880121:1880759 reverse MW:23168	CytoplasmicMembrane	TMH	99.9357
b0075	leuL	b0075 leuL leu operon leader peptide 83622:83708 reverse MW:3145	Unknown	CYT	99.9357
b0076	leuO	b0076 leuO global transcription factor 84368:85312 forward MW:35695	Cytoplasmic	CYT	99.4216
b0642	leuS	b0642 leuS leucyl-tRNA synthetase 672201:674783 reverse MW:97234	Cytoplasmic	CYT	99.6787
b4043	lexA	b4043 lexA transcriptional repressor of SOS regulon 4257115:4257723 forward MW:22358	Cytoplasmic	CYT	100
b0229	lfhA	b0229 lfhA undefined product 248358:250070 reverse MW:62136	CytoplasmicMembrane	CYT	98.7147
b2828	lgt	b2828 lgt phosphatidylglycerol-prolipoprotein diacylglyceryl transferase 2965162:2966037 reverse MW:33108	CytoplasmicMembrane	TMH	100
b2660	lhgO	b2660 lhgO L-2-hydroxyglutarate oxidase 2789982:2791250 forward MW:46082	Cytoplasmic_multiple	CYT	99.6144
b1653	lhr	b1653 lhr putative ATP-dependent helicase 1729087:1733703 forward MW:169384	CytoplasmicMembrane	CYT	70.7584
b2411	ligA	b2411 ligA DNA ligase, NAD(+)-dependent 2528161:2530176 reverse MW:73607	Cytoplasmic	CYT	99.6144
b3647	ligB	b3647 ligB DNA ligase, NAD(+)-dependent 3819488:3821170 reverse MW:63179	Cytoplasmic	SpI	99.8715
b0147	ligT	b0147 ligT 2'-5' RNA ligase 161501:162031 reverse MW:19934	Unknown	CYT	100
b0628	lipA	b0628 lipA lipoate synthase 659251:660216 reverse MW:36072	Cytoplasmic	CYT	100
b0630	lipB	b0630 lipB octanoyltransferase; octanoyl-[ACP]:protein N-octanoyltransferase 661637:662278 reverse MW:23864	Cytoplasmic	CYT	100
b1139	lit	b1139 lit e14 prophage; cell death peptidase, inhibitor of T4 late gene expression 1198695:1199588 forward MW:33762	Cytoplasmic	CYT	0.578406
b3454	livF	b3454 livF leucine/isoleucine/valine transporter subunit 3592724:3593437 reverse MW:26310	CytoplasmicMembrane	CYT	100
b3455	livG	b3455 livG leucine/isoleucine/valine transporter subunit 3593439:3594206 reverse MW:28427	Cytoplasmic_multiple	CYT	100
b3457	livH	b3457 livH leucine/isoleucine/valine transporter subunit 3595477:3596403 reverse MW:32982	CytoplasmicMembrane	TMH	99.9357
b3460	livJ	b3460 livJ leucine/isoleucine/valine transporter subunit 3598555:3599658 reverse MW:39076	Periplasmic	SpI	99.9357
b3458	livK	b3458 livK leucine transporter subunit 3596451:3597560 reverse MW:39379	Periplasmic	SpI	99.9357
b3456	livM	b3456 livM leucine/isoleucine/valine transporter subunit 3594203:3595480 reverse MW:46270	CytoplasmicMembrane	SpI	99.8715
b3605	lldD	b3605 lldD L-lactate dehydrogenase, FMN-linked 3779827:3781017 forward MW:42728	Cytoplasmic	CYT	99.8072
b3603	lldP	b3603 lldP L-lactate permease 3777399:3779054 forward MW:59168	CytoplasmicMembrane	TMH	99.6144
b3604	lldR	b3604 lldR dual role activator/repressor for lldPRD operon 3779054:3779830 forward MW:29166	Cytoplasmic	CYT	100
b0657	lnt	b0657 lnt apolipoprotein N-acyltransferase 689343:690881 reverse MW:57066	CytoplasmicMembrane	TMH	99.8072
b2936	loiP	b2936 loiP Phe-Phe periplasmic metalloprotease, OM lipoprotein; low salt-inducible; heat shock protein that binds Era 3081913:3082671 forward MW:26842	Unknown	SpII	100
b0891	lolA	b0891 lolA lipoprotein chaperone 937372:937983 forward MW:22497	Periplasmic	SpI	100
b1209	lolB	b1209 lolB lipoprotein localization factor 1262877:1263500 reverse MW:23551	Periplasmic	SpII	100
b1116	lolC	b1116 lolC lipoprotein-releasing system transmembrane protein 1175427:1176626 forward MW:43264	CytoplasmicMembrane	TMH	99.9357
b1117	lolD	b1117 lolD outer membrane-specific lipoprotein transporter subunit 1176619:1177320 forward MW:25438	CytoplasmicMembrane	CYT	100
b1118	lolE	b1118 lolE lipoprotein-releasing system transmembrane protein 1177320:1178564 forward MW:45344	CytoplasmicMembrane	TMH	99.8715
b4570	lomR	b4570 lomR undefined product 1427389:1428984 forward MW:14765	Unknown	CYT	80.0771
b0439	lon	b0439 lon DNA-binding ATP-dependent protease La 458888:461242 forward MW:87439	Cytoplasmic	CYT	99.3573
b0116	lpd	b0116 lpd lipoamide dehydrogenase, E3 component is part of three enzyme complexes 127912:129336 forward MW:50689	Cytoplasmic	CYT	100
b4386	lplA	b4386 lplA lipoate-protein ligase A 4623101:4624117 reverse MW:37926	Cytoplasmic	CYT	100
b2835	lplT	b2835 lplT lysophospholipid transporter 2972669:2973862 reverse MW:41656	CytoplasmicMembrane	TMH	100
b3147	lpoA	b3147 lpoA OM lipoprotein stimulator of MrcA transpeptidase 3293400:3295436 forward MW:72825	CytoplasmicMembrane	SpII	97.8149
b1105	lpoB	b1105 lpoB OM lipoprotein stimulator of MrcB transpeptidase 1162638:1163279 forward MW:22515	Unknown	SpII	100
b1677	lpp	b1677 lpp murein lipoprotein 1757421:1757657 forward MW:8323	OuterMembrane	SpII	100
b3200	lptA	b3200 lptA periplasmic LPS-binding protein 3343380:3343937 forward MW:20127	Unknown	SpI	100
b3201	lptB	b3201 lptB lipopolysaccharide export ABC transporter ATP-binding protein of the LptBFGC export complex 3343944:3344669 forward MW:26801	CytoplasmicMembrane_multiple	CYT	100
b3199	lptC	b3199 lptC lipopolysaccharide export, IM-tethered periplasmic protein of the LptBFGC export complex 3342836:3343411 forward MW:21702	Unknown	SpI	100
b0054	lptD	b0054 lptD LPS assembly OM complex LptDE, beta-barrel component 54755:57109 reverse MW:89671	OuterMembrane	SpI	99.8072
b0641	lptE	b0641 lptE LPS assembly OM complex LptDE, lipoprotein component 671605:672186 reverse MW:21324	OuterMembrane	SpII	100
b4261	lptF	b4261 lptF lipopolysaccharide export ABC permease of the LptBFGC export complex 4486218:4487318 forward MW:40326	CytoplasmicMembrane	CYT	100
b4262	lptG	b4262 lptG lipopolysaccharide export ABC permease of the LptBFGC export complex 4487318:4488400 forward MW:39619	CytoplasmicMembrane	TMH	99.9357
b0181	lpxA	b0181 lpxA UDP-N-acetylglucosamine acetyltransferase 202560:203348 forward MW:28048	Cytoplasmic	CYT	100
b0182	lpxB	b0182 lpxB tetraacyldisaccharide-1-P synthase 203348:204496 forward MW:42382	Cytoplasmic	CYT	99.9357
b0096	lpxC	b0096 lpxC UDP-3-O-acyl N-acetylglucosamine deacetylase 106557:107474 forward MW:33956	Cytoplasmic	CYT	99.9357
b0179	lpxD	b0179 lpxD UDP-3-O-(3-hydroxymyristoyl)-glucosamine N-acyltransferase 200971:201996 forward MW:36039	Cytoplasmic	CYT	100
b0524	lpxH	b0524 lpxH UDP-2,3-diacylglucosamine pyrophosphohydrolase 553218:553940 reverse MW:26862	Cytoplasmic	CYT	100
b0915	lpxK	b0915 lpxK lipid A 4'kinase 968366:969352 forward MW:35589	Unknown	TMH	99.9357
b1054	lpxL	b1054 lpxL lauryl-acyl carrier protein (ACP)-dependent acyltransferase 1115662:1116582 reverse MW:35407	CytoplasmicMembrane	TMH	99.9357
b1855	lpxM	b1855 lpxM myristoyl-acyl carrier protein (ACP)-dependent acyltransferase 1939222:1940193 reverse MW:37410	CytoplasmicMembrane	CYT	99.9357
b2378	lpxP	b2378 lpxP palmitoleoyl-acyl carrier protein (ACP)-dependent acyltransferase 2495645:2496565 forward MW:35493	CytoplasmicMembrane	TMH	99.9357
b2174	lpxT	b2174 lpxT lipid A 1-diphosphate synthase; undecaprenyl pyrophosphate:lipid A 1-phosphate phosphotransferase 2268854:2269567 forward MW:26759	CytoplasmicMembrane	TMH	99.9357
b2289	lrhA	b2289 lrhA transcriptional repressor of flagellar, motility and chemotaxis genes 2405703:2406641 reverse MW:34594	Unknown_multiple	CYT	100
b0889	lrp	b0889 lrp leucine-responsive global transcriptional regulator 932595:933089 forward MW:18887	Cytoplasmic	CYT	100
b0027	lspA	b0027 lspA prolipoprotein signal peptidase (signal peptidase II) 25207:25701 forward MW:18156	CytoplasmicMembrane	TMH	100
b1513	lsrA	b1513 lsrA autoinducer 2 import ATP-binding protein 1601490:1603025 forward MW:55822	CytoplasmicMembrane	CYT	70.3728
b1516	lsrB	b1516 lsrB autoinducer 2-binding protein 1605051:1606073 forward MW:36685	Periplasmic	SpI	71.6581
b1514	lsrC	b1514 lsrC autoinducer 2 import system permease protein 1603019:1604047 forward MW:36395	CytoplasmicMembrane	TMH	71.2082
b1515	lsrD	b1515 lsrD autoinducer 2 import system permease protein 1604047:1605039 forward MW:34456	CytoplasmicMembrane	TMH	71.8509
b1517	lsrF	b1517 lsrF putative autoinducer-2 (AI-2) aldolase 1606100:1606975 forward MW:31893	Unknown	CYT	71.9152
b1518	lsrG	b1518 lsrG autoinducer-2 (AI-2) degrading protein LsrG 1606999:1607289 forward MW:11254	Unknown	CYT	70.9512
b1511	lsrK	b1511 lsrK autoinducer-2 (AI-2) kinase 1598617:1600209 reverse MW:57545	Cytoplasmic	CYT	69.6658
b1512	lsrR	b1512 lsrR lsr operon transcriptional repressor 1600288:1601241 reverse MW:33797	Unknown	CYT	70.2442
b0870	ltaE	b0870 ltaE L-allo-threonine aldolase, PLP-dependent 908293:909294 reverse MW:36495	Cytoplasmic	CYT	99.8072
b2687	luxS	b2687 luxS S-ribosylhomocysteine lyase 2814218:2814733 reverse MW:19416	Cytoplasmic	CYT	99.9357
b2838	lysA	b2838 lysA diaminopimelate decarboxylase, PLP-binding 2977637:2978899 reverse MW:46177	Cytoplasmic	CYT	99.6787
b4024	lysC	b4024 lysC lysine-sensitive aspartokinase 3 4231884:4233233 reverse MW:48532	Unknown_multiple	CYT	99.8715
b2156	lysP	b2156 lysP lysine transporter 2247063:2248532 reverse MW:53576	CytoplasmicMembrane	TMH	100
b2839	lysR	b2839 lysR transcriptional activator of lysA; autorepressor 2979021:2979956 forward MW:34365	Cytoplasmic	CYT	100
b2890	lysS	b2890 lysS lysine tRNA synthetase, constitutive 3033657:3035174 reverse MW:57604	Cytoplasmic	CYT	99.9357
b4129	lysU	b4129 lysU lysine tRNA synthetase, inducible 4353200:4354717 reverse MW:57827	Cytoplasmic	CYT	99.9357
b3580	lyxK	b3580 lyxK L-xylulose kinase 3747084:3748580 forward MW:55155	Cytoplasmic	CYT	80.9769
b0459	maa	b0459 maa maltose O-acetyltransferase 479367:479918 reverse MW:20096	Cytoplasmic	CYT	99.9357
b0878	macA	b0878 macA macrolide transporter subunit, membrane fusion protein (MFP) component 919235:920350 forward MW:40624	CytoplasmicMembrane	SpI	100
b0879	macB	b0879 macB fused macrolide transporter subunits of ABC superfamily: ATP-binding component/membrane component 920347:922293 forward MW:70703	CytoplasmicMembrane	CYT	99.6144
b1479	maeA	b1479 maeA malate dehydrogenase, (decarboxylating, NAD-requiring) (malic enzyme) 1553972:1555669 reverse MW:63198	CytoplasmicMembrane	CYT	99.2931
b2463	maeB	b2463 maeB malic enzyme: putative oxidoreductase/putative phosphotransacetylase 2576098:2578377 reverse MW:82418	Cytoplasmic	CYT	99.3573
b0394	mak	b0394 mak manno(fructo)kinase 410144:411052 forward MW:32468	Cytoplasmic	CYT	99.8715
b4034	malE	b4034 malE maltose transporter subunit 4245229:4246419 reverse MW:43387	Periplasmic	SpI	99.7429
b4033	malF	b4033 malF maltose transporter subunit 4243531:4245075 reverse MW:57014	CytoplasmicMembrane	TMH	99.6787
b4032	malG	b4032 malG maltose transporter subunit 4242626:4243516 reverse MW:32225	CytoplasmicMembrane	TMH	99.9357
b1620	malI	b1620 malI transcriptional repressor of Mal regulon 1698152:1699180 reverse MW:36625	Cytoplasmic	CYT	98.8432
b4035	malK	b4035 malK fused maltose transport subunit, ATP-binding component of ABC superfamily/regulatory protein 4246784:4247899 forward MW:40991	CytoplasmicMembrane_multiple	CYT	99.9357
b4037	malM	b4037 malM maltose regulon periplasmic protein 4249554:4250474 forward MW:31943	Periplasmic	SpI	99.9357
b3417	malP	b3417 malP maltodextrin phosphorylase 3550080:3552473 reverse MW:90523	Cytoplasmic	CYT	99.4859
b3416	malQ	b3416 malQ 4-alpha-glucanotransferase (amylomaltase) 3547986:3550070 reverse MW:78504	Cytoplasmic	SpI	99.8072
b3571	malS	b3571 malS alpha-amylase 3737497:3739527 forward MW:75713	Periplasmic	SpI	99.6787
b3418	malT	b3418 malT mal regulon transcriptional activator 3553085:3555790 forward MW:103119	Unknown_multiple	CYT	98.9717
b1621	malX	b1621 malX fused maltose and glucose-specific PTS enzymes: IIB component, IIC component 1699355:1700947 forward MW:56627	CytoplasmicMembrane	TMH	98.3933
b1622	malY	b1622 malY bifunctional beta-cystathionase, PLP-dependent/ regulator of maltose regulon 1700957:1702129 forward MW:43642	Cytoplasmic	CYT	99.7429
b0403	malZ	b0403 malZ maltodextrin glucosidase 422518:424332 forward MW:69041	Cytoplasmic	CYT	99.6144
b1613	manA	b1613 manA mannose-6-phosphate isomerase 1688576:1689751 forward MW:42850	Periplasmic	CYT	99.6144
b1817	manX	b1817 manX fused mannose-specific PTS enzymes: IIA component/IIB component 1902048:1903019 forward MW:35015	Cytoplasmic	CYT	99.6787
b1818	manY	b1818 manY mannose-specific enzyme IIC component of PTS 1903082:1903882 forward MW:27636	CytoplasmicMembrane	TMH	99.9357
b1819	manZ	b1819 manZ mannose-specific enzyme IID component of PTS 1903895:1904746 forward MW:30955	CytoplasmicMembrane	CYT	99.9357
b0168	map	b0168 map methionine aminopeptidase 188712:189506 reverse MW:29331	Cytoplasmic	CYT	100
b1531	marA	b1531 marA multiple antibiotic resistance transcriptional regulator 1619574:1619957 forward MW:15184	Cytoplasmic	CYT	99.8072
b1532	marB	b1532 marB mar operon regulator, periplasmic 1619989:1620207 forward MW:7536	Unknown	SpI	99.8072
b1529	marC	b1529 marC UPF0056 family inner membrane protein 1618243:1618908 reverse MW:23617	CytoplasmicMembrane	TMH	99.1645
b1530	marR	b1530 marR transcriptional repressor of multiple antibiotic resistance 1619120:1619554 forward MW:16033	Cytoplasmic	CYT	99.8715
b0956	matP	b0956 matP Ter macrodomain organizer matS-binding protein 1018485:1018937 forward MW:17693	Cytoplasmic	CYT	100
b2783	mazE	b2783 mazE antitoxin of the ChpA-ChpR toxin-antitoxin system 2911091:2911339 reverse MW:9355	Unknown	CYT	77.1208
b2782	mazF	b2782 mazF mRNA interferase toxin, antitoxin is MazE 2910756:2911091 reverse MW:12098	Unknown	CYT	77.1208
b2781	mazG	b2781 mazG nucleoside triphosphate pyrophosphohydrolase 2909894:2910685 reverse MW:30412	Cytoplasmic	CYT	100
b0806	mcbA	b0806 mcbA colanic acid mucoidy stimulation protein 841796:842056 reverse MW:8896	Unknown	SpI	99.8072
b1450	mcbR	b1450 mcbR colanic acid and biofilm gene transcriptional regulator, MqsR-controlled 1520262:1520927 forward MW:25151	Cytoplasmic	CYT	71.4653
b1159	mcrA	b1159 mcrA putative 5-methylcytosine/5-hydroxymethylcytosine-specific restriction nuclease; 5-methylcytosine DNA binding protein; e14 prophage gene 1210346:1211179 forward MW:31390	Cytoplasmic	CYT	2.12082
b4346	mcrB	b4346 mcrB 5-methylcytosine-specific restriction enzyme McrBC, subunit McrB 4577958:4579337 reverse MW:53157	Unknown	CYT	8.74036
b4345	mcrC	b4345 mcrC 5-methylcytosine-specific restriction enzyme McrBC, subunit McrC 4576912:4577958 reverse MW:40558	Cytoplasmic	CYT	8.86889
b3028	mdaB	b3028 mdaB NADPH quinone reductase 3172530:3173111 forward MW:21891	Unknown	CYT	99.9357
b0842	mdfA	b0842 mdfA multidrug efflux system protein 883673:884905 forward MW:44321	CytoplasmicMembrane	TMH	99.3573
b3236	mdh	b3236 mdh malate dehydrogenase, NAD(P)-binding 3383330:3384268 reverse MW:32337	Unknown_multiple	SpI	99.9357
b0448	mdlA	b0448 mdlA putative multidrug transporter subunit of ABC superfamily, ATP-binding component 468871:470643 forward MW:65986	CytoplasmicMembrane	TMH	99.5501
b0449	mdlB	b0449 mdlB putative multidrug transporter subunit of ABC superfamily, ATP-binding component 470636:472417 forward MW:65223	CytoplasmicMembrane	SpI	99.6787
b2074	mdtA	b2074 mdtA multidrug efflux system, subunit A 2154016:2155263 forward MW:44464	CytoplasmicMembrane	TMH	99.9357
b2075	mdtB	b2075 mdtB multidrug efflux system, subunit B 2155263:2158385 forward MW:112079	CytoplasmicMembrane	TMH	99.2288
b2076	mdtC	b2076 mdtC multidrug efflux system, subunit C 2158386:2161463 forward MW:110980	CytoplasmicMembrane	TMH	99.1645
b2077	mdtD	b2077 mdtD putative arabinose efflux transporter 2161464:2162879 forward MW:50901	CytoplasmicMembrane	TMH	99.8715
b3513	mdtE	b3513 mdtE anaerobic multidrug efflux transporter, ArcA-regulated 3659232:3660389 forward MW:41191	CytoplasmicMembrane	SpII	99.4859
b3514	mdtF	b3514 mdtF anaerobic multidrug efflux transporter, ArcA-regulated 3660414:3663527 forward MW:111518	CytoplasmicMembrane	TMH	98.6504
b1053	mdtG	b1053 mdtG putative drug efflux system protein 1114264:1115490 reverse MW:43867	CytoplasmicMembrane	TMH	99.8715
b1065	mdtH	b1065 mdtH multidrug resistance efflux transporter conferring overexpression resistance to norfloxacin and enoxacin 1124118:1125326 reverse MW:44363	CytoplasmicMembrane	TMH	99.8072
b1599	mdtI	b1599 mdtI multidrug efflux system transporter 1672820:1673149 reverse MW:11720	CytoplasmicMembrane	TMH	99.8715
b1600	mdtJ	b1600 mdtJ multidrug efflux system transporter 1673136:1673501 reverse MW:13115	CytoplasmicMembrane	TMH	99.7429
b1663	mdtK	b1663 mdtK multidrug efflux system transporter 1743457:1744830 forward MW:49415	CytoplasmicMembrane	TMH	99.9357
b3710	mdtL	b3710 mdtL multidrug efflux system protein 3891615:3892790 forward MW:41490	CytoplasmicMembrane	TMH	99.7429
b4337	mdtM	b4337 mdtM multidrug efflux system protein 4567287:4568519 reverse MW:44688	CytoplasmicMembrane	TMH	77.6992
b4082	mdtN	b4082 mdtN membrane fusion protein of efflux pump 4303078:4304109 reverse MW:36908	CytoplasmicMembrane	SpI	99.8072
b4081	mdtO	b4081 mdtO membrane translocase (MDR) of MdtNOP efflux pump, PET family 4301027:4303078 reverse MW:76151	CytoplasmicMembrane	CYT	99.036
b4080	mdtP	b4080 mdtP outer membrane factor of efflux pump 4299564:4301030 reverse MW:53453	OuterMembrane	SpII	99.4859
b2139	mdtQ	b2139 mdtQ undefined product 2227323:2228758 reverse MW:52167	OuterMembrane	SpII	99.9357
b4119	melA	b4119 melA alpha-galactosidase, NAD(P)-binding 4341911:4343266 forward MW:50657	Cytoplasmic	CYT	99.6787
b4120	melB	b4120 melB melibiose:sodium symporter 4343369:4344790 forward MW:52637	CytoplasmicMembrane	TMH	66.838
b4118	melR	b4118 melR melibiose operon transcriptional regulator; autoregulator 4340720:4341628 reverse MW:34928	Unknown	CYT	99.4859
b3930	menA	b3930 menA 1,4-dihydroxy-2-naphthoate octaprenyltransferase 4119423:4120349 reverse MW:33594	CytoplasmicMembrane	TMH	99.9357
b2262	menB	b2262 menB dihydroxynaphthoic acid synthetase 2375962:2376819 reverse MW:31633	Cytoplasmic	CYT	100
b2261	menC	b2261 menC O-succinylbenzoyl-CoA synthase 2375000:2375962 reverse MW:35476	Cytoplasmic	CYT	99.8715
b2264	menD	b2264 menD 2-succinyl-5-enolpyruvyl-6-hydroxy-3- cyclohexene-1-carboxylate synthase; SEPHCHC synthase 2377589:2379259 reverse MW:61367	CytoplasmicMembrane	CYT	99.8715
b2260	menE	b2260 menE O-succinylbenzoate-CoA ligase 2373648:2375003 reverse MW:50185	Cytoplasmic	CYT	99.9357
b2265	menF	b2265 menF isochorismate synthase 2 2379348:2380643 reverse MW:48733	Cytoplasmic	CYT	99.8715
b2263	menH	b2263 menH 2-succinyl-6-hydroxy-2, 4-cyclohexadiene-1-carboxylate synthase 2376834:2377592 reverse MW:27682	Unknown	CYT	100
b1686	menI	b1686 menI 1,4-dihydroxy-2-naphthoyl-CoA hydrolase 1765222:1765632 reverse MW:14945	Cytoplasmic	CYT	100
b2328	mepA	b2328 mepA murein DD-endopeptidase 2445560:2446384 reverse MW:30137	Periplasmic	SpI	100
b1655	mepH	b1655 mepH murein DD-endopeptidase, space-maker hydrolase 1734435:1735250 forward MW:29884	Unknown_multiple	SpI	100
b1856	mepM	b1856 mepM murein DD-endopeptidase, space-maker hydrolase, septation protein 1940313:1941635 reverse MW:49026	Unknown	CYT	99.8715
b2175	mepS	b2175 mepS murein DD-endopeptidase, space-maker hydrolase, mutational suppressor of prc thermosensitivity, outer membrane lipoprotein 2269979:2270545 forward MW:21040	Unknown	SpII	100
b4013	metA	b4013 metA homoserine O-transsuccinylase 4214280:4215209 forward MW:35727	Cytoplasmic	CYT	100
b3939	metB	b3939 metB cystathionine gamma-synthase, PLP-dependent 4128672:4129832 forward MW:41550	Cytoplasmic	CYT	99.8072
b3008	metC	b3008 metC cystathionine beta-lyase, PLP-dependent 3152236:3153423 forward MW:43212	Cytoplasmic	CYT	99.9357
b3829	metE	b3829 metE 5-methyltetrahydropteroyltriglutamate- homocysteine S-methyltransferase 4013053:4015314 forward MW:84674	Cytoplasmic	CYT	99.2288
b3941	metF	b3941 metF 5,10-methylenetetrahydrofolate reductase 4132616:4133506 forward MW:33103	Cytoplasmic	CYT	100
b2114	metG	b2114 metG methionyl-tRNA synthetase 2194300:2196333 forward MW:76255	Cytoplasmic	CYT	99.5501
b4019	metH	b4019 metH homocysteine-N5-methyltetrahydrofolate transmethylase, B12-dependent 4223828:4227511 forward MW:135966	Cytoplasmic	CYT	99.036
b0198	metI	b0198 metI DL-methionine transporter subunit 220968:221621 reverse MW:23256	CytoplasmicMembrane	TMH	100
b3938	metJ	b3938 metJ transcriptional repressor, S-adenosylmethionine-binding 4128078:4128395 reverse MW:12140	Cytoplasmic	CYT	99.9357
b2942	metK	b2942 metK S-adenosylmethionine synthetase 3086706:3087860 forward MW:41952	Cytoplasmic	CYT	99.8715
b3940	metL	b3940 metL Bifunctional aspartokinase/homoserine dehydrogenase 2 4129835:4132267 forward MW:88888	CytoplasmicMembrane	CYT	99.4216
b0199	metN	b0199 metN DL-methionine transporter subunit 221614:222645 reverse MW:37788	CytoplasmicMembrane	CYT	99.9357
b0197	metQ	b0197 metQ DL-methionine transporter subunit 220113:220928 reverse MW:29431	CytoplasmicMembrane	SpII	100
b3828	metR	b3828 metR methionine biosynthesis regulon transcriptional regulator 4011863:4012816 reverse MW:35629	Cytoplasmic	CYT	100
b1114	mfd	b1114 mfd transcription-repair coupling factor 1170518:1173964 reverse MW:129984	Cytoplasmic	CYT	99.2288
b2149	mglA	b2149 mglA fused methyl-galactoside transporter subunits of ABC superfamily: ATP-binding components 2237769:2239289 reverse MW:56416	CytoplasmicMembrane	CYT	99.6787
b2150	mglB	b2150 mglB methyl-galactoside transporter subunit 2239350:2240348 reverse MW:35712	Periplasmic	SpI	99.8715
b2148	mglC	b2148 mglC methyl-galactoside transporter subunit 2236743:2237753 reverse MW:35550	CytoplasmicMembrane	TMH	99.8715
b1826	mgrB	b1826 mgrB regulatory peptide for PhoPQ, feedback inhibition 1908623:1908766 reverse MW:5519	CytoplasmicMembrane	SpI	99.8715
b0963	mgsA	b0963 mgsA methylglyoxal synthase 1026557:1027015 reverse MW:16918	Cytoplasmic	CYT	100
b4242	mgtA	b4242 mgtA magnesium transporter 4467625:4470321 forward MW:99467	CytoplasmicMembrane	CYT	99.3573
b4702	mgtL	b4702 mgtL regulatory leader peptide for mgtA 4467431:4467484 forward MW:2122	Unknown	CYT	100
b0347	mhpA	b0347 mhpA 3-(3-hydroxyphenyl)propionate hydroxylase 368611:370275 forward MW:62186	Unknown	CYT	74.5501
b0348	mhpB	b0348 mhpB 2,3-dihydroxyphenylpropionate 1,2-dioxygenase 370277:371221 forward MW:34196	CytoplasmicMembrane	CYT	74.6787
b0349	mhpC	b0349 mhpC 2-hydroxy-6-ketonona-2,4-dienedioic acid hydrolase 371239:372105 forward MW:31937	Cytoplasmic	CYT	74.7429
b0350	mhpD	b0350 mhpD 2-keto-4-pentenoate hydratase 372115:372924 forward MW:28890	Cytoplasmic	CYT	74.6787
b0352	mhpE	b0352 mhpE 4-hyroxy-2-oxovalerate/4-hydroxy-2-oxopentanoic acid aldolase, class I 373868:374881 forward MW:36470	Cytoplasmic	CYT	74.8715
b0351	mhpF	b0351 mhpF acetaldehyde-CoA dehydrogenase II, NAD-binding 372921:373871 forward MW:33442	Cytoplasmic	CYT	74.8072
b0346	mhpR	b0346 mhpR mhp operon transcriptional activator 367587:368420 reverse MW:31322	Cytoplasmic	CYT	74.7429
b0353	mhpT	b0353 mhpT 3-hydroxyphenylpropionic transporter 375459:376670 forward MW:41551	CytoplasmicMembrane	TMH	74.9357
b4171	miaA	b4171 miaA delta(2)-isopentenylpyrophosphate tRNA-adenosine transferase 4399252:4400202 forward MW:35065	Cytoplasmic	CYT	100
b0661	miaB	b0661 miaB tRNA-i(6)A37 methylthiotransferase 693531:694955 reverse MW:53663	Cytoplasmic	CYT	99.8072
b1176	minC	b1176 minC cell division inhibitor 1225385:1226080 reverse MW:24775	Cytoplasmic	CYT	100
b1175	minD	b1175 minD membrane ATPase of the MinC-MinD-MinE system 1224549:1225361 reverse MW:29614	CytoplasmicMembrane_multiple	CYT	100
b1174	minE	b1174 minE cell division topological specificity factor 1224279:1224545 reverse MW:10235	Cytoplasmic	CYT	100
b3742	mioC	b3742 mioC FMN-binding protein MioC 3926012:3926455 reverse MW:15807	Unknown	CYT	100
b1782	mipA	b1782 mipA scaffolding protein for murein synthesizing machinery 1865726:1866472 reverse MW:27799	OuterMembrane	SpI	100
b2346	mlaA	b2346 mlaA ABC transporter maintaining OM lipid asymmetry, OM lipoprotein component 2464252:2465007 reverse MW:28041	OuterMembrane	SpII	99.9357
b3191	mlaB	b3191 mlaB ABC transporter maintaining OM lipid asymmetry, cytoplasmic STAS component 3336963:3337256 reverse MW:10680	Unknown	CYT	100
b3192	mlaC	b3192 mlaC ABC transporter maintaining OM lipid asymmetry, periplasmic binding protein 3337256:3337891 reverse MW:23962	Unknown	SpI	100
b3193	mlaD	b3193 mlaD ABC transporter maintaining OM lipid asymmetry, anchored periplasmic binding protein 3337910:3338461 reverse MW:19576	Unknown	SpI	100
b3194	mlaE	b3194 mlaE ABC transporter maintaining OM lipid asymmetry, inner membrane permease protein 3338466:3339248 reverse MW:27863	CytoplasmicMembrane	CYT	100
b3195	mlaF	b3195 mlaF ABC transporter maintaining OM lipid asymmetry, ATP-binding protein 3339256:3340065 reverse MW:29097	CytoplasmicMembrane	CYT	100
b1594	mlc	b1594 mlc glucosamine anaerobic growth regulon transcriptional repressor; autorepressor 1667344:1668564 reverse MW:44284	Cytoplasmic	CYT	99.5501
b1639	mliC	b1639 mliC inhibitor of c-type lysozyme, membrane-bound; putative lipoprotein 1718066:1718395 reverse MW:12567	Unknown	SpII	100
b2127	mlrA	b2127 mlrA transcriptional activator of csgD and csgBA 2214866:2215597 forward MW:28046	Cytoplasmic	CYT	99.7429
b2813	mltA	b2813 mltA membrane-bound lytic murein transglycosylase A 2946081:2947178 reverse MW:40411	OuterMembrane	SpII	100
b2701	mltB	b2701 mltB membrane-bound lytic murein transglycosylase B 2824491:2825576 reverse MW:40256	CytoplasmicMembrane	SpII	99.8072
b2963	mltC	b2963 mltC membrane-bound lytic murein transglycosylase C 3104433:3105512 forward MW:40113	Unknown	SpII	99.8072
b0211	mltD	b0211 mltD putative membrane-bound lytic murein transglycosylase D 232597:233955 reverse MW:49418	Unknown	SpII	100
b2558	mltF	b2558 mltF membrane-bound lytic transglycosylase F, murein hydrolase 2695801:2697357 forward MW:58284	Cytoplasmic	SpI	99.8072
b0261	mmuM	b0261 mmuM CP4-6 prophage; S-methylmethionine:homocysteine methyltransferase 276715:277647 forward MW:33423	Cytoplasmic	CYT	4.94859
b0260	mmuP	b0260 mmuP CP4-6 prophage; putative S-methylmethionine transporter 275325:276728 forward MW:50526	CytoplasmicMembrane	TMH	4.94859
b1448	mnaT	b1448 mnaT methionine N-acyltransferase; L-amino acid N-acyltransferase 1518328:1518846 reverse MW:19247	Cytoplasmic	CYT	99.6787
b0731	mngA	b0731 mngA fused 2-O-a-mannosyl-D-glycerate specific PTS enzymes: IIA component/IIB component/IIC component 765984:767960 forward MW:69668	CytoplasmicMembrane	CYT	46.401
b0732	mngB	b0732 mngB alpha-mannosidase 767978:770611 forward MW:100016	Unknown	CYT	47.2365
b0730	mngR	b0730 mngR Transcriptional repressor for the mannosyl-D-glycerate catabolic operon 765153:765875 reverse MW:28273	Cytoplasmic	CYT	47.0437
b1133	mnmA	b1133 mnmA tRNA(Gln,Lys,Glu) U34 2-thiouridylase, first step in mnm(5)-s(2)U34-tRNA synthesis 1192667:1193773 reverse MW:40959	Cytoplasmic	CYT	99.8715
b2324	mnmC	b2324 mnmC fused 5-methylaminomethyl-2-thiouridine-forming enzyme methyltransferase and FAD-dependent demodification enzyme 2441764:2443770 forward MW:74402	Cytoplasmic	CYT	99.5501
b3706	mnmE	b3706 mnmE tRNA U34 5-methylaminomethyl-2-thiouridine modification GTPase 3886828:3888192 forward MW:49231	Cytoplasmic_multiple	CYT	99.9357
b3741	mnmG	b3741 mnmG 5-methylaminomethyl-2-thiouridine modification at tRNA U34 3923744:3925633 reverse MW:69522	Cytoplasmic	CYT	99.6787
b0503	mnmH	b0503 mnmH tRNA 2-selenouridine synthase, selenophosphate-dependent 530132:531226 reverse MW:41111	Cytoplasmic	CYT	99.1645
b2392	mntH	b2392 mntH manganese/divalent cation transporter 2511468:2512706 reverse MW:44194	CytoplasmicMembrane	TMH	99.4859
b1821	mntP	b1821 mntP putative Mn(2+) efflux pump, mntR-regulated 1905688:1906254 forward MW:20117	CytoplasmicMembrane	SpI	99.8715
b0817	mntR	b0817 mntR Mn(2+)-responsive manganese regulon transcriptional regulator 853183:853650 forward MW:17640	Cytoplasmic	CYT	100
b4705	mntS	b4705 mntS Mn(2)-response protein, MntR-repressed 852869:852997 reverse MW:5031	Unknown	CYT	100
b0781	moaA	b0781 moaA molybdopterin biosynthesis protein A 817044:818033 forward MW:37346	Cytoplasmic	CYT	100
b0782	moaB	b0782 moaB inactive molybdopterin adenylyltransferase 818055:818567 forward MW:18665	Cytoplasmic	CYT	100
b0783	moaC	b0783 moaC molybdopterin biosynthesis, protein C 818570:819055 forward MW:17467	Cytoplasmic	CYT	100
b0784	moaD	b0784 moaD molybdopterin synthase, small subunit 819048:819293 forward MW:8758	Unknown	CYT	100
b0785	moaE	b0785 moaE molybdopterin synthase, large subunit 819295:819747 forward MW:16981	Cytoplasmic	CYT	100
b3857	mobA	b3857 mobA molybdopterin-guanine dinucleotide synthase 4041415:4041999 reverse MW:21611	Cytoplasmic	CYT	99.9357
b3856	mobB	b3856 mobB molybdopterin-guanine dinucleotide biosynthesis protein B 4040906:4041433 reverse MW:19363	Cytoplasmic	CYT	99.9357
b2877	mocA	b2877 mocA CTP:molybdopterin cytidylyltransferase 3015160:3015738 forward MW:21514	Unknown	CYT	97.0437
b0763	modA	b0763 modA molybdate transporter subunit 795089:795862 forward MW:27364	Periplasmic	SpI	99.7429
b0764	modB	b0764 modB molybdate transporter subunit 795862:796551 forward MW:24939	CytoplasmicMembrane	TMH	99.7429
b0765	modC	b0765 modC molybdate transporter subunit 796554:797612 forward MW:39103	CytoplasmicMembrane	CYT	99.7429
b0761	modE	b0761 modE transcriptional repressor for the molybdenum transport operon modABC 793856:794644 reverse MW:28281	Cytoplasmic	CYT	99.7429
b0760	modF	b0760 modF fused molybdate transporter subunits of ABC superfamily: ATP-binding components 792316:793788 reverse MW:54536	CytoplasmicMembrane	CYT	99.4859
b0827	moeA	b0827 moeA molybdopterin molybdenumtransferase; molybdopterin biosynthesis protein 865129:866364 reverse MW:44067	Cytoplasmic	CYT	99.8715
b0826	moeB	b0826 moeB molybdopterin synthase sulfurylase 864380:865129 reverse MW:26719	Cytoplasmic	CYT	100
b0009	mog	b0009 mog molybdochelatase incorporating molybdenum into molybdopterin 9306:9893 forward MW:21222	Cytoplasmic	CYT	100
b4647	mokA	b4647 mokA undefined product 3720448:3720632 reverse MW:6424	Unknown	CYT	99.2931
b1420	mokB	b1420 mokB regulatory peptide 1491962:1492129 reverse MW:5893	Unknown	CYT	80.2699
b0018	mokC	b0018 mokC regulatory protein for HokC, overlaps CDS of hokC 16751:16960 reverse MW:7742	Periplasmic	SpI	99.3573
b1890	motA	b1890 motA proton conductor component of flagella motor 1976252:1977139 reverse MW:31979	CytoplasmicMembrane	TMH	99.5501
b1889	motB	b1889 motB protein that enables flagellar motor rotation 1975329:1976255 reverse MW:34186	CytoplasmicMembrane	CYT	99.5501
b1326	mpaA	b1326 mpaA murein peptide amidase A 1389870:1390598 reverse MW:26558	Cytoplasmic	CYT	99.1645
b4233	mpl	b4233 mpl UDP-N-acetylmuramate:L-alanyl-gamma-D-glutamyl- meso-diaminopimelate ligase 4455785:4457158 forward MW:49874	Cytoplasmic	CYT	99.7429
b1329	mppA	b1329 mppA murein tripeptide (L-ala-gamma-D-glutamyl-meso-DAP) transporter subunit 1393227:1394840 forward MW:59900	Periplasmic	SpI	99.4216
b2684	mprA	b2684 mprA transcriptional repressor of microcin B17 synthesis and multidrug efflux 2810770:2811300 forward MW:20563	Cytoplasmic	CYT	99.8715
b2210	mqo	b2210 mqo malate dehydrogenase, FAD/NAD(P)-binding domain 2305108:2306754 reverse MW:60230	Unknown_multiple	SpI	99.8715
b3021	mqsA	b3021 mqsA antitoxin for MqsR toxin; transcriptional repressor 3167851:3168246 reverse MW:14703	Cytoplasmic	CYT	24.4216
b3022	mqsR	b3022 mqsR GCU-specific mRNA interferase toxin of the MqsR-MqsA toxin-antitoxin system; biofilm/motility regulator; anti-repressor 3168248:3168544 reverse MW:11232	Unknown	CYT	24.2931
b0087	mraY	b0087 mraY phospho-N-acetylmuramoyl-pentapeptide transferase 96002:97084 forward MW:39875	CytoplasmicMembrane	CYT	99.8715
b0081	mraZ	b0081 mraZ RsmH methytransferase inhibitor 89634:90092 forward MW:17386	Cytoplasmic	CYT	100
b3396	mrcA	b3396 mrcA fused penicillin-binding protein 1a: murein transglycosylase/murein transpeptidase 3522871:3525423 forward MW:93605	CytoplasmicMembrane	TMH	99.4859
b0149	mrcB	b0149 mrcB fused glycosyl transferase and transpeptidase 164730:167264 forward MW:94293	CytoplasmicMembrane	CYT	99.7429
b0635	mrdA	b0635 mrdA transpeptidase involved in peptidoglycan synthesis (penicillin-binding protein 2) 666316:668217 reverse MW:70857	CytoplasmicMembrane	CYT	99.4216
b0634	mrdB	b0634 mrdB cell wall shape-determining protein 665201:666313 reverse MW:40476	CytoplasmicMembrane	TMH	99.8715
b3251	mreB	b3251 mreB cell wall structural complex MreBCD, actin-like component MreB 3400044:3401087 reverse MW:36952	Cytoplasmic	CYT	100
b3250	mreC	b3250 mreC cell wall structural complex MreBCD transmembrane component MreC 3398875:3399978 reverse MW:39530	Unknown	TMH	99.8715
b3249	mreD	b3249 mreD cell wall structural complex MreBCD transmembrane component MreD 3398387:3398875 reverse MW:18756	CytoplasmicMembrane	TMH	100
b2113	mrp	b2113 mrp antiporter inner membrane protein 2193059:2194168 reverse MW:39938	CytoplasmicMembrane	CYT	99.9357
b4351	mrr	b4351 mrr methylated adenine and cytosine restriction protein 4586949:4587863 forward MW:33520	Cytoplasmic	CYT	16.0026
b0914	msbA	b0914 msbA fused lipid transporter subunits of ABC superfamily: membrane component/ATP-binding component 966621:968369 forward MW:64461	CytoplasmicMembrane	TMH	99.5501
b0465	mscK	b0465 mscK mechanosensitive channel protein, intermediate conductance, K+ regulated 486536:489898 forward MW:127217	CytoplasmicMembrane	SpII	99.4216
b3291	mscL	b3291 mscL mechanosensitive channel protein, high conductance 3438024:3438434 forward MW:14957	CytoplasmicMembrane	CYT	99.9357
b4159	mscM	b4159 mscM mechanosensitive channel protein, miniconductance 4386047:4389370 reverse MW:123937	CytoplasmicMembrane	SpI	98.7789
b2924	mscS	b2924 mscS mechanosensitive channel protein, small conductance 3068947:3069807 reverse MW:30896	CytoplasmicMembrane	TMH	99.9357
b4219	msrA	b4219 msrA methionine sulfoxide reductase A 4441538:4442176 reverse MW:23315	Unknown	CYT	100
b1778	msrB	b1778 msrB methionine sulfoxide reductase B 1862016:1862429 reverse MW:15451	Cytoplasmic	CYT	100
b1832	msrC	b1832 msrC free methionine-(R)-sulfoxide reductase 1915631:1916128 reverse MW:18121	Unknown	CYT	99.9357
b1051	msyB	b1051 msyB multicopy suppressor of secY and secA 1113807:1114181 reverse MW:14259	Cytoplasmic	CYT	99.9357
b1976	mtfA	b1976 mtfA anti-repressor for DgsA(Mlc) 2043651:2044448 forward MW:30279	Cytoplasmic	CYT	99.9357
b3208	mtgA	b3208 mtgA biosynthetic peptidoglycan transglycosylase 3349081:3349809 reverse MW:27341	CytoplasmicMembrane	TMH	100
b3599	mtlA	b3599 mtlA fused mannitol-specific PTS enzymes: IIA components/IIB components/IIC components 3772281:3774194 forward MW:67973	CytoplasmicMembrane	TMH	99.2931
b3600	mtlD	b3600 mtlD mannitol-1-phosphate dehydrogenase, NAD-dependent 3774424:3775572 forward MW:41139	Cytoplasmic	CYT	99.6787
b3601	mtlR	b3601 mtlR mannitol operon repressor 3775572:3776159 forward MW:21990	Cytoplasmic	CYT	99.8715
b0159	mtn	b0159 mtn 5'-methylthioadenosine/S-adenosylhomocysteine nucleosidase 178455:179153 reverse MW:24354	Cytoplasmic	CYT	100
b3161	mtr	b3161 mtr tryptophan transporter of high affinity 3304573:3305817 reverse MW:44333	CytoplasmicMembrane	TMH	99.8715
b3068	mug	b3068 mug G/U mismatch-specific DNA glycosylase; xanthine DNA glycosylase 3214967:3215473 reverse MW:18673	Cytoplasmic	CYT	100
b0924	mukB	b0924 mukB chromosome condensin MukBEF, ATPase and DNA-binding subunit 976326:980786 forward MW:170233	Cytoplasmic	CYT	98.6504
b0923	mukE	b0923 mukE chromosome condensin MukBEF, MukE localization factor 975622:976326 forward MW:26974	Cytoplasmic	CYT	100
b0922	mukF	b0922 mukF chromosome condensin MukBEF, kleisin-like subunit, binds calcium 974319:975641 forward MW:50579	Cytoplasmic	CYT	99.8715
b3189	murA	b3189 murA UDP-N-acetylglucosamine 1-carboxyvinyltransferase 3335235:3336494 reverse MW:44818	Cytoplasmic	CYT	99.8072
b3972	murB	b3972 murB UDP-N-acetylenolpyruvoylglucosamine reductase, FAD-binding 4172057:4173085 forward MW:37851	Cytoplasmic	CYT	99.7429
b0091	murC	b0091 murC UDP-N-acetylmuramate:L-alanine ligase 100765:102240 forward MW:53626	Cytoplasmic	CYT	99.9357
b0088	murD	b0088 murD UDP-N-acetylmuramoyl-L-alanine:D-glutamate ligase 97087:98403 forward MW:46974	Cytoplasmic	CYT	100
b0085	murE	b0085 murE UDP-N-acetylmuramoyl-L-alanyl-D-glutamate:meso- diaminopimelate ligase 93166:94653 forward MW:53312	Cytoplasmic	CYT	100
b0086	murF	b0086 murF UDP-N-acetylmuramoyl-tripeptide:D-alanyl-D- alanine ligase 94650:96008 forward MW:47447	Cytoplasmic	CYT	99.9357
b0090	murG	b0090 murG N-acetylglucosaminyl transferase 99644:100711 forward MW:37815	CytoplasmicMembrane	TMH	99.9357
b3967	murI	b3967 murI glutamate racemase 4165428:4166285 forward MW:31002	Cytoplasmic	CYT	100
b1069	murJ	b1069 murJ putative peptidoglycan lipid II flippase 1127839:1129374 forward MW:55268	CytoplasmicMembrane	SpI	99.8072
b2429	murP	b2429 murP N-acetylmuramic acid permease, EIIBC component, PTS system 2546673:2548097 forward MW:49802	CytoplasmicMembrane	CYT	99.4216
b2428	murQ	b2428 murQ N-acetylmuramic acid 6-phosphate (MurNAc-6-P) etherase 2545773:2546669 forward MW:31220	Cytoplasmic	CYT	100
b2427	murR	b2427 murR repressor for murPQ, MurNAc 6-P inducible 2544752:2545609 reverse MW:31192	Cytoplasmic	CYT	71.8509
b2831	mutH	b2831 mutH methyl-directed mismatch repair protein 2969662:2970351 forward MW:25527	Cytoplasmic	CYT	100
b4170	mutL	b4170 mutL methyl-directed mismatch repair protein 4397412:4399259 forward MW:67924	Cytoplasmic	CYT	99.6787
b3635	mutM	b3635 mutM formamidopyrimidine/5-formyluracil/ 5-hydroxymethyluracil DNA glycosylase 3810343:3811152 reverse MW:30290	Cytoplasmic	CYT	100
b2733	mutS	b2733 mutS methyl-directed mismatch repair protein 2857093:2859654 forward MW:95248	Cytoplasmic	CYT	99.1003
b0099	mutT	b0099 mutT nucleoside triphosphate pyrophosphohydrolase, marked preference for dGTP 111044:111433 forward MW:14927	Cytoplasmic	CYT	99.9357
b2961	mutY	b2961 mutY adenine DNA glycosylase 3103013:3104065 forward MW:39149	Cytoplasmic	CYT	99.6787
b3096	mzrA	b3096 mzrA modulator of EnvZ/OmpR regulon 3248439:3248822 forward MW:14172	Unknown	SpI	99.9357
b1988	nac	b1988 nac nitrogen assimilation regulon transcriptional regulator; autorepressor 2061016:2061933 reverse MW:32835	Cytoplasmic	CYT	99.8072
b0750	nadA	b0750 nadA quinolinate synthase, subunit A 782085:783128 forward MW:38241	Cytoplasmic	CYT	99.8072
b2574	nadB	b2574 nadB quinolinate synthase, L-aspartate oxidase (B protein) subunit 2710420:2712042 forward MW:60338	Cytoplasmic	CYT	99.8072
b0109	nadC	b0109 nadC quinolinate phosphoribosyltransferase 117752:118645 reverse MW:32762	Cytoplasmic	CYT	100
b0639	nadD	b0639 nadD nicotinic acid mononucleotide adenylyltransferase, NAD(P)-dependent 669931:670572 reverse MW:24528	Cytoplasmic	CYT	99.9357
b1740	nadE	b1740 nadE NAD synthetase, NH3/glutamine-dependent 1822458:1823285 forward MW:30637	Cytoplasmic	CYT	100
b2615	nadK	b2615 nadK NAD kinase 2750831:2751709 forward MW:32566	Cytoplasmic	CYT	100
b4390	nadR	b4390 nadR trifunctional protein: nicotinamide mononucleotide adenylyltransferase, ribosylnicotinamide kinase, transcriptional repressor 4627315:4628547 forward MW:47346	Cytoplasmic	CYT	99.8072
b0677	nagA	b0677 nagA N-acetylglucosamine-6-phosphate deacetylase 701603:702751 reverse MW:40949	Cytoplasmic	CYT	99.8715
b0678	nagB	b0678 nagB glucosamine-6-phosphate deaminase 702811:703611 reverse MW:29774	Cytoplasmic	CYT	100
b0676	nagC	b0676 nagC N-acetylglucosamine-inducible nag divergent operon transcriptional repressor 700374:701594 reverse MW:44541	Cytoplasmic	CYT	99.7429
b0679	nagE	b0679 nagE fused N-acetyl glucosamine specific PTS enzyme: IIC, IIB, and IIA components 703944:705890 forward MW:68347	CytoplasmicMembrane	TMH	99.7429
b1119	nagK	b1119 nagK N-acetyl-D-glucosamine kinase 1178593:1179504 forward MW:33043	Cytoplasmic	CYT	99.8072
b1107	nagZ	b1107 nagZ beta N-acetyl-glucosaminidase 1164095:1165120 forward MW:37563	Cytoplasmic	CYT	100
b3225	nanA	b3225 nanA N-acetylneuraminate lyase 3372683:3373576 reverse MW:32593	Cytoplasmic	CYT	99.8715
b4311	nanC	b4311 nanC N-acetylnuraminic acid outer membrane channel protein 4538785:4539501 reverse MW:27888	OuterMembrane	SpI	89.91
b3223	nanE	b3223 nanE putative N-acetylmannosamine-6-P epimerase 3370347:3371036 reverse MW:24073	Unknown	CYT	99.9357
b3222	nanK	b3222 nanK N-acetylmannosamine kinase 3369475:3370350 reverse MW:29644	Cytoplasmic	CYT	99.7429
b4310	nanM	b4310 nanM N-acetylneuraminic acid mutarotase 4537659:4538765 reverse MW:39572	Unknown	SpI	89.1388
b3226	nanR	b3226 nanR transcriptional repressor of the nan operon, induced by sialic acid 3373698:3374489 reverse MW:29524	Cytoplasmic	CYT	99.9357
b4309	nanS	b4309 nanS 9-O-acetyl N-acetylneuraminic acid esterase 4536614:4537594 reverse MW:36878	Unknown	CYT	90.1028
b3224	nanT	b3224 nanT sialic acid transporter 3371084:3372574 reverse MW:53551	CytoplasmicMembrane	TMH	99.6144
b2206	napA	b2206 napA nitrate reductase, periplasmic, large subunit 2300267:2302753 reverse MW:93042	Periplasmic	SpI	99.1003
b2203	napB	b2203 napB nitrate reductase, small, cytochrome C550 subunit, periplasmic 2298269:2298718 reverse MW:16296	Periplasmic	SpI	99.9357
b2202	napC	b2202 napC quinol dehydrogenase, electron source for NapAB 2297657:2298259 reverse MW:23100	CytoplasmicMembrane	TMH	99.9357
b2207	napD	b2207 napD assembly protein for periplasmic nitrate reductase 2302750:2303013 reverse MW:9468	Cytoplasmic	CYT	100
b2208	napF	b2208 napF ferredoxin-type protein, role in electron transfer to periplasmic nitrate reductase NapA 2303003:2303497 reverse MW:18015	Cytoplasmic	CYT	100
b2205	napG	b2205 napG ferredoxin-type protein essential for electron transfer from ubiquinol to periplasmic nitrate reductase (NapAB) 2299565:2300260 reverse MW:24924	Cytoplasmic	SpI	99.8072
b2204	napH	b2204 napH ferredoxin-type protein essential for electron transfer from ubiquinol to periplasmic nitrate reductase (NapAB) 2298715:2299578 reverse MW:31873	CytoplasmicMembrane	TMH	99.8715
b1224	narG	b1224 narG nitrate reductase 1, alpha subunit 1279864:1283607 forward MW:140490	CytoplasmicMembrane	CYT	99.8715
b1225	narH	b1225 narH nitrate reductase 1, beta (Fe-S) subunit 1283604:1285142 forward MW:58066	CytoplasmicMembrane	CYT	99.9357
b1227	narI	b1227 narI nitrate reductase 1, gamma (cytochrome b(NR)) subunit 1285849:1286526 forward MW:25497	CytoplasmicMembrane	TMH	100
b1226	narJ	b1226 narJ molybdenum-cofactor-assembly chaperone subunit (delta subunit) of nitrate reductase 1 1285139:1285849 forward MW:26449	Cytoplasmic	CYT	100
b1223	narK	b1223 narK nitrate/nitrite transporter 1277957:1279348 forward MW:49693	CytoplasmicMembrane	TMH	99.9357
b1221	narL	b1221 narL response regulator in two-component regulatory system with NarX (or NarQ) 1275179:1275829 reverse MW:23927	Cytoplasmic	CYT	99.9357
b2193	narP	b2193 narP response regulator in two-component regulatory system with NarQ or NarX 2290500:2291147 forward MW:23575	Cytoplasmic	CYT	99.9357
b2469	narQ	b2469 narQ sensory histidine kinase in two-component regulatory system with NarP (NarL) 2585731:2587431 forward MW:63665	CytoplasmicMembrane	TMH	99.7429
b1469	narU	b1469 narU nitrate/nitrite transporter 1542672:1544060 reverse MW:49890	CytoplasmicMembrane	CYT	99.9357
b1465	narV	b1465 narV nitrate reductase 2 (NRZ), gamma subunit 1535937:1536617 reverse MW:26018	CytoplasmicMembrane	TMH	99.036
b1466	narW	b1466 narW nitrate reductase 2 (NRZ), delta subunit (assembly subunit) 1536614:1537309 reverse MW:26160	Cytoplasmic	CYT	99.036
b1222	narX	b1222 narX sensory histidine kinase in two-component regulatory system with NarL 1275822:1277618 reverse MW:67084	CytoplasmicMembrane	SpI	99.4859
b1467	narY	b1467 narY nitrate reductase 2 (NRZ), beta subunit 1537309:1538853 reverse MW:58558	CytoplasmicMembrane	CYT	99.9357
b1468	narZ	b1468 narZ nitrate reductase 2 (NRZ), alpha subunit 1538850:1542590 reverse MW:140228	CytoplasmicMembrane	CYT	99.9357
b1109	ndh	b1109 ndh respiratory NADH dehydrogenase 2/cupric reductase 1166085:1167389 forward MW:47341	CytoplasmicMembrane	CYT	99.9357
b2518	ndk	b2518 ndk multifunctional nucleoside diphosphate kinase and apyrimidinic endonuclease and 3'-phosphodiesterase 2644433:2644864 reverse MW:15463	Cytoplasmic	CYT	100
b0714	nei	b0714 nei endonuclease VIII/ 5-formyluracil/5-hydroxymethyluracil DNA glycosylase 745935:746726 forward MW:29845	Cytoplasmic	CYT	100
b1650	nemA	b1650 nemA chromate reductase, quinone reductase, FMN-linked; N-Ethylmaleimide reductase; old yellow enzyme 1726659:1727756 forward MW:39516	Cytoplasmic	CYT	100
b1649	nemR	b1649 nemR transcriptional repressor for the nemRA-gloA operon, quinone-, glyoxal-, and HOCl-activated 1726023:1726622 forward MW:22275	Cytoplasmic	CYT	99.6787
b3662	nepI	b3662 nepI putative transporter 3840549:3841739 reverse MW:41842	CytoplasmicMembrane	TMH	99.2288
b3998	nfi	b3998 nfi endonuclease V; deoxyinosine 3' endonuclease 4198790:4199461 forward MW:24672	Cytoplasmic	CYT	99.9357
b2159	nfo	b2159 nfo endonuclease IV with intrinsic 3'-5' exonuclease activity 2250840:2251697 forward MW:31479	Cytoplasmic	CYT	100
b0568	nfrA	b0568 nfrA bacteriophage N4 receptor, outer membrane subunit 587982:590954 reverse MW:111309	OuterMembrane	SpI	95.8869
b0569	nfrB	b0569 nfrB bacteriophage N4 receptor, inner membrane subunit 590941:593178 reverse MW:85288	CytoplasmicMembrane	CYT	95.5013
b0851	nfsA	b0851 nfsA nitroreductase A, NADPH-dependent, FMN-dependent 891184:891906 forward MW:26801	Cytoplasmic	CYT	99.1645
b0578	nfsB	b0578 nfsB dihydropteridine reductase, NAD(P)H-dependent, oxygen-insensitive 604771:605424 reverse MW:23905	Unknown	CYT	99.7429
b3414	nfuA	b3414 nfuA Fe/S biogenesis protein; putative scaffold/chaperone for damaged Fe/S proteins 3545624:3546199 forward MW:20997	Cytoplasmic	CYT	100
b0019	nhaA	b0019 nhaA sodium-proton antiporter 17489:18655 forward MW:41324	CytoplasmicMembrane	TMH	99.8715
b1186	nhaB	b1186 nhaB sodium:proton antiporter 1233176:1234717 reverse MW:56729	CytoplasmicMembrane	TMH	99.6787
b0020	nhaR	b0020 nhaR transcriptional activator of nhaA 18715:19620 forward MW:34284	Cytoplasmic	CYT	99.9357
b1463	nhoA	b1463 nhoA N-hydroxyarylamine O-acetyltransferase 1534024:1534869 forward MW:32275	Cytoplasmic	CYT	99.036
b3476	nikA	b3476 nikA nickel-binding, heme-binding periplasmic protein 3613667:3615241 forward MW:58719	Periplasmic	SpI	99.9357
b3477	nikB	b3477 nikB nickel transporter subunit 3615241:3616185 forward MW:35248	CytoplasmicMembrane	TMH	100
b3478	nikC	b3478 nikC nickel transporter subunit 3616182:3617015 forward MW:30330	CytoplasmicMembrane	TMH	100
b3479	nikD	b3479 nikD nickel transporter subunit 3617015:3617779 forward MW:26820	CytoplasmicMembrane	CYT	100
b3480	nikE	b3480 nikE nickel transporter subunit 3617776:3618582 forward MW:29722	CytoplasmicMembrane	CYT	99.9357
b3481	nikR	b3481 nikR transcriptional repressor, Ni-binding 3618588:3618989 forward MW:15094	Cytoplasmic	CYT	100
b0548	ninE	b0548 ninE DLP12 prophage; conserved protein 572921:573091 forward MW:6493	Unknown	CYT	59.4473
b3365	nirB	b3365 nirB nitrite reductase, large subunit, NAD(P)H-binding 3494011:3496554 forward MW:93122	Cytoplasmic	CYT	99.4216
b3367	nirC	b3367 nirC nitrite transporter 3497003:3497809 forward MW:28562	CytoplasmicMembrane	TMH	100
b3366	nirD	b3366 nirD nitrite reductase, NAD(P)H-binding, small subunit 3496551:3496877 forward MW:12284	Cytoplasmic	CYT	100
b3661	nlpA	b3661 nlpA cytoplasmic membrane lipoprotein-28 3839175:3839993 reverse MW:29423	CytoplasmicMembrane	SpII	96.9794
b1708	nlpC	b1708 nlpC putative C40 clan peptidase lipoprotein 1792267:1792731 reverse MW:17282	Unknown	SpII	99.8072
b2742	nlpD	b2742 nlpD activator of AmiC murein hydrolase activity, lipoprotein 2867614:2868753 reverse MW:40149	OuterMembrane	SpII	99.5501
b0192	nlpE	b0192 nlpE lipoprotein involved with copper homeostasis and adhesion 215269:215979 forward MW:25844	OuterMembrane	SpII	100
b3163	nlpI	b3163 nlpI lipoprotein involved in osmotic sensitivity and filamentation 3308040:3308924 reverse MW:33621	CytoplasmicMembrane	SpII	100
b0553	nmpC	b0553 nmpC undefined product 574529:576825 reverse MW:40302	OuterMembrane	SpI	63.1105
b4167	nnr	b4167 nnr bifunctional NAD(P)H-hydrate repair enzyme; C-terminal domain ADP-dependent (S)-NAD(P)H-hydrate dehydratase and N-terminal domain NAD(P)H-hydrate epimerase 4394066:4395613 forward MW:54650	Cytoplasmic	CYT	99.5501
b0560	nohD	b0560 nohD DLP12 prophage; DNA packaging protein 580834:581379 forward MW:20428	Cytoplasmic	CYT	72.8149
b1548	nohQ	b1548 nohQ undefined product 1635840:1636367 reverse MW:19984	Cytoplasmic	CYT	72.9434
b2709	norR	b2709 norR anaerobic nitric oxide reductase DNA-binding transcriptional activator 2830775:2832289 reverse MW:55237	Cytoplasmic	CYT	99.6787
b2710	norV	b2710 norV anaerobic nitric oxide reductase flavorubredoxin 2832476:2833915 forward MW:54234	Cytoplasmic	CYT	99.6787
b2711	norW	b2711 norW NADH:flavorubredoxin oxidoreductase 2833912:2835045 forward MW:41404	Cytoplasmic	CYT	99.6787
b3206	npr	b3206 npr phosphohistidinoprotein-hexose phosphotransferase component of N-regulated PTS system (Npr) 3347966:3348238 forward MW:9810	Cytoplasmic	CYT	100
b2234	nrdA	b2234 nrdA ribonucleoside-diphosphate reductase 1, alpha subunit 2344865:2347150 forward MW:85776	Cytoplasmic	CYT	99.4216
b2235	nrdB	b2235 nrdB ribonucleoside-diphosphate reductase 1, beta subunit, ferritin-like protein 2347384:2348514 forward MW:43517	Cytoplasmic	CYT	100
b4238	nrdD	b4238 nrdD anaerobic ribonucleoside-triphosphate reductase 4460522:4462660 reverse MW:80023	Cytoplasmic	CYT	99.6787
b2675	nrdE	b2675 nrdE ribonucleoside-diphosphate reductase 2, alpha subunit 2801348:2803492 forward MW:80461	Cytoplasmic	CYT	99.6787
b2676	nrdF	b2676 nrdF ribonucleoside-diphosphate reductase 2, beta subunit, ferritin-like protein 2803502:2804461 forward MW:36443	Unknown	CYT	99.9357
b4237	nrdG	b4237 nrdG anaerobic ribonucleotide reductase activating protein 4459900:4460364 reverse MW:17446	Cytoplasmic	CYT	100
b2673	nrdH	b2673 nrdH hydrogen donor for NrdEF electron transport system; glutaredoxin-like protein 2800723:2800968 forward MW:9139	Unknown	CYT	99.9357
b2674	nrdI	b2674 nrdI NrdEF cluster assembly flavodoxin 2800965:2801375 forward MW:15340	Unknown	CYT	99.9357
b0413	nrdR	b0413 nrdR Nrd regulon repressor 433002:433451 forward MW:17229	Cytoplasmic	CYT	100
b4070	nrfA	b4070 nrfA nitrite reductase, formate-dependent, cytochrome 4287764:4289200 forward MW:53703	Periplasmic	SpI	99.8715
b4071	nrfB	b4071 nrfB nitrite reductase, formate-dependent, penta-heme cytochrome c 4289245:4289811 forward MW:20714	Periplasmic	SpI	99.9357
b4072	nrfC	b4072 nrfC formate-dependent nitrite reductase, 4Fe4S subunit 4289808:4290479 forward MW:24567	Cytoplasmic	SpI	100
b4073	nrfD	b4073 nrfD formate-dependent nitrite reductase, membrane subunit 4290476:4291432 forward MW:35042	CytoplasmicMembrane	TMH	100
b4074	nrfE	b4074 nrfE heme lyase (NrfEFG) for insertion of heme into c552, subunit NrfE 4291512:4293170 forward MW:61263	CytoplasmicMembrane	TMH	99.6787
b4075	nrfF	b4075 nrfF heme lyase (NrfEFG) for insertion of heme into c552, subunit NrfF 4293163:4293546 forward MW:14523	CytoplasmicMembrane	SpI	100
b4076	nrfG	b4076 nrfG heme lyase (NrfEFG) for insertion of heme into c552, subunit NrfG 4293543:4294139 forward MW:22784	Unknown	SpII	100
b4178	nsrR	b4178 nsrR nitric oxide-sensitive repressor for NO regulon 4406190:4406615 forward MW:15561	Cytoplasmic	CYT	100
b1633	nth	b1633 nth DNA glycosylase and apyrimidinic (AP) lyase (endonuclease III) 1711523:1712158 forward MW:23562	Cytoplasmic	CYT	99.9357
b1865	nudB	b1865 nudB dihydroneopterin triphosphate pyrophosphatase 1948180:1948632 reverse MW:17273	Unknown	CYT	99.9357
b3996	nudC	b3996 nudC NADH pyrophosphatase 4196903:4197676 forward MW:29689	Cytoplasmic	CYT	100
b3397	nudE	b3397 nudE adenosine nucleotide hydrolase; substrates include Ap3A, Ap2A, ADP-ribose, NADH 3525589:3526149 reverse MW:21153	Cytoplasmic	CYT	100
b3034	nudF	b3034 nudF ADP-ribose pyrophosphatase 3177281:3177910 reverse MW:23667	Cytoplasmic	CYT	100
b1759	nudG	b1759 nudG CTP pyrophosphohydrolase; also hydrolyzes 2-hydroxy-dATP, 8-hydroxy-dGTP, 5-hydroxy-CTP, dCTP and 5-methyl-dCTP 1841490:1841897 forward MW:15046	Cytoplasmic	CYT	99.7429
b2251	nudI	b2251 nudI nucleoside triphosphatase 2364554:2364979 forward MW:16338	Cytoplasmic	CYT	100
b1134	nudJ	b1134 nudJ bifunctional thiamine pyrimidine pyrophosphate hydrolase/ thiamine pyrophosphate hydrolase 1193827:1194288 reverse MW:17433	Cytoplasmic	CYT	99.8715
b2467	nudK	b2467 nudK GDP-mannose pyrophosphatase 2582903:2583478 reverse MW:21748	Cytoplasmic	CYT	100
b1813	nudL	b1813 nudL putative CoA pyrophosphohydrolase, weak 3-phosphohydroxypyruvate phosphatase 1896170:1896748 forward MW:21403	Cytoplasmic	CYT	99.8715
b2288	nuoA	b2288 nuoA NADH:ubiquinone oxidoreductase, membrane subunit A 2404629:2405072 reverse MW:16457	CytoplasmicMembrane	TMH	100
b2287	nuoB	b2287 nuoB NADH:ubiquinone oxidoreductase, chain B 2403951:2404613 reverse MW:25056	CytoplasmicMembrane	CYT	100
b2286	nuoC	b2286 nuoC NADH:ubiquinone oxidoreductase, fused CD subunit 2402055:2403845 reverse MW:68237	Cytoplasmic	CYT	99.8072
b2285	nuoE	b2285 nuoE NADH:ubiquinone oxidoreductase, chain E 2401552:2402052 reverse MW:18590	Cytoplasmic	CYT	100
b2284	nuoF	b2284 nuoF NADH:ubiquinone oxidoreductase, chain F 2400218:2401555 reverse MW:49293	Cytoplasmic_multiple	CYT	99.8715
b2283	nuoG	b2283 nuoG NADH:ubiquinone oxidoreductase, chain G 2397439:2400165 reverse MW:100300	CytoplasmicMembrane_multiple	CYT	99.4216
b2282	nuoH	b2282 nuoH NADH:ubiquinone oxidoreductase, membrane subunit H 2396465:2397442 reverse MW:36219	CytoplasmicMembrane	TMH	100
b2281	nuoI	b2281 nuoI NADH:ubiquinone oxidoreductase, chain I 2395908:2396450 reverse MW:20537	Cytoplasmic_multiple	CYT	100
b2280	nuoJ	b2280 nuoJ NADH:ubiquinone oxidoreductase, membrane subunit J 2395342:2395896 reverse MW:19874	CytoplasmicMembrane	TMH	100
b2279	nuoK	b2279 nuoK NADH:ubiquinone oxidoreductase, membrane subunit K 2395043:2395345 reverse MW:10845	CytoplasmicMembrane	TMH	100
b2278	nuoL	b2278 nuoL NADH:ubiquinone oxidoreductase, membrane subunit L 2393205:2395046 reverse MW:66439	CytoplasmicMembrane	TMH	99.7429
b2277	nuoM	b2277 nuoM NADH:ubiquinone oxidoreductase, membrane subunit M 2391512:2393041 reverse MW:56525	CytoplasmicMembrane	TMH	100
b2276	nuoN	b2276 nuoN NADH:ubiquinone oxidoreductase, membrane subunit N 2390048:2391505 reverse MW:52044	CytoplasmicMembrane	TMH	99.7429
b2393	nupC	b2393 nupC nucleoside (except guanosine) transporter 2513042:2514244 forward MW:43476	CytoplasmicMembrane	TMH	99.8072
b2964	nupG	b2964 nupG nucleoside transporter 3105714:3106970 forward MW:46389	CytoplasmicMembrane	TMH	99.4859
b2161	nupX	b2161 nupX nucleoside permease 2252895:2254145 reverse MW:43410	CytoplasmicMembrane	TMH	99.9357
b3169	nusA	b3169 nusA transcription termination/antitermination L factor 3316039:3317526 reverse MW:54871	Cytoplasmic	CYT	99.9357
b0416	nusB	b0416 nusB transcription antitermination protein 435137:435556 forward MW:15657	Cytoplasmic	CYT	100
b3982	nusG	b3982 nusG transcription termination factor 4177743:4178288 forward MW:20531	Cytoplasmic	CYT	100
b3183	obgE	b3183 obgE GTPase involved in cell partioning and DNA repair 3330582:3331754 reverse MW:43286	Cytoplasmic	CYT	99.9357
b2082	ogrK	b2082 ogrK positive regulator of P2 growth (insertion of P2 ogr gene into the chromosome) 2167302:2167520 reverse MW:8429	Unknown	CYT	35.2185
b1335	ogt	b1335 ogt O-6-alkylguanine-DNA:cysteine-protein methyltransferase 1399721:1400236 reverse MW:19179	Cytoplasmic	CYT	99.8072
b0957	ompA	b0957 ompA outer membrane protein A (3a;II*;G;d) 1019013:1020053 reverse MW:37201	OuterMembrane	SpI	99.7429
b2215	ompC	b2215 ompC outer membrane porin protein C 2311646:2312749 reverse MW:40368	OuterMembrane	SpI	99.6144
b0929	ompF	b0929 ompF outer membrane porin 1a (Ia;b;F) 985894:986982 reverse MW:39333	OuterMembrane	SpI	99.7429
b1319	ompG	b1319 ompG outer membrane porin G 1381947:1382852 forward MW:34913	OuterMembrane	SpI	90.5527
b3875	ompL	b3875 ompL outer membrane porin L 4063603:4064295 reverse MW:27200	OuterMembrane	SpI	64.7172
b1377	ompN	b1377 ompN outer membrane pore protein N, non-specific 1435760:1436893 reverse MW:41220	OuterMembrane	SpI	99.5501
b3405	ompR	b3405 ompR response regulator in two-component regulatory system with EnvZ 3535865:3536584 reverse MW:27354	Cytoplasmic	CYT	100
b0565	ompT	b0565 ompT DLP12 prophage; outer membrane protease VII (outer membrane protein 3b) 584680:585633 reverse MW:35562	OuterMembrane	SpI	67.0951
b1256	ompW	b1256 ompW outer membrane protein W 1314020:1314658 forward MW:22928	OuterMembrane	SpI	99.4859
b0814	ompX	b0814 ompX outer membrane protein X 850450:850965 forward MW:18602	OuterMembrane	SpI	100
b4359	opgB	b4359 opgB phosphoglycerol transferases I and II 4597150:4599441 reverse MW:85476	CytoplasmicMembrane	TMH	99.4216
b1047	opgC	b1047 opgC osmoregulated periplasmic glucan succinylation membrane protein 1107784:1108941 reverse MW:44690	CytoplasmicMembrane	TMH	99.7429
b1424	opgD	b1424 opgD osmoregulated periplasmic glucan (OPG) biosynthesis periplasmic protein 1496856:1498511 forward MW:62758	Periplasmic	SpI	99.3573
b1048	opgG	b1048 opgG osmoregulated periplasmic glucan (OPG) biosynthesis periplasmic protein 1109335:1110870 forward MW:57912	Periplasmic	SpI	99.9357
b1049	opgH	b1049 opgH membrane glycosyltransferase; nutrient-dependent cell size regulator, FtsZ assembly antagonist 1110863:1113406 forward MW:96938	CytoplasmicMembrane	CYT	99.6787
b1243	oppA	b1243 oppA oligopeptide transporter subunit 1301182:1302813 forward MW:60899	Periplasmic	SpI	99.8072
b1244	oppB	b1244 oppB oligopeptide transporter subunit 1302899:1303819 forward MW:33443	CytoplasmicMembrane	TMH	99.8072
b1245	oppC	b1245 oppC oligopeptide transporter subunit 1303834:1304742 forward MW:33022	CytoplasmicMembrane	TMH	99.9357
b1246	oppD	b1246 oppD oligopeptide transporter subunit 1304754:1305767 forward MW:37189	CytoplasmicMembrane	CYT	99.8715
b1247	oppF	b1247 oppF oligopeptide transporter subunit 1305764:1306768 forward MW:37198	CytoplasmicMembrane_multiple	CYT	99.9357
b4162	orn	b4162 orn oligoribonuclease 4391604:4392149 forward MW:20815	Cytoplasmic	CYT	100
b1283	osmB	b1283 osmB lipoprotein 1343110:1343328 reverse MW:6948	CytoplasmicMembrane	SpII	100
b1482	osmC	b1482 osmC lipoyl-dependent Cys-based peroxidase, hydroperoxide resistance; salt-shock inducible membrane protein; peroxiredoxin 1556625:1557056 forward MW:15088	Cytoplasmic	CYT	99.4859
b1739	osmE	b1739 osmE osmotically-inducible lipoprotein 1821918:1822256 reverse MW:12020	Unknown	SpII	99.9357
b2131	osmF	b2131 osmF putative ABC superfamily transporter periplasmic-binding protein 2218564:2219481 reverse MW:32609	CytoplasmicMembrane	SpI	99.8715
b4376	osmY	b4376 osmY periplasmic protein 4611396:4612001 forward MW:21073	Periplasmic	SpI	100
b1896	otsA	b1896 otsA trehalose-6-phosphate synthase 1980188:1981612 reverse MW:53611	Cytoplasmic	CYT	99.6144
b1897	otsB	b1897 otsB trehalose-6-phosphate phosphatase, biosynthetic 1981587:1982387 reverse MW:29143	CytoplasmicMembrane	CYT	99.8715
b4692	oweE	b4692 oweE undefined product 1204170:1204403 forward MW:8407	Unknown	CYT	33.5476
b2358	oweS	b2358 oweS undefined product 2472878:2473585 reverse MW:26627	Periplasmic	CYT	33.162
b2373	oxc	b2373 oxc oxalyl CoA decarboxylase, ThDP-dependent 2490256:2491950 reverse MW:60582	Cytoplasmic	CYT	98.8432
b3961	oxyR	b3961 oxyR oxidative and nitrosative stress transcriptional regulator 4158490:4159407 forward MW:34276	Cytoplasmic	CYT	100
b1388	paaA	b1388 paaA ring 1,2-phenylacetyl-CoA epoxidase subunit 1453927:1454856 forward MW:35467	Cytoplasmic	CYT	39.9743
b1389	paaB	b1389 paaB putative ring 1,2-phenylacetyl-CoA epoxidase subunit 1454868:1455155 forward MW:10942	Unknown	CYT	39.8458
b1390	paaC	b1390 paaC ring 1,2-phenylacetyl-CoA epoxidase subunit 1455164:1455910 forward MW:27877	Cytoplasmic	CYT	39.8458
b1391	paaD	b1391 paaD ring 1,2-phenylacetyl-CoA epoxidase subunit 1455925:1456422 forward MW:18324	Unknown	CYT	39.91
b1392	paaE	b1392 paaE ring 1,2-phenylacetyl-CoA epoxidase, NAD(P)H oxidoreductase component 1456430:1457500 forward MW:39320	Cytoplasmic	CYT	39.4602
b1393	paaF	b1393 paaF 2,3-dehydroadipyl-CoA hydratase 1457497:1458264 forward MW:27237	Cytoplasmic	CYT	39.7172
b1394	paaG	b1394 paaG 1,2-epoxyphenylacetyl-CoA isomerase, oxepin-CoA-forming 1458264:1459052 forward MW:28405	Cytoplasmic	CYT	39.653
b1395	paaH	b1395 paaH 3-hydroxyadipyl-CoA dehydrogenase, NAD+-dependent 1459054:1460481 forward MW:51733	Cytoplasmic	CYT	39.3959
b1396	paaI	b1396 paaI hydroxyphenylacetyl-CoA thioesterase 1460471:1460893 forward MW:14850	Unknown	CYT	39.8458
b1397	paaJ	b1397 paaJ 3-oxoadipyl-CoA/3-oxo-5,6-dehydrosuberyl-CoA thiolase 1460893:1462098 forward MW:42277	Cytoplasmic	CYT	39.8458
b1398	paaK	b1398 paaK phenylacetyl-CoA ligase 1462125:1463438 forward MW:48953	Cytoplasmic	CYT	40.1671
b1399	paaX	b1399 paaX transcriptional repressor of phenylacetic acid degradation paa operon, phenylacetyl-CoA inducer 1463539:1464489 forward MW:35295	Unknown	CYT	40.4884
b1400	paaY	b1400 paaY putative hexapeptide repeat acetyltransferase 1464471:1465061 forward MW:21324	Cytoplasmic	CYT	43.9589
b1387	paaZ	b1387 paaZ fused oxepin-CoA hydrolase/3-oxo-5,6-dehydrosuberyl-CoA semialdehyde dehydrogenase 1451597:1453642 reverse MW:73003	Cytoplasmic	CYT	40.1671
b3360	pabA	b3360 pabA aminodeoxychorismate synthase, subunit II 3490266:3490829 reverse MW:20772	Cytoplasmic	CYT	100
b1812	pabB	b1812 pabB aminodeoxychorismate synthase, subunit I 1894805:1896166 forward MW:50970	Cytoplasmic	CYT	99.8072
b1096	pabC	b1096 pabC 4-amino-4-deoxychorismate lyase component of para-aminobenzoate synthase multienzyme complex 1153300:1154109 forward MW:29715	Cytoplasmic	CYT	100
b0622	pagP	b0622 pagP phospholipid:lipid A palmitoyltransferase 656557:657117 forward MW:21769	OuterMembrane	CYT	98.6504
b0741	pal	b0741 pal peptidoglycan-associated outer membrane lipoprotein 779067:779588 forward MW:18824	OuterMembrane	SpII	99.9357
b0134	panB	b0134 panB 3-methyl-2-oxobutanoate hydroxymethyltransferase 148807:149601 reverse MW:28237	Cytoplasmic	CYT	99.8715
b0133	panC	b0133 panC pantothenate synthetase 147944:148795 reverse MW:31566	Cytoplasmic	CYT	100
b0131	panD	b0131 panD aspartate 1-decarboxylase 146314:146694 reverse MW:13833	Unknown	CYT	99.9357
b0425	panE	b0425 panE 2-dehydropantoate reductase, NADPH-specific 443604:444515 reverse MW:33871	Cytoplasmic	SpII	100
b3258	panF	b3258 panF pantothenate:sodium symporter 3407607:3409058 forward MW:51717	CytoplasmicMembrane	TMH	99.9357
b3459	panM	b3459 panM PanD autocleavage accelerator, panothenate synthesis 3597984:3598367 forward MW:14505	Unknown	CYT	100
b0286	paoA	b0286 paoA PaoABC aldehyde oxidoreductase, 2Fe-2S subunit 301884:302573 reverse MW:24342	Unknown_multiple	CYT	57.6478
b0285	paoB	b0285 paoB PaoABC aldehyde oxidoreductase, FAD-containing subunit 300931:301887 reverse MW:33858	Cytoplasmic	CYT	62.7892
b0284	paoC	b0284 paoC PaoABC aldehyde oxidoreductase, Moco-containing subunit 298736:300934 reverse MW:78089	CytoplasmicMembrane	CYT	62.0823
b0283	paoD	b0283 paoD moco insertion factor for PaoABC aldehyde oxidoreductase 297770:298726 reverse MW:34954	Cytoplasmic	CYT	62.7892
b3019	parC	b3019 parC DNA topoisomerase IV, subunit A 3163715:3165973 reverse MW:83832	CytoplasmicMembrane_multiple	CYT	99.5501
b3030	parE	b3030 parE DNA topoisomerase IV, subunit B 3173504:3175396 reverse MW:70244	Cytoplasmic	CYT	99.6787
b3073	patA	b3073 patA putrescine:2-oxoglutaric acid aminotransferase, PLP-dependent 3219494:3220873 forward MW:49643	Cytoplasmic	SpI	99.8715
b1444	patD	b1444 patD gamma-aminobutyraldehyde dehydrogenase 1515578:1517002 forward MW:50830	Cytoplasmic	CYT	99.4859
b2854	pbl	b2854 pbl undefined product 2993939:2994441 forward MW:19348	Periplasmic	SpI	60.9897
b2519	pbpC	b2519 pbpC penicillin-insensitive murein repair transglycosylase; inactive transpeptidase domain 2645013:2647325 reverse MW:85067	CytoplasmicMembrane	SpI	99.7429
b2134	pbpG	b2134 pbpG D-alanyl-D-alanine endopeptidase 2223938:2224870 reverse MW:33887	Periplasmic	SpI	99.9357
b3403	pck	b3403 pck phosphoenolpyruvate carboxykinase 3532818:3534440 forward MW:59644	Cytoplasmic	CYT	99.8072
b2743	pcm	b2743 pcm L-isoaspartate protein carboxylmethyltransferase type II 2868893:2869519 reverse MW:23258	Cytoplasmic	CYT	99.8715
b0143	pcnB	b0143 pcnB poly(A) polymerase 157729:159126 reverse MW:53853	Cytoplasmic	CYT	100
b0113	pdhR	b0113 pdhR pyruvate dehydrogenase complex repressor; autorepressor 122092:122856 forward MW:29425	Cytoplasmic	CYT	100
b0052	pdxA	b0052 pdxA 4-hydroxy-L-threonine phosphate dehydrogenase, NAD-dependent 52427:53416 reverse MW:35114	Cytoplasmic	CYT	100
b2320	pdxB	b2320 pdxB erythronate-4-phosphate dehydrogenase 2436715:2437851 reverse MW:41336	Cytoplasmic	CYT	99.9357
b1638	pdxH	b1638 pdxH pyridoxine 5'-phosphate oxidase 1717351:1718007 reverse MW:25545	Cytoplasmic	CYT	100
b2564	pdxJ	b2564 pdxJ pyridoxine 5'-phosphate synthase 2700998:2701729 reverse MW:26384	Cytoplasmic	CYT	100
b2418	pdxK	b2418 pdxK pyridoxal-pyridoxamine kinase/hydroxymethylpyrimidine kinase 2536386:2537237 reverse MW:30847	Cytoplasmic	CYT	99.9357
b1636	pdxY	b1636 pdxY pyridoxamine kinase 1715026:1715889 reverse MW:31322	Cytoplasmic	CYT	99.9357
b4508	peaD	b4508 peaD undefined product 566376:566687 forward MW:11640	Unknown	CYT	74.3573
b4260	pepA	b4260 pepA multifunctional aminopeptidase A: a cyteinylglycinase, transcription regulator and site-specific recombination factor 4484440:4485951 reverse MW:54880	Cytoplasmic	CYT	99.8715
b2523	pepB	b2523 pepB aminopeptidase B 2655075:2656358 reverse MW:46180	Cytoplasmic	CYT	99.7429
b0237	pepD	b0237 pepD aminoacyl-histidine dipeptidase (peptidase D) 254259:255716 reverse MW:52883	Cytoplasmic	CYT	99.8715
b4021	pepE	b4021 pepE (alpha)-aspartyl dipeptidase 4229453:4230142 reverse MW:24570	Cytoplasmic	CYT	100
b0932	pepN	b0932 pepN aminopeptidase N 990622:993234 forward MW:98920	CytoplasmicMembrane_multiple	CYT	99.3573
b2908	pepP	b2908 pepP proline aminopeptidase P II 3053515:3054840 reverse MW:49816	Cytoplasmic	CYT	99.8072
b3847	pepQ	b3847 pepQ proline dipeptidase 4031161:4032492 forward MW:50176	Cytoplasmic	CYT	99.8715
b1127	pepT	b1127 pepT peptidase T 1185844:1187070 forward MW:44924	Cytoplasmic	CYT	99.8072
b0254	perR	b0254 perR CP4-6 prophage; putative DNA-binding transcriptional regulator 269289:270182 reverse MW:33639	Cytoplasmic	CYT	0.706941
b3916	pfkA	b3916 pfkA 6-phosphofructokinase I 4107552:4108514 forward MW:34842	Cytoplasmic	CYT	100
b1723	pfkB	b1723 pfkB 6-phosphofructokinase II 1806370:1807299 forward MW:32456	Cytoplasmic	CYT	100
b0902	pflA	b0902 pflA [formate-C-acetyltransferase 1]-activating enzyme; pyruvate formate-lyase 1-activating enzyme 950340:951080 reverse MW:28204	Cytoplasmic	CYT	100
b0903	pflB	b0903 pflB formate C-acetyltransferase 1, anaerobic; pyruvate formate-lyase 1 951272:953554 reverse MW:85358	Cytoplasmic	CYT	99.7429
b3952	pflC	b3952 pflC putative [formate-C-acetyltransferase 2]-activating enzyme; pyruvate formate-lyase 1-activating enzyme 4146258:4147136 forward MW:32430	Cytoplasmic	CYT	100
b3951	pflD	b3951 pflD putative glycine radical domain-containing pyruvate formate-lyase 4143995:4146292 forward MW:85960	Cytoplasmic	CYT	99.2931
b1378	pfo	b1378 pfo pyruvate-flavodoxin oxidoreductase 1437260:1440784 reverse MW:128825	CytoplasmicMembrane	CYT	98.5861
b1024	pgaA	b1024 pgaA biofilm adhesin polysaccharide PGA secretin; OM porin; poly-beta-1,6-N-acetyl-D-glucosamine export protein 1089866:1092289 reverse MW:92207	Unknown	SpI	77.0566
b1023	pgaB	b1023 pgaB poly-beta-1,6-N-acetyl-D-glucosamine (PGA) N-deacetylase outer membrane export lipoprotein 1087839:1089857 reverse MW:77413	Periplasmic	SpII	77.1851
b1022	pgaC	b1022 pgaC biofilm PGA synthase PgaCD, catalytic subunit; poly-beta-1,6-N-acetyl-D-glucosamine synthase; c-di-GMP-stimulated activity and dimerization 1086521:1087846 reverse MW:50766	CytoplasmicMembrane	TMH	78.4704
b1021	pgaD	b1021 pgaD biofilm PGA synthase PgaCD, regulatory subunit; c-di-GMP-stimulated activity and dimerization 1086106:1086519 reverse MW:16081	CytoplasmicMembrane	TMH	79.1774
b4025	pgi	b4025 pgi glucosephosphate isomerase 4233758:4235407 forward MW:61530	Cytoplasmic	CYT	99.4859
b2926	pgk	b2926 pgk phosphoglycerate kinase 3071459:3072622 reverse MW:41118	Cytoplasmic	CYT	99.8715
b0767	pgl	b0767 pgl 6-phosphogluconolactonase 798586:799581 forward MW:36307	Periplasmic	CYT	99.6787
b0688	pgm	b0688 pgm phosphoglucomutase 713558:715198 forward MW:58361	Cytoplasmic	CYT	99.9357
b0418	pgpA	b0418 pgpA phosphatidylglycerophosphatase A 436589:437107 forward MW:19418	CytoplasmicMembrane	TMH	100
b1278	pgpB	b1278 pgpB phosphatidylglycerophosphatase B 1339330:1340094 forward MW:29021	CytoplasmicMembrane	TMH	99.9357
b2560	pgpC	b2560 pgpC phosphatidylglycerophosphatase C, membrane bound 2697915:2698550 reverse MW:24421	CytoplasmicMembrane	CYT	100
b1328	pgrR	b1328 pgrR murein peptide degradation regulator 1391991:1392890 forward MW:33482	Cytoplasmic	CYT	96.3368
b1912	pgsA	b1912 pgsA phosphatidylglycerophosphate synthetase 1992269:1992817 reverse MW:20700	CytoplasmicMembrane	TMH	100
b2599	pheA	b2599 pheA chorismate mutase and prephenate dehydratase, P-protein 2737745:2738905 forward MW:43111	Cytoplasmic	CYT	99.9357
b2598	pheL	b2598 pheL pheA gene leader peptide 2737599:2737646 forward MW:1924	Unknown	CYT	100
b1715	pheM	b1715 pheM phenylalanyl-tRNA synthetase operon leader peptide 1799226:1799270 reverse MW:1762	Unknown	CYT	100
b0576	pheP	b0576 pheP phenylalanine transporter 601959:603335 forward MW:50645	CytoplasmicMembrane	TMH	99.6787
b1714	pheS	b1714 pheS phenylalanine tRNA synthetase, alpha subunit 1797959:1798942 reverse MW:36832	Cytoplasmic	CYT	99.8715
b1713	pheT	b1713 pheT phenylalanine tRNA synthetase, beta subunit 1795557:1797944 reverse MW:87379	Cytoplasmic	CYT	99.5501
b4106	phnC	b4106 phnC phosphonate ABC transporter ATP-binding subunit 4324377:4325165 reverse MW:29431	CytoplasmicMembrane	CYT	98.7147
b4105	phnD	b4105 phnD phosphonate ABC transporter periplasmic binding protein 4323336:4324352 reverse MW:37370	Periplasmic	SpI	98.4576
b4104	phnE	b4104 phnE undefined product 4322443:4323230 reverse MW:29013	CytoplasmicMembrane	TMH	98.5219
b4102	phnF	b4102 phnF putative DNA-binding transcriptional regulator of phosphonate uptake and biodegradation 4321697:4322422 reverse MW:27621	Cytoplasmic	CYT	98.5861
b4101	phnG	b4101 phnG ribophosphonate triphosphate synthase subunit 4321244:4321696 reverse MW:16539	Unknown	CYT	98.5219
b4100	phnH	b4100 phnH ribophosphonate triphosphate synthase subunit 4320663:4321247 reverse MW:21027	Unknown	CYT	98.5219
b4099	phnI	b4099 phnI ribophosphonate triphosphate synthase complex putative catalytic subunit 4319599:4320663 reverse MW:38853	Cytoplasmic	CYT	98.5219
b4098	phnJ	b4098 phnJ carbon-phosphorus lyase, SAM-dependent 4318761:4319606 reverse MW:31845	Cytoplasmic	CYT	98.7147
b4097	phnK	b4097 phnK carbon-phosphorus lyase complex subunit, putative ATP transporter ATP-binding protein 4318006:4318764 reverse MW:27831	CytoplasmicMembrane	CYT	98.5219
b4096	phnL	b4096 phnL ribophosphonate triphosphate synthase subunit; putative ABC transporter ATP-binding protein 4317215:4317895 reverse MW:24705	CytoplasmicMembrane	CYT	98.6504
b4095	phnM	b4095 phnM ribophosphonate triphosphate hydrolase 4316082:4317218 reverse MW:42010	Cytoplasmic	CYT	98.1362
b4094	phnN	b4094 phnN ribose 1,5-bisphosphokinase 4315525:4316082 reverse MW:20729	Cytoplasmic	CYT	98.6504
b4093	phnO	b4093 phnO aminoalkylphosphonate N-acetyltransferase 4315104:4315538 reverse MW:16570	Unknown	CYT	98.8432
b4092	phnP	b4092 phnP 5-phospho-alpha-D-ribosyl 1,2-cyclic phosphate phosphodiesterase 4314344:4315102 reverse MW:27848	Cytoplasmic	CYT	98.4576
b0383	phoA	b0383 phoA bacterial alkaline phosphatase 401747:403162 forward MW:49406	Periplasmic	SpI	99.6144
b0399	phoB	b0399 phoB response regulator in two-component regulatory system with PhoR (or CreC) 417142:417831 forward MW:26433	Cytoplasmic	CYT	100
b0241	phoE	b0241 phoE outer membrane phosphoporin protein E 259045:260100 reverse MW:38922	OuterMembrane	SpI	99.3573
b1020	phoH	b1020 phoH ATP-binding protein; putative PhoH family P-loop ATPase 1084992:1086056 forward MW:39265	Cytoplasmic	CYT	99.6144
b1130	phoP	b1130 phoP response regulator in two-component regulatory system with PhoQ 1189776:1190447 reverse MW:25535	Cytoplasmic	CYT	100
b1129	phoQ	b1129 phoQ sensory histidine kinase in two-component regulatory system with PhoP 1188316:1189776 reverse MW:55300	CytoplasmicMembrane	TMH	99.9357
b0400	phoR	b0400 phoR sensory histidine kinase in two-component regulatory system with PhoB 417889:419184 forward MW:49598	CytoplasmicMembrane	TMH	99.8072
b3724	phoU	b3724 phoU negative regulator of PhoR/PhoB two-component regulator 3906853:3907578 reverse MW:27417	Cytoplasmic	CYT	100
b3379	php	b3379 php phosphotriesterase homology protein 3507712:3508590 reverse MW:32915	CytoplasmicMembrane	CYT	82.9049
b0708	phr	b0708 phr deoxyribodipyrimidine photolyase, FAD-binding 739507:740925 forward MW:53667	Cytoplasmic	CYT	99.9357
b1158	pinE	b1158 pinE e14 prophage; site-specific DNA recombinase 1209685:1210239 forward MW:20573	Cytoplasmic	CYT	59.1902
b2648	pinH	b2648 pinH undefined product 2783065:2783304 reverse MW:8902	Unknown	CYT	44.9871
b1545	pinQ	b1545 pinQ Qin prophage; putative site-specific recombinase 1633622:1634212 forward MW:21852	Cytoplasmic	CYT	44.4087
b1374	pinR	b1374 pinR Rac prophage; putative site-specific recombinase 1433084:1433674 reverse MW:21908	Cytoplasmic	CYT	44.4087
b3493	pitA	b3493 pitA phosphate transporter, low-affinity; tellurite importer 3637642:3639141 forward MW:53389	CytoplasmicMembrane	TMH	100
b2987	pitB	b2987 pitB phosphate transporter 3134872:3136371 reverse MW:53809	CytoplasmicMembrane	TMH	100
b2584	pka	b2584 pka protein lysine acetyltransferase 2719953:2722613 forward MW:97988	Cytoplasmic	CYT	99.3573
b2014	plaP	b2014 plaP putrescine importer, low affinity 2085704:2087062 reverse MW:49538	CytoplasmicMembrane	TMH	99.9357
b3821	pldA	b3821 pldA outer membrane phospholipase A 4004862:4005731 forward MW:33163	OuterMembrane	SpI	100
b3825	pldB	b3825 pldB lysophospholipase L2 4009170:4010192 forward MW:38978	CytoplasmicMembrane	CYT	100
b1178	pliG	b1178 pliG periplasmic inhibitor of g-type lysozyme 1227071:1227472 reverse MW:14905	Unknown	SpI	99.9357
b4041	plsB	b4041 plsB glycerol-3-phosphate O-acyltransferase 4254043:4256466 reverse MW:91382	CytoplasmicMembrane	CYT	99.5501
b3018	plsC	b3018 plsC 1-acyl-sn-glycerol-3-phosphate acyltransferase 3162744:3163481 reverse MW:27453	CytoplasmicMembrane	TMH	100
b1090	plsX	b1090 plsX putative phosphate acyltransferase 1147621:1148691 forward MW:38196	Cytoplasmic	CYT	100
b3059	plsY	b3059 plsY putative glycerol-3-phosphate acyltransferase 3204694:3205311 forward MW:22193	CytoplasmicMembrane	TMH	100
b4235	pmbA	b4235 pmbA putative antibiotic peptide MccB17 maturation peptidase 4457959:4459311 forward MW:48370	Cytoplasmic	CYT	99.8715
b2259	pmrD	b2259 pmrD inactive two-component system connector protein 2373272:2373538 reverse MW:9870	Unknown	CYT	99.8715
b4703	pmrR	b4703 pmrR putative membrane-bound BasS regulator 4332116:4332205 forward MW:3465	Unknown	CYT	99.7429
b1768	pncA	b1768 pncA nicotinamidase/pyrazinamidase 1851887:1852528 forward MW:23362	Cytoplasmic	CYT	99.8715
b0931	pncB	b0931 pncB nicotinate phosphoribosyltransferase 989154:990356 reverse MW:45897	Cytoplasmic	CYT	99.9357
b2700	pncC	b2700 pncC nicotinamide-nucleotide amidohydrolase; NMN amidohydrolase 2823849:2824346 reverse MW:17581	Unknown	CYT	99.9357
b3164	pnp	b3164 pnp polynucleotide phosphorylase/polyadenylase 3309033:3311168 reverse MW:77084	Cytoplasmic	CYT	99.6787
b1603	pntA	b1603 pntA pyridine nucleotide transhydrogenase, alpha subunit 1676371:1677903 reverse MW:54624	CytoplasmicMembrane	CYT	99.6787
[truncated: 2,321 more rows]
