# Supplementary material for: A Novel Protective Vaccine Antigen from the Core Escherichia coli Genome
Source: mSphere. 2016 Nov 23;1(6):e00326-16. doi: 10.1128/mSphere.00326-16 (PMC5120174; doi:10.1128/mSphere.00326-16)
Supplement: Data Set S5 [file sph006162191sd7.xls]

## Sheet: Dataset 5
Dataset 5 | The E. coli accessory genome
Locus Tag	Gene Name	Product	EcoDS(%)
b4634	aaaD	b4634 aaaD undefined product 581354:581662 forward MW:12026	72.8792
b4693	aaaE	b4693 aaaE undefined product 1204404:1205537 forward MW:42482	24.5501
EC042_4093	aadA1	EC042_4093 aadA1 aminoglycoside adenylyltransferase 4359869:4360660 forward MW:29332	7.96915
EC042_3690	aaspE	EC042_3690 aaspE fimbrial protein 3912235:3912759 reverse MW:18715	7.90488
EC042_3689	aaspF	EC042_3689 aaspF fimbrial chaperone 3911490:3912242 reverse MW:28021	7.90488
b1338	abgA	b1338 abgA p-aminobenzoyl-glutamate hydrolase, A subunit 1403255:1404565 reverse MW:46588	70.5013
b1337	abgB	b1337 abgB p-aminobenzoyl-glutamate hydrolase, B subunit 1401810:1403255 reverse MW:52193	69.6658
b1339	abgR	b1339 abgR putative DNA-binding transcriptional regulator of abgABT operon 1404741:1405649 forward MW:34058	70.6941
b1336	abgT	b1336 abgT p-aminobenzoyl-glutamate transporter; membrane protein 1400247:1401773 reverse MW:54886	67.0308
EC042_0527	adhA	EC042_0527 adhA cable pilus associated adhesin protein (pseudogene) 580873:601650 forward MW:688332	27.6992
G2583_0473	afuA	G2583_0473 afuA periplasmic ferric iron-binding protein 481030:482061 reverse MW:37402	19.0874
b0263	afuB	b0263 afuB undefined product 278814:279161 reverse MW:12535	22.2365
b0262	afuC	b0262 afuC CP4-6 prophage; putative ferric transporter subunit 277756:278802 reverse MW:39059	22.365
UTI89_C2745	algP	UTI89_C2745 algP regulatory protein AlgP 2690481:2690786 forward MW:9773	95.1799
c1169	alpA	c1169 alpA prophage CP4-57 regulatory protein alpA 1132071:1132319 forward MW:9183	36.054
ECIAI1_4501	alpA	ECIAI1_4501 alpA putative phage DNA binding protein 4580526:4580732 forward MW:7689	5.78406
G2583_3297	alpA	G2583_3297 alpA DNA binding protein 3336472:3336720 reverse MW:9625	16.3239
b2624	alpA	b2624 alpA CP4-57 prophage; DNA-binding transcriptional activator 2758644:2758856 forward MW:8132	1.86375
b4087	alsA	b4087 alsA fused D-allose transporter subunits of ABC superfamily: ATP-binding components 4309448:4310980 reverse MW:56745	50.1285
b4088	alsB	b4088 alsB D-allose transporter subunit 4311107:4312042 reverse MW:32910	50.1928
b4086	alsC	b4086 alsC D-allose transporter subunit 4308489:4309469 reverse MW:34316	50.0643
b4085	alsE	b4085 alsE allulose-6-phosphate 3-epimerase 4307783:4308478 reverse MW:26109	50.3213
b4084	alsK	b4084 alsK D-allose kinase 4306870:4307799 reverse MW:33821	50.2571
b4089	alsR	b4089 alsR d-allose-inducible als operon transcriptional repressor; autorepressor; repressor of rpiR 4312101:4312991 reverse MW:32362	50.1928
APECO1_10	APECO1_10	APECO1_10 APECO1_10 hypothetical protein 949563:949952 reverse MW:14783	32.7763
APECO1_1010	APECO1_1010	APECO1_1010 APECO1_1010 hypothetical protein 2050863:2051642 forward MW:29514	0.514139
APECO1_1075	APECO1_1075	APECO1_1075 APECO1_1075 hypothetical protein 2140861:2141175 reverse MW:11967	64.7815
APECO1_1127	APECO1_1127	APECO1_1127 APECO1_1127 O-antigen transporter 2195479:2196705 reverse MW:45454	3.1491
APECO1_1178	APECO1_1178	APECO1_1178 APECO1_1178 phage protein U 2260820:2261299 reverse MW:17454	34.7044
APECO1_1179	APECO1_1179	APECO1_1179 APECO1_1179 phage related tail protein 2261314:2263761 reverse MW:86468	36.3111
APECO1_1182	APECO1_1182	APECO1_1182 APECO1_1182 hypothetical protein 2274092:2275141 forward MW:38823	0.578406
APECO1_1183	APECO1_1183	APECO1_1183 APECO1_1183 hypothetical protein 2275134:2276417 forward MW:48680	0.578406
APECO1_1185	APECO1_1185	APECO1_1185 APECO1_1185 hypothetical protein 2279337:2279636 reverse MW:11097	33.6118
APECO1_1188	APECO1_1188	APECO1_1188 c Phage protein C 920891:921202 reverse MW:11753	3.27763
APECO1_1189	APECO1_1189	APECO1_1189 APECO1_1189 integrase 919802:920797 reverse MW:37874	6.81234
APECO1_1205	APECO1_1205	APECO1_1205 APECO1_1205 hypothetical protein 897554:897874 forward MW:12525	4.82005
APECO1_1206	APECO1_1206	APECO1_1206 APECO1_1206 hypothetical protein 896390:896986 forward MW:22297	10.347
APECO1_1207	APECO1_1207	APECO1_1207 APECO1_1207 hypothetical protein 895420:896421 forward MW:36721	10.347
APECO1_1208	APECO1_1208	APECO1_1208 APECO1_1208 hypothetical protein 894768:895409 forward MW:24459	10.1542
APECO1_1209	APECO1_1209	APECO1_1209 APECO1_1209 hypothetical protein 893182:894489 forward MW:49428	10.347
APECO1_1210	APECO1_1210	APECO1_1210 APECO1_1210 hypothetical protein 889619:892852 forward MW:122092	10.347
APECO1_1211	APECO1_1211	APECO1_1211 APECO1_1211 hypothetical protein 888633:889622 forward MW:36737	10.2828
APECO1_1212	APECO1_1212	APECO1_1212 APECO1_1212 hypothetical protein 888044:888316 reverse MW:10459	22.8792
APECO1_1418	APECO1_1418	APECO1_1418 APECO1_1418 hypothetical protein 652501:652791 forward MW:11158	96.2725
APECO1_1467	APECO1_1467	APECO1_1467 APECO1_1467 hypothetical protein 594652:594921 reverse MW:9900	95.7584
APECO1_1523	APECO1_1523	APECO1_1523 APECO1_1523 adhesin/invasin-like protein 532135:533151 reverse MW:36075	28.856
APECO1_1619	APECO1_1619	APECO1_1619 APECO1_1619 hypothetical protein 422744:423067 reverse MW:13174	96.144
APECO1_1711	APECO1_1711	APECO1_1711 APECO1_1711 hypothetical protein 314071:314346 reverse MW:9931	24.4859
APECO1_1714	APECO1_1714	APECO1_1714 APECO1_1714 integrase 307569:307961 reverse MW:14797	31.9409
APECO1_2030	APECO1_2030	APECO1_2030 APECO1_2030 hypothetical protein 5024196:5024474 forward MW:10323	21.7224
APECO1_2051	APECO1_2051	APECO1_2051 APECO1_2051 hypothetical protein 5005231:5006226 reverse MW:37873	2.50643
APECO1_2100	APECO1_2100	APECO1_2100 APECO1_2100 dihydrolipoamide dehydrogenase 4942827:4944191 forward MW:49206	6.74807
APECO1_2101	APECO1_2101	APECO1_2101 APECO1_2101 transporter 4941541:4942809 forward MW:46755	6.61954
APECO1_2197	APECO1_2197	APECO1_2197 APECO1_2197 hypothetical protein 4829161:4829493 reverse MW:13187	90.5527
APECO1_220	APECO1_220	APECO1_220 APECO1_220 hypothetical protein 1180553:1180984 forward MW:16273	55.0771
APECO1_2247	APECO1_2247	APECO1_2247 APECO1_2247 hypothetical protein 4778391:4778714 reverse MW:11735	96.2082
APECO1_2277	APECO1_2277	APECO1_2277 APECO1_2277 hypothetical protein 4745961:4747415 forward MW:54659	6.04113
APECO1_2280	APECO1_2280	APECO1_2280 APECO1_2280 hypothetical protein 4743929:4744204 forward MW:10161	30.8483
APECO1_2296	APECO1_2296	APECO1_2296 APECO1_2296 hypothetical protein 4728503:4728790 forward MW:10100	12.5964
APECO1_2299	APECO1_2299	APECO1_2299 APECO1_2299 hypothetical protein 4726675:4726986 forward MW:11254	10.1542
APECO1_2317	APECO1_2317	APECO1_2317 APECO1_2317 hypothetical protein 4708543:4709076 forward MW:18917	84.3188
APECO1_2468	APECO1_2468	APECO1_2468 APECO1_2468 hypothetical protein 4528359:4528619 reverse MW:9907	89.2031
APECO1_2626	APECO1_2626	APECO1_2626 APECO1_2626 aldolase 4333280:4333804 forward MW:17626	27.8278
APECO1_2692	APECO1_2692	APECO1_2692 APECO1_2692 hypothetical protein 4258546:4258938 reverse MW:15083	96.2725
APECO1_2795	APECO1_2795	APECO1_2795 APECO1_2795 hypothetical protein 4134662:4135828 forward MW:45166	51.0925
APECO1_29	APECO1_29	APECO1_29 APECO1_29 hypothetical protein 974150:974419 reverse MW:9819	96.0797
APECO1_2993	APECO1_2993	APECO1_2993 APECO1_2993 hypothetical protein 3898055:3898939 forward MW:32669	8.03342
APECO1_2994	APECO1_2994	APECO1_2994 APECO1_2994 hypothetical protein 3897417:3898055 forward MW:23653	7.96915
APECO1_2995	APECO1_2995	APECO1_2995 APECO1_2995 hypothetical protein 3896223:3897125 forward MW:33051	8.03342
APECO1_2996	APECO1_2996	APECO1_2996 APECO1_2996 hypothetical protein 3895532:3896278 forward MW:26447	8.03342
APECO1_2997	APECO1_2997	APECO1_2997 APECO1_2997 hypothetical protein 3895030:3895515 forward MW:18292	7.90488
APECO1_2998	APECO1_2998	APECO1_2998 APECO1_2998 hypothetical protein 3894691:3895023 forward MW:12283	7.96915
APECO1_3017	APECO1_3017	APECO1_3017 APECO1_3017 hypothetical protein 3875679:3875933 reverse MW:9703	96.2725
APECO1_3252	APECO1_3252	APECO1_3252 APECO1_3252 hypothetical protein 3620450:3620752 reverse MW:10937	96.144
APECO1_334	APECO1_334	APECO1_334 APECO1_334 hypothetical protein 1284769:1285068 reverse MW:11707	95.6941
APECO1_3483	APECO1_3483	APECO1_3483 APECO1_3483 hypothetical protein 3359182:3360717 forward MW:57600	10.09
APECO1_3529	APECO1_3529	APECO1_3529 APECO1_3529 ISEc12 ATP-binding protein 3313158:3313907 reverse MW:28359	16.0668
APECO1_3699	APECO1_3699	APECO1_3699 APECO1_3699 hypothetical protein 3143558:3144001 forward MW:16956	9.76864
APECO1_3700	APECO1_3700	APECO1_3700 APECO1_3700 hypothetical protein 3142672:3143301 forward MW:24701	7.26221
APECO1_3704	APECO1_3704	APECO1_3704 APECO1_3704 ISEc12 ATP-binding protein 3136943:3137692 reverse MW:28478	16.0668
APECO1_3707	APECO1_3707	APECO1_3707 APECO1_3707 hypothetical protein 3131382:3131675 forward MW:11526	7.51928
APECO1_3708	APECO1_3708	APECO1_3708 APECO1_3708 hypothetical protein 3130580:3131413 forward MW:32020	5.26992
APECO1_3709	APECO1_3709	APECO1_3709 APECO1_3709 hypothetical protein 3130225:3130605 forward MW:14167	5.39846
APECO1_3710	APECO1_3710	APECO1_3710 APECO1_3710 hypothetical protein 3128846:3130012 forward MW:43792	7.32648
APECO1_381	APECO1_381	APECO1_381 APECO1_381 hypothetical protein 1335751:1336863 forward MW:42447	5.46272
APECO1_382	APECO1_382	APECO1_382 APECO1_382 hypothetical protein 1336879:1337880 forward MW:38207	5.46272
APECO1_3862	APECO1_3862	APECO1_3862 APECO1_3862 hypothetical protein 2957976:2958239 forward MW:10118	60.6684
APECO1_3863	APECO1_3863	APECO1_3863 APECO1_3863 hypothetical protein 2957099:2958010 reverse MW:33944	4.62725
APECO1_3864	APECO1_3864	APECO1_3864 APECO1_3864 hypothetical protein 2956768:2957094 reverse MW:12255	4.17738
APECO1_3865	APECO1_3865	APECO1_3865 APECO1_3865 hypothetical protein 2956140:2956739 reverse MW:22728	4.11311
APECO1_3884	APECO1_3884	APECO1_3884 APECO1_3884 hypothetical protein 2942904:2943239 reverse MW:13036	4.56298
APECO1_3885	APECO1_3885	APECO1_3885 APECO1_3885 hypothetical protein 2942447:2942851 reverse MW:14618	25.2571
APECO1_3900	APECO1_3900	APECO1_3900 APECO1_3900 hypothetical protein 2930148:2930441 forward MW:10735	18.509
APECO1_3908	APECO1_3908	APECO1_3908 APECO1_3908 hypothetical protein 2922063:2922506 reverse MW:16462	8.03342
APECO1_3910	APECO1_3910	APECO1_3910 APECO1_3910 tail fiber protein 2920995:2921489 forward MW:17348	6.55527
APECO1_3911	APECO1_3911	APECO1_3911 APECO1_3911 hypothetical protein 2918794:2920608 forward MW:69783	5.71979
APECO1_3912	APECO1_39122	APECO1_39122 APECO1_39122 hypothetical protein 2916525:2916818 reverse MW:10830	26.2853
APECO1_39122	APECO1_39122	APECO1_39122 APECO1_39122 hypothetical protein 2916525:2916818 reverse MW:10830	4.24165
APECO1_3913	APECO1_3913	APECO1_3913 APECO1_3913 hypothetical protein 2915649:2916437 forward MW:30081	4.30591
APECO1_3914	APECO1_3914	APECO1_3914 APECO1_3914 hypothetical protein 2915071:2915325 reverse MW:9768	47.3008
APECO1_393	APECO1_393	APECO1_393 APECO1_393 hypothetical protein 1345646:1345933 reverse MW:10720	45.3085
APECO1_3942	APECO1_3942	APECO1_3942 APECO1_3942 hypothetical protein 2882841:2883272 forward MW:16637	32.7121
APECO1_3944	APECO1_3944	APECO1_3944 APECO1_3944 ISEc12 ATP-binding protein 2879972:2880307 reverse MW:12630	16.0026
APECO1_4020	APECO1_4020	APECO1_4020 APECO1_4020 integrase-like protein 2777637:2778893 reverse MW:47282	11.6967
APECO1_4021	APECO1_4021	APECO1_4021 APECO1_4021 hypothetical protein 2776855:2777634 forward MW:29037	3.1491
APECO1_4023	APECO1_4023	APECO1_4023 APECO1_4023 hypothetical protein 2776036:2776335 forward MW:11162	11.4396
APECO1_4024	APECO1_4024	APECO1_4024 APECO1_4024 phage regulatory protein 2775678:2775926 forward MW:9545	11.7609
APECO1_4026	APECO1_4026	APECO1_4026 APECO1_4026 hypothetical protein 2773697:2774596 forward MW:34230	2.69923
APECO1_4027	APECO1_4027	APECO1_4027 APECO1_4027 hypothetical protein 2773386:2773700 forward MW:12029	11.5039
APECO1_4028	APECO1_4028	APECO1_4028 APECO1_4028 repressor protein 2772508:2773092 forward MW:21889	11.5039
APECO1_4030	APECO1_4030	APECO1_4030 APECO1_4030 hypothetical protein 2770203:2770979 reverse MW:29707	11.6967
APECO1_4031	APECO1_4031	APECO1_4031 APECO1_4031 hypothetical protein 2769741:2770085 reverse MW:13131	11.5039
APECO1_4032	APECO1_4032	APECO1_4032 APECO1_4032 hypothetical protein 2769200:2769679 reverse MW:17518	3.92031
APECO1_4033	APECO1_4033	APECO1_4033 APECO1_4033 hypothetical protein 2768886:2769203 reverse MW:11736	19.3445
APECO1_4034	APECO1_4034	APECO1_4034 APECO1_4034 hypothetical protein 2768307:2768720 reverse MW:15068	1.22108
APECO1_4037	APECO1_4037	APECO1_4037 APECO1_4037 phage terminase small subunit 2766426:2767031 reverse MW:23218	11.6324
APECO1_4038	APECO1_4038	APECO1_4038 APECO1_4038 phage terminase, large subunit 2764954:2766429 reverse MW:55251	11.6967
APECO1_4041	APECO1_4041	APECO1_4041 APECO1_4041 tail protein 2761880:2763559 reverse MW:62326	11.6324
APECO1_4042	APECO1_4042	APECO1_4042 APECO1_4042 hypothetical protein 2761587:2761883 reverse MW:11491	11.3753
APECO1_4043	APECO1_4043	APECO1_4043 APECO1_4043 hypothetical protein 2760889:2761590 reverse MW:25249	11.3753
APECO1_4044	APECO1_4044	APECO1_4044 APECO1_4044 hypothetical protein 2759888:2760880 reverse MW:36441	11.6324
APECO1_4045	APECO1_4045	APECO1_4045 APECO1_4045 hypothetical protein 2759399:2759836 reverse MW:15214	11.6324
APECO1_4046	APECO1_4046	APECO1_4046 APECO1_4046 hypothetical protein 2759053:2759397 reverse MW:12737	11.3753
APECO1_4047	APECO1_4047	APECO1_4047 APECO1_4047 hypothetical protein 2758679:2759008 reverse MW:11741	10.1542
APECO1_4048	APECO1_4048	APECO1_4048 APECO1_4048 hypothetical protein 2758074:2758679 reverse MW:22182	11.5039
APECO1_4049	APECO1_4049	APECO1_4049 APECO1_4049 hypothetical protein 2755603:2758074 reverse MW:90548	11.6324
APECO1_4050	APECO1_4050	APECO1_4050 APECO1_4050 hypothetical protein 2755139:2755603 reverse MW:17600	11.2468
APECO1_4051	APECO1_4051	APECO1_4051 APECO1_4051 hypothetical protein 2754600:2755139 reverse MW:18422	3.85604
APECO1_4052	APECO1_4052	APECO1_4052 APECO1_4052 hypothetical protein 2752074:2754587 reverse MW:90414	7.64781
APECO1_4053	APECO1_4053	APECO1_4053 APECO1_4053 hypothetical protein 2750275:2752077 reverse MW:63761	7.64781
APECO1_4054	APECO1_4054	APECO1_4054 APECO1_4054 hypothetical protein 2747795:2750269 reverse MW:91753	7.51928
APECO1_4055	APECO1_4055	APECO1_4055 APECO1_4055 hypothetical protein 2747195:2747611 reverse MW:15442	1.41388
APECO1_4056	APECO1_4056	APECO1_4056 APECO1_4056 anti-repressor protein 2745429:2746124 forward MW:25376	8.41902
APECO1_4057	APECO1_4057	APECO1_4057 APECO1_4057 hypothetical protein 2744733:2745113 forward MW:14548	11.6324
APECO1_4058	APECO1_4058	APECO1_4058 APECO1_4058 hypothetical protein 2741541:2744660 reverse MW:115642	9.96144
APECO1_4059	APECO1_4059	APECO1_4059 APECO1_4059 hypothetical protein 2740830:2741234 reverse MW:14188	11.5681
APECO1_4060	APECO1_4060	APECO1_4060 APECO1_4060 holin 2740535:2740843 reverse MW:11394	11.054
APECO1_4061	APECO1_4061	APECO1_4061 APECO1_4061 endolysin 2739916:2740545 reverse MW:22949	11.7609
APECO1_4062	APECO1_4062	APECO1_4062 APECO1_4062 phage lysis protein 2739422:2739919 reverse MW:18575	2.05656
APECO1_4130	APECO1_4130	APECO1_4130 APECO1_4130 hypothetical protein 2666014:2666307 reverse MW:10731	96.0797
APECO1_4173	APECO1_4173	APECO1_4173 APECO1_4173 hypothetical protein 2609618:2609953 reverse MW:12624	39.4602
APECO1_4182	APECO1_4182	APECO1_4182 APECO1_4182 hypothetical protein 2604659:2604955 reverse MW:10945	11.7609
APECO1_4184	APECO1_4184	APECO1_4184 APECO1_4184 hypothetical protein 2603219:2603599 reverse MW:14631	26.1568
APECO1_4185	APECO1_4185	APECO1_4185 APECO1_4185 hypothetical protein 2602924:2603196 reverse MW:10489	7.39075
APECO1_4188	APECO1_4188	APECO1_4188 APECO1_4188 hypothetical protein 2599892:2600206 reverse MW:11404	2.44216
APECO1_4190	APECO1_4190	APECO1_4190 APECO1_4190 hypothetical protein 2598687:2599112 reverse MW:16423	2.89203
APECO1_4198	APECO1_4198	APECO1_4198 APECO1_4198 hypothetical protein 2593752:2594363 reverse MW:23607	6.16967
APECO1_4203	APECO1_4203	APECO1_4203 APECO1_4203 phage scaffold protein 2588243:2589136 reverse MW:33608	10.1542
APECO1_4210	APECO1_4210	APECO1_4210 APECO1_4210 phage injection protein 2581558:2583009 reverse MW:52119	5.78406
APECO1_4212	APECO1_4212	APECO1_4212 APECO1_4212 hypothetical protein 2578436:2579002 reverse MW:20644	2.44216
APECO1_4213	APECO1_4213	APECO1_4213 APECO1_4213 hypothetical protein 2577978:2578427 reverse MW:17316	2.63496
APECO1_4214	APECO1_4214	APECO1_4214 APECO1_4214 hypothetical protein 2577393:2577929 forward MW:19621	5.14139
APECO1_4217	APECO1_4217	APECO1_4217 APECO1_4217 capsule O-acetyl transferase 2571620:2572543 reverse MW:34518	5.59126
APECO1_4222	APECO1_4222	APECO1_4222 APECO1_4222 hypothetical protein 2566245:2566496 reverse MW:9092	96.144
APECO1_4276	APECO1_4276	APECO1_4276 APECO1_4276 hypothetical protein 2510051:2510320 reverse MW:10032	96.2082
APECO1_4366	APECO1_4366	APECO1_4366 APECO1_4366 hypothetical protein 2399957:2400214 reverse MW:9803	96.5296
APECO1_4458	APECO1_4458	APECO1_4458 APECO1_4458 phage integrase 2281407:2282420 forward MW:38332	20.6941
APECO1_4462	APECO1_4462	APECO1_4462 APECO1_4462 hypothetical protein 922629:922928 forward MW:11077	33.9332
APECO1_4463	APECO1_4463	APECO1_4463 APECO1_4463 relication initiation protein 923152:923427 forward MW:10167	33.6761
APECO1_4464	APECO1_4464	APECO1_4464 APECO1_4464 phage replication initiation protein 923417:925708 forward MW:86549	34.2545
APECO1_4465	APECO1_4465	APECO1_4465 APECO1_4465 hypothetical protein 925932:928148 reverse MW:85862	2.63496
APECO1_4466	APECO1_4466	APECO1_4466 APECO1_4466 phage capsid protein 928652:929686 reverse MW:39166	35.347
APECO1_4467	APECO1_4467	APECO1_4467 APECO1_4467 phage terminase 929686:931458 reverse MW:66555	35.1542
APECO1_4468	APECO1_4468	APECO1_4468 APECO1_4468 phage capsid scaffolding protein 931566:932486 forward MW:33769	34.3188
APECO1_4469	APECO1_4469	APECO1_4469 APECO1_4469 major capsid protein 932545:933618 forward MW:40213	34.3188
APECO1_4470	APECO1_4470	APECO1_4470 APECO1_4470 small terminase subunit 933622:934365 forward MW:27426	32.9692
APECO1_4471	APECO1_4471	APECO1_4471 APECO1_4471 capsid completion protein 934405:934974 forward MW:21438	32.9049
APECO1_4472	APECO1_4472	APECO1_4472 APECO1_4472 phage lysis holin 935181:935462 forward MW:9745	34.1902
APECO1_4473	APECO1_4473	APECO1_4473 APECO1_4473 phage lysin 935462:935959 forward MW:18538	33.9974
APECO1_4474	APECO1_4474	APECO1_4474 APECO1_4474 LysA protein 935974:936399 forward MW:15465	32.8406
APECO1_4475	APECO1_4475	APECO1_4475 APECO1_4475 LysB protein 936387:936812 forward MW:15756	33.0977
APECO1_4476	APECO1_4476	APECO1_4476 APECO1_4476 tail protein 936920:937387 forward MW:17408	32.9692
APECO1_4477	APECO1_4477	APECO1_4477 APECO1_4477 tail protein 937380:937832 forward MW:17227	32.1337
APECO1_4478	APECO1_4478	APECO1_4478 APECO1_4478 phage baseplate protein 937899:938534 forward MW:22188	34.8972
APECO1_4479	APECO1_4479	APECO1_4479 APECO1_4479 phage baseplate protein 938531:938878 forward MW:12637	33.419
APECO1_4480	APECO1_4480	APECO1_4480 APECO1_4480 baseplate assembly protein 938883:939791 forward MW:32768	34.9614
APECO1_4481	APECO1_4481	APECO1_4481 APECO1_4481 tail protein 939784:940314 forward MW:19764	33.4833
APECO1_4482	APECO1_4482	APECO1_4482 APECO1_4482 tail fiber protein 940325:942334 forward MW:71504	14.4602
APECO1_503	APECO1_503	APECO1_503 APECO1_503 regulator 1474820:1475239 reverse MW:15923	5.39846
APECO1_505	APECO1_505	APECO1_505 APECO1_505 hypothetical protein 1476010:1476870 forward MW:32460	13.5604
APECO1_547	APECO1_547	APECO1_547 APECO1_547 hypothetical protein 1518815:1519165 reverse MW:13466	2.24936
APECO1_587	APECO1_587	APECO1_587 APECO1_587 hypothetical protein 1577188:1577466 reverse MW:11074	94.9229
APECO1_590	APECO1_590	APECO1_590 APECO1_590 hypothetical protein 1578836:1579177 forward MW:12370	95.6298
APECO1_608	APECO1_608	APECO1_608 APECO1_608 hypothetical protein 1603265:1604335 reverse MW:40385	95.3085
APECO1_708	APECO1_708	APECO1_708 APECO1_708 hypothetical protein 1726251:1726514 forward MW:9894	96.144
APECO1_991	APECO1_991	APECO1_991 APECO1_991 hypothetical protein 2031993:2032268 forward MW:10848	95.9512
APECO78_00085	APECO78_00085	APECO78_00085 APECO78_00085 hypothetical protein 15526:15705 forward MW:6548	16.0026
APECO78_00185	APECO78_00185	APECO78_00185 APECO78_00185 hypothetical protein 37974:38081 forward MW:3994	49.2931
APECO78_00855	APECO78_00855	APECO78_00855 APECO78_00855 hypothetical protein 196581:196736 forward MW:5614	61.8895
APECO78_01065	APECO78_01065	APECO78_01065 APECO78_01065 phage protein 237704:238177 forward MW:17298	0.835476
APECO78_01070	APECO78_01070	APECO78_01070 APECO78_01070 hypothetical protein 238200:238748 forward MW:20026	0.835476
APECO78_01080	APECO78_01080	APECO78_01080 APECO78_01080 hypothetical protein 239088:239870 reverse MW:30096	1.02828
APECO78_01110	APECO78_01110	APECO78_01110 APECO78_01110 hypothetical protein 243729:247070 forward MW:118916	4.56298
APECO78_01130	APECO78_01130	APECO78_01130 APECO78_01130 hypothetical protein 248855:249406 reverse MW:21560	2.82776
APECO78_01150	APECO78_01150	APECO78_01150 APECO78_01150 phage integrase 251273:252370 reverse MW:41753	22.8792
APECO78_01520	APECO78_01520	APECO78_01520 APECO78_01520 hypothetical protein 331423:331584 forward MW:6197	70.5656
APECO78_01610	APECO78_01610	APECO78_01610 APECO78_01610 hypothetical protein 352488:352607 forward MW:4187	96.144
APECO78_01670	APECO78_01670	APECO78_01670 APECO78_01670 hypothetical protein 364215:364352 reverse MW:4843	41.9666
APECO78_02205	APECO78_02205	APECO78_02205 APECO78_02205 hypothetical protein 471019:471156 reverse MW:5207	73.9075
APECO78_02230	APECO78_02230	APECO78_02230 APECO78_02230 hypothetical protein 473845:474423 forward MW:22047	0.257069
APECO78_02235	APECO78_02235	APECO78_02235 APECO78_02235 hypothetical protein 474424:475443 forward MW:39533	2.12082
APECO78_02330	APECO78_02330	APECO78_02330 APECO78_02330 hypothetical protein 497652:497882 reverse MW:7996	14.7172
APECO78_02340	APECO78_02340	APECO78_02340 APECO78_02340 hypothetical protein 498796:498939 forward MW:5172	17.4165
APECO78_02500	APECO78_02500	APECO78_02500 APECO78_02500 hypothetical protein 523730:523924 forward MW:7117	32.1979
APECO78_02520	APECO78_02520	APECO78_02520 APECO78_02520 methyltransferase 526106:527728 forward MW:61318	6.55527
APECO78_02525	APECO78_02525	APECO78_02525 APECO78_02525 methyltransferase 527721:528911 forward MW:44795	6.55527
APECO78_02530	APECO78_02530	APECO78_02530 APECO78_02530 restriction endonuclease 528924:530663 reverse MW:67239	6.55527
APECO78_02535	APECO78_02535	APECO78_02535 APECO78_02535 hypothetical protein 530773:532059 reverse MW:48698	13.3676
APECO78_02540	APECO78_02540	APECO78_02540 APECO78_02540 putative endonuclease 532052:534127 reverse MW:79500	13.8817
APECO78_02545	APECO78_02545	APECO78_02545 APECO78_02545 hypothetical protein 534548:534655 reverse MW:4059	6.36247
APECO78_02550	APECO78_02550	APECO78_02550 APECO78_02550 putative glycosyltransferase 535231:535485 reverse MW:9034	5.65553
APECO78_02555	APECO78_02555	APECO78_02555 APECO78_02555 hypothetical protein 535492:535659 reverse MW:6801	15.4884
APECO78_02565	APECO78_02565	APECO78_02565 APECO78_02565 putative translation initiation factor subunit protein 537554:538669 forward MW:40405	16.3239
APECO78_02570	APECO78_02570	APECO78_02570 APECO78_02570 L-fuculose phosphate aldolase 538700:539341 forward MW:23198	16.4524
APECO78_02575	APECO78_02575	APECO78_02575 APECO78_02575 hypothetical protein 539445:540449 forward MW:35816	19.473
APECO78_02585	APECO78_02585	APECO78_02585 APECO78_02585 hypothetical protein 541514:541636 reverse MW:4562	19.6015
APECO78_02645	APECO78_02645	APECO78_02645 APECO78_02645 hypothetical protein 553108:553164 reverse MW:2090	21.0154
APECO78_03025	APECO78_03025	APECO78_03025 APECO78_03025 hypothetical protein 630582:631823 forward MW:46731	0.771208
APECO78_03030	APECO78_03030	APECO78_03030 APECO78_03030 hypothetical protein 632300:632647 reverse MW:13253	7.19794
APECO78_03055	APECO78_03055	APECO78_03055 APECO78_03055 hypothetical protein 635620:635718 forward MW:3287	14.7815
APECO78_03125	APECO78_03125	APECO78_03125 APECO78_03125 phage membrane protein 644208:644465 forward MW:9942	1.02828
APECO78_03130	APECO78_03130	APECO78_03130 APECO78_03130 phage membrane protein 644545:644931 forward MW:12738	3.47044
APECO78_03135	APECO78_03135	APECO78_03135 APECO78_03135 phage membrane protein 644918:645199 forward MW:10458	3.47044
APECO78_03140	APECO78_03140	APECO78_03140 APECO78_03140 phage endolysin 645199:645813 forward MW:22189	2.89203
APECO78_03150	APECO78_03150	APECO78_03150 APECO78_03150 hypothetical protein 646474:647004 forward MW:19686	1.54242
APECO78_03170	APECO78_03170	APECO78_03170 APECO78_03170 hypothetical protein 650025:650186 forward MW:5420	4.94859
APECO78_03185	APECO78_03185	APECO78_03185 APECO78_03185 phage capsid protein 652008:653237 forward MW:45931	4.75578
APECO78_03190	APECO78_03190	APECO78_03190 APECO78_03190 hypothetical protein 653316:653639 forward MW:12384	4.82005
APECO78_03275	APECO78_03275	APECO78_03275 APECO78_03275 hypothetical protein 665452:666045 reverse MW:21462	22.108
APECO78_03280	APECO78_03280	APECO78_03280 APECO78_03280 putative tail fiber protein 666045:666539 reverse MW:17775	17.545
APECO78_03300	APECO78_03300	APECO78_03300 APECO78_03300 hypothetical protein 668475:669479 reverse MW:36584	0.192802
APECO78_03345	APECO78_03345	APECO78_03345 APECO78_03345 hypothetical protein 677854:677955 forward MW:3925	96.3368
APECO78_04190	APECO78_04190	APECO78_04190 APECO78_04190 ferrichrome outer membrane transporter 869099:871288 forward MW:80859	6.1054
APECO78_04680	APECO78_04680	APECO78_04680 APECO78_04680 hypothetical protein 971376:971465 forward MW:3005	31.5553
APECO78_04685	APECO78_04685	APECO78_04685 APECO78_04685 hypothetical protein 971637:972071 forward MW:16917	7.06941
APECO78_04690	APECO78_04690	APECO78_04690 APECO78_04690 hypothetical protein 972043:972249 reverse MW:7923	7.06941
APECO78_04710	APECO78_04710	APECO78_04710 APECO78_04710 hypothetical protein 974186:974365 forward MW:7482	35.09
APECO78_04755	APECO78_04755	APECO78_04755 APECO78_04755 hypothetical protein 979394:979843 reverse MW:16384	0.514139
APECO78_04760	APECO78_04760	APECO78_04760 APECO78_04760 hypothetical protein 979865:980806 reverse MW:35359	0.514139
APECO78_04765	APECO78_04765	APECO78_04765 APECO78_04765 hypothetical protein 980836:981030 forward MW:7320	24.8715
APECO78_04915	APECO78_04915	APECO78_04915 APECO78_04915 variable tail fiber protein 1003707:1004216 reverse MW:18436	4.43445
APECO78_04925	APECO78_04925	APECO78_04925 APECO78_04925 hypothetical protein 1005143:1005640 reverse MW:18966	0.192802
APECO78_04935	APECO78_04935	APECO78_04935 APECO78_04935 hypothetical protein 1006240:1008993 reverse MW:102994	0.257069
APECO78_05025	APECO78_05025	APECO78_05025 APECO78_05025 hypothetical protein 1025499:1025618 reverse MW:4633	90.9383
APECO78_05410	APECO78_05410	APECO78_05410 APECO78_05410 hypothetical protein 1113089:1113241 reverse MW:5799	96.0154
APECO78_05700	APECO78_05700	APECO78_05700 APECO78_05700 ATP-dependent Clp protease proteolytic subunit 1168320:1168562 forward MW:9215	96.144
APECO78_06005	APECO78_06005	APECO78_06005 APECO78_06005 hypothetical protein 1234378:1234518 forward MW:5525	36.1825
APECO78_06105	APECO78_06105	APECO78_06105 APECO78_06105 hypothetical protein 1256320:1256418 forward MW:3511	84.9614
APECO78_06255	APECO78_06255	APECO78_06255 APECO78_06255 hypothetical protein 1278335:1278463 reverse MW:4822	2.05656
APECO78_06260	APECO78_06260	APECO78_06260 APECO78_06260 hypothetical protein 1278854:1279048 forward MW:7269	1.73522
APECO78_06275	APECO78_06275	APECO78_06275 APECO78_06275 hypothetical protein 1281140:1282159 forward MW:38715	0.771208
APECO78_06280	APECO78_06280	APECO78_06280 APECO78_06280 antitermination protein Q from phage origin 1282174:1282551 reverse MW:14060	4.56298
APECO78_06375	APECO78_06375	APECO78_06375 APECO78_06375 hypothetical protein 1299222:1299566 forward MW:12304	93.1234
APECO78_07390	APECO78_07390	APECO78_07390 APECO78_07390 hypothetical protein 1529502:1530257 reverse MW:28000	4.62725
APECO78_07520	APECO78_07520	APECO78_07520 APECO78_07520 Putative AraC-type regulatory protein 1547446:1548189 forward MW:28187	22.9434
APECO78_07975	APECO78_07975	APECO78_07975 APECO78_07975 hypothetical protein 1638880:1639611 forward MW:29277	0.257069
APECO78_07980	APECO78_07980	APECO78_07980 APECO78_07980 hypothetical protein 1639611:1640228 forward MW:23377	0.257069
APECO78_08300	APECO78_08300	APECO78_08300 APECO78_08300 hypothetical protein 1708321:1708491 forward MW:6531	33.8046
APECO78_08310	APECO78_08310	APECO78_08310 APECO78_08310 hypothetical protein 1709052:1709264 forward MW:7869	33.7404
APECO78_08315	APECO78_08315	APECO78_08315 APECO78_08315 hypothetical protein 1709279:1709524 forward MW:9389	1.34961
APECO78_08325	APECO78_08325	APECO78_08325 APECO78_08325 C4-type zinc finger protein, DksA/TraR family 1709811:1710035 forward MW:8343	33.7404
APECO78_08340	APECO78_08340	APECO78_08340 APECO78_08340 hypothetical protein 1712582:1713034 forward MW:17262	7.64781
APECO78_08345	APECO78_08345	APECO78_08345 APECO78_08345 hypothetical protein 1713034:1713240 forward MW:7911	8.22622
APECO78_08350	APECO78_08350	APECO78_08350 APECO78_08350 hypothetical protein 1713464:1714195 forward MW:27373	1.79949
APECO78_08355	APECO78_08355	APECO78_08355 APECO78_08355 hypothetical protein 1714306:1715088 forward MW:30836	0.899743
APECO78_08395	APECO78_08395	APECO78_08395 APECO78_08395 phage lysis protein 1722571:1722729 forward MW:5625	32.9049
APECO78_08410	APECO78_08410	APECO78_08410 APECO78_08410 hypothetical protein 1723676:1724461 reverse MW:30565	6.16967
APECO78_08430	APECO78_08430	APECO78_08430 APECO78_08430 putative tail fiber protein (GpH) 1726462:1728708 forward MW:79785	5.52699
APECO78_08435	APECO78_08435	APECO78_08435 APECO78_08435 tail assembly chaperone gp38 1728712:1729239 forward MW:20471	11.9537
APECO78_08440	APECO78_08440	APECO78_08440 APECO78_08440 putative SinR-like protein 1729463:1729741 reverse MW:10471	0.706941
APECO78_08445	APECO78_08445	APECO78_08445 APECO78_08445 hypothetical protein 1729794:1729973 reverse MW:6667	0.706941
APECO78_08450	APECO78_08450	APECO78_08450 APECO78_08450 hypothetical protein 1730465:1731157 forward MW:26249	1.15681
APECO78_08465	APECO78_08465	APECO78_08465 APECO78_08465 hypothetical protein 1733196:1733471 forward MW:9637	33.9974
APECO78_08470	APECO78_08470	APECO78_08470 APECO78_08470 putative prophage tail protein 1733504:1733623 forward MW:4560	35.0257
APECO78_11005	APECO78_11005	APECO78_11005 APECO78_11005 hypothetical protein 2267944:2268342 forward MW:15073	7.32648
APECO78_12400	APECO78_12400	APECO78_12400 APECO78_12400 hypothetical protein 2556999:2557094 reverse MW:3295	87.4036
APECO78_12575	APECO78_12575	APECO78_12575 APECO78_12575 hypothetical protein 2589955:2590053 reverse MW:3596	96.144
APECO78_13400	APECO78_13400	APECO78_13400 APECO78_13400 hypothetical protein 2750099:2750206 reverse MW:4428	93.3162
APECO78_13405	APECO78_13405	APECO78_13405 APECO78_13405 flagellin 2750255:2752267 reverse MW:68133	3.92031
APECO78_13470	APECO78_13470	APECO78_13470 APECO78_13470 hypothetical protein 2763626:2763805 forward MW:6997	93.6375
APECO78_13610	APECO78_13610	APECO78_13610 APECO78_13610 hypothetical protein 2786296:2786463 reverse MW:6189	84.2545
APECO78_13680	APECO78_13680	APECO78_13680 APECO78_13680 hypothetical protein 2802022:2802483 reverse MW:16546	2.89203
APECO78_13695	APECO78_13695	APECO78_13695 APECO78_13695 hypothetical protein 2807179:2807571 forward MW:15447	2.18509
APECO78_13885	APECO78_13885	APECO78_13885 APECO78_13885 putative polysaccharide biosynthesis protein 2852710:2854125 reverse MW:54433	0.321337
APECO78_13890	APECO78_13890	APECO78_13890 APECO78_13890 putative capsular polysaccharide 2854122:2854856 reverse MW:28321	0.321337
APECO78_13895	APECO78_13895	APECO78_13895 APECO78_13895 capsular polysaccharide 2854853:2856475 reverse MW:63270	0.321337
APECO78_13900	APECO78_13900	APECO78_13900 APECO78_13900 putative capsule biosynthesis phosphatase 2856472:2856849 reverse MW:14406	0.321337
APECO78_13905	APECO78_13905	APECO78_13905 APECO78_13905 polymerase 2856852:2857973 reverse MW:43960	0.321337
APECO78_13910	APECO78_13910	APECO78_13910 APECO78_13910 putative UDP-D-galactose:(glucosyl)lipopolysaccharide-1, 6-D-galactosyltransferase 2857975:2859096 reverse MW:42700	0.321337
APECO78_13915	APECO78_13915	APECO78_13915 APECO78_13915 hypothetical protein 2859093:2860052 reverse MW:37815	0.321337
APECO78_13930	APECO78_13930	APECO78_13930 APECO78_13930 putative glycosyl transferase 2862918:2864027 reverse MW:41521	0.321337
APECO78_13935	APECO78_13935	APECO78_13935 APECO78_13935 hypothetical protein 2864048:2865190 reverse MW:43257	0.321337
APECO78_14705	APECO78_14705	APECO78_14705 APECO78_14705 hypothetical protein 3043567:3043794 reverse MW:7427	4.56298
APECO78_14710	APECO78_14710	APECO78_14710 APECO78_14710 hypothetical protein 3043900:3044310 forward MW:15985	0.257069
APECO78_14715	APECO78_14715	APECO78_14715 APECO78_14715 hypothetical protein 3044492:3044761 reverse MW:9682	0.706941
APECO78_14720	APECO78_14720	APECO78_14720 APECO78_14720 phage encoded lysozyme 3044769:3045383 reverse MW:22573	0.514139
APECO78_14725	APECO78_14725	APECO78_14725 APECO78_14725 phage membrane protein 3045383:3045664 reverse MW:10484	3.47044
APECO78_14730	APECO78_14730	APECO78_14730 APECO78_14730 phage membrane protein 3045651:3046037 reverse MW:12752	3.47044
APECO78_14735	APECO78_14735	APECO78_14735 APECO78_14735 hypothetical protein 3046146:3046796 reverse MW:24858	0.771208
APECO78_14740	APECO78_14740	APECO78_14740 APECO78_14740 hypothetical protein 3047149:3047418 reverse MW:9666	0.771208
APECO78_14770	APECO78_14770	APECO78_14770 APECO78_14770 hypothetical protein 3051355:3051564 forward MW:7814	1.22108
APECO78_14775	APECO78_14775	APECO78_14775 APECO78_14775 hypothetical protein 3051567:3052769 forward MW:46313	1.79949
APECO78_14780	APECO78_14780	APECO78_14780 APECO78_14780 hypothetical protein 3052753:3053604 reverse MW:32311	0.192802
APECO78_14785	APECO78_14785	APECO78_14785 APECO78_14785 hypothetical protein 3053609:3053809 reverse MW:7398	0.192802
APECO78_16825	APECO78_16825	APECO78_16825 APECO78_16825 recombinase 3502056:3503612 forward MW:60383	6.2982
APECO78_16830	APECO78_16830	APECO78_16830 APECO78_16830 ParB family protein 3503602:3504498 forward MW:34063	6.04113
APECO78_16835	APECO78_16835	APECO78_16835 APECO78_16835 hypothetical protein 3504495:3505391 forward MW:33836	6.04113
APECO78_16840	APECO78_16840	APECO78_16840 APECO78_16840 adenine-specific DNA-methyltransferase 3506988:3508535 forward MW:57750	1.15681
APECO78_16845	APECO78_16845	APECO78_16845 APECO78_16845 type I restriction-modification system, S subunit 3508532:3509725 forward MW:44807	0.706941
APECO78_16850	APECO78_16850	APECO78_16850 APECO78_16850 HsdR family type I site-specific deoxyribonuclease 3509784:3513023 forward MW:120088	1.09254
APECO78_16860	APECO78_16860	APECO78_16860 APECO78_16860 hypothetical protein 3514252:3515121 forward MW:32801	1.02828
APECO78_17360	APECO78_17360	APECO78_17360 APECO78_17360 hypothetical protein 3609874:3610053 reverse MW:6379	4.11311
APECO78_17365	APECO78_17365	APECO78_17365 APECO78_17365 hypothetical protein 3610052:3610411 forward MW:13109	1.15681
APECO78_17995	APECO78_17995	APECO78_17995 APECO78_17995 hypothetical protein 3738283:3738396 reverse MW:4228	30.9769
APECO78_18040	APECO78_18040	APECO78_18040 APECO78_18040 hypothetical protein 3744145:3744336 reverse MW:7437	95.437
APECO78_18805	APECO78_18805	APECO78_18805 APECO78_18805 hypothetical protein 3904255:3904446 reverse MW:6983	54.4344
APECO78_18820	APECO78_18820	APECO78_18820 APECO78_18820 hypothetical protein 3905743:3905829 reverse MW:3464	96.144
APECO78_18925	APECO78_18925	APECO78_18925 APECO78_18925 Major facilitator superfamily domain-containing protein 2 3926548:3927192 reverse MW:23693	9.0617
APECO78_18930	APECO78_18930	APECO78_18930 APECO78_18930 sugar transport protein 3927199:3927879 reverse MW:25494	8.93316
APECO78_18935	APECO78_18935	APECO78_18935 APECO78_18935 GntR family transcriptional regulator 3928166:3928918 forward MW:28544	8.93316
APECO78_18940	APECO78_18940	APECO78_18940 APECO78_18940 hypothetical protein 3928932:3930008 forward MW:37807	8.93316
APECO78_18945	APECO78_18945	APECO78_18945 APECO78_18945 hypothetical protein 3930008:3931006 forward MW:36988	8.93316
APECO78_18950	APECO78_18950	APECO78_18950 APECO78_18950 ribokinase 3931011:3931925 forward MW:32997	8.93316
APECO78_18955	APECO78_18955	APECO78_18955 APECO78_18955 hypothetical protein 3931953:3933077 forward MW:41335	8.93316
APECO78_18960	APECO78_18960	APECO78_18960 APECO78_18960 hypothetical protein 3933212:3933907 forward MW:27480	8.80463
APECO78_18965	APECO78_18965	APECO78_18965 APECO78_18965 outer membrane protein 3933921:3934790 forward MW:33034	9.0617
APECO78_19380	APECO78_19380	APECO78_19380 APECO78_19380 hypothetical protein 4021454:4021615 reverse MW:6064	81.8123
APECO78_19445	APECO78_19445	APECO78_19445 APECO78_19445 hypothetical protein 4036139:4036267 reverse MW:4775	42.4165
APECO78_19450	APECO78_19450	APECO78_19450 APECO78_19450 hypothetical protein 4036264:4036380 reverse MW:4455	88.0463
APECO78_19715	APECO78_19715	APECO78_19715 APECO78_19715 hypothetical protein 4091420:4091563 forward MW:5414	95.5656
APECO78_19900	APECO78_19900	APECO78_19900 APECO78_19900 hypothetical protein 4122839:4122943 reverse MW:3755	95.9512
APECO78_20180	APECO78_20180	APECO78_20180 APECO78_20180 hypothetical protein 4190490:4190654 reverse MW:6056	96.3368
APECO78_21080	APECO78_21080	APECO78_21080 APECO78_21080 hypothetical protein 4359920:4360447 reverse MW:19691	31.6838
APECO78_21085	APECO78_21085	APECO78_21085 APECO78_21085 hypothetical protein 4360454:4360720 reverse MW:9910	31.7481
APECO78_21235	APECO78_21235	APECO78_21235 APECO78_21235 hypothetical protein 4392407:4392493 reverse MW:3270	67.545
APECO78_21735	APECO78_21735	APECO78_21735 APECO78_21735 hypothetical protein 4506008:4506148 reverse MW:5501	71.4653
APECO78_22040	APECO78_22040	APECO78_22040 APECO78_22040 putative RNA-directed DNA polymerase 4573102:4574061 reverse MW:36363	4.88432
APECO78_22200	APECO78_22200	APECO78_22200 APECO78_22200 hypothetical protein 4610387:4610497 forward MW:3946	96.0154
APECO78_22870	APECO78_22870	APECO78_22870 APECO78_22870 hypothetical protein 4757627:4757788 forward MW:5963	38.1748
b0564	appY	b0564 appY global transcriptional activator; DLP12 prophage 583681:584430 forward MW:28763	12.018
b2918	argK	b2918 argK membrane ATPase/protein kinase 3062987:3063982 forward MW:36704	71.401
b1166	ariR	b1166 ariR RcsB connector protein for regulation of biofilm and acid-resistance 1216369:1216635 forward MW:9694	81.6195
b4017	arpA	b4017 arpA ankyrin repeat protein 4220301:4222487 reverse MW:82599	35.8612
b4494	arpB	b4494 arpB undefined product 1803094:1804993 forward MW:70795	69.0874
EC042_3786	arsA	EC042_3786 arsA arsenical pump-driving ATPase 4014635:4016386 forward MW:63613	6.81234
b3502	arsB	b3502 arsB arsenite/antimonite transporter 3648935:3650224 forward MW:45498	71.401
EC042_3785	arsD	EC042_3785 arsD arsenical resistance operon trans-acting repressor 4014255:4014617 forward MW:12959	6.87661
b3501	arsR	b3501 arsR arsenical resistance operon transcriptional repressor; autorepressor 3648528:3648881 forward MW:13252	71.4653
b2716	ascB	b2716 ascB cryptic 6-phospho-beta-glucosidase 2840990:2842414 forward MW:53935	83.0977
b2715	ascF	b2715 ascF fused cellobiose/arbutin/salicin-specific PTS enzymes: IIB component/IC component 2839524:2840981 forward MW:51026	83.162
b2714	ascG	b2714 ascG asc operon transcriptional repressor; prpBC operon repressor 2838254:2839264 reverse MW:36813	83.2905
b3801	aslA	b3801 aslA putative Ser-type periplasmic non-aryl sulfatase 3984352:3986007 reverse MW:60718	68.3805
c3785	asst	c3785 asst arylsulfate sulfotransferase 3618857:3620653 forward MW:66441	36.5681
b2222	atoA	b2222 atoA acetyl-CoA:acetoacetyl-CoA transferase, beta subunit 2324109:2324759 forward MW:22960	61.2468
b2224	atoB	b2224 atoB acetyl-CoA acetyltransferase 2326109:2327293 forward MW:40352	60.2828
b2220	atoC	b2220 atoC fused response regulator of ato operon, in two-component system with AtoS: response regulator/sigma54 interaction protein 2321866:2323251 forward MW:52177	61.1183
b2221	atoD	b2221 atoD acetyl-CoA:acetoacetyl-CoA transferase, alpha subunit 2323447:2324109 forward MW:23526	61.2468
b2223	atoE	b2223 atoE short chain fatty acid transporter 2324756:2326078 forward MW:47528	60.9254
b2219	atoS	b2219 atoS sensory histidine kinase in two-component regulatory system with AtoC 2320043:2321869 forward MW:67791	61.1183
N840_2534	bcp	N840_2534 bcp undefined product 2604499:2604970 forward MW:16666	96.0797
b4249	bdcA	b4249 bdcA c-di-GMP-binding biofilm dispersal mediator protein 4473340:4474053 reverse MW:24598	75.7712
N840_4329	bdcR	N840_4329 bdcR undefined product 4476044:4476638 forward MW:20233	73.072
b4251	bdcR	b4251 bdcR transcriptional repressor for divergent bdcA 4474124:4474717 forward MW:21501	75.8997
EcE24377A_1665	bdhA	EcE24377A_1665 bdhA 3-hydroxybutyrate dehydrogenase 1660174:1660944 reverse MW:27216	2.82776
b1151	beeE	b1151 beeE undefined product 1205731:1206142 forward MW:15185	24.1003
EC042_4767	betU	EC042_4767 betU secondary glycine betaine transporter 5111691:5113694 reverse MW:73972	28.5347
b3721	bglB	b3721 bglB cryptic phospho-beta-glucosidase B 3902289:3903701 reverse MW:53161	69.7301
b3722	bglF	b3722 bglF fused beta-glucoside-specific PTS enzymes: IIA component/IIB component/IIC component 3903720:3905597 reverse MW:66483	69.0874
b3723	bglG	b3723 bglG transcriptional antiterminator of the bgl operon 3905731:3906567 reverse MW:32097	69.7943
b3720	bglH	b3720 bglH carbohydrate-specific outer membrane porin, cryptic 3900604:3902220 reverse MW:60657	69.4087
b1163	bluF	b1163 bluF anti-repressor for YcgE, blue light-responsive; FAD-binding; has c-di-GMP phosphodiesterase-like EAL domain, but does not degrade c-di-GMP 1214264:1215475 reverse MW:45295	82.1337
b1162	bluR	b1162 bluR repressor of blue light-responsive genes 1213328:1214059 reverse MW:28232	83.6118
b0557	borD	b0557 borD DLP12 prophage; putative lipoprotein 578600:578893 reverse MW:10447	72.5578
E2348C_4282	btuB	E2348C_4282 btuB vitamin B12/cobalamin outer membrane transporter 4494242:4496125 forward MW:69640	6.16967
EC042_0748	btuR	EC042_0748 btuR cobinamide adenosyltransferase (cobalamine adenosyltransferase) 828712:829314 reverse MW:22354	29.4987
BWG_3689	BWG_3689	BWG_3689 BWG_3689 Repressor protein CI 4131538:4132128 reverse MW:21804	1.22108
BWG_3690	BWG_3690	BWG_3690 BWG_3690 Transposase 4132527:4133786 forward MW:47436	2.82776
BWG_3691	BWG_3691	BWG_3691 BWG_3691 Transposase 4133862:4134518 forward MW:24634	14.2031
BWG_3698	BWG_3698	BWG_3698 BWG_3698 Aminoglucoside phosphotransferase derived originally from Tn903 4138158:4138919 reverse MW:28881	2.24936
BWG_3702	BWG_3702	BWG_3702 BWG_3702 Protein rexA 4141876:4142715 reverse MW:31255	0.385604
c0002	c0002	c0002 c0002 hypothetical protein 534:911 forward MW:14710	45.3728
c0006	c0006	c0006 c0006 hypothetical protein 5799:5948 forward MW:5657	95.7584
c0008	c0008	c0008 c0008 hypothetical protein 6021:6269 reverse MW:8758	89.5887
c0009	c0009	c0009 c0009 hypothetical protein 6060:6323 forward MW:9346	26.6067
c0014	c0014	c0014 c0014 hypothetical protein 10535:10672 reverse MW:4776	96.6581
c0018	c0018	c0018 c0018 glutamate dehydrogenase 12904:14940 reverse MW:78076	96.144
c0021	c0021	c0021 c0021 hypothetical protein 16953:17714 forward MW:29219	30.3342
c0022	c0022	c0022 c0022 hypothetical protein 17698:19227 forward MW:57190	30.3342
c0023	c0023	c0023 c0023 hypothetical protein 19356:20615 forward MW:47538	30.3342
c0026	c0026	c0026 c0026 hypothetical protein 22948:23076 reverse MW:4532	27.635
c0036	c0036	c0036 c0036 hypothetical protein 30475:30840 forward MW:13645	25.3856
c0038	c0038	c0038 c0038 hypothetical protein 31864:32031 reverse MW:6671	94.7943
c0039	c0039	c0039 c0039 hypothetical protein 32101:32238 forward MW:5140	96.6581
c0042	c0042	c0042 c0042 hypothetical protein 36673:36891 reverse MW:8154	97.9434
c0059	c0059	c0059 c0059 antitoxin of gyrase inhibiting toxin-antitoxin system 53019:53252 forward MW:8530	50.964
c0060	c0060	c0060 c0060 toxin of gyrase inhibiting toxin-antitoxin system 53255:53569 forward MW:11711	50.7712
c0062	c0062	c0062 c0062 hypothetical protein 54385:54738 forward MW:13097	96.0797
c0072	c0072	c0072 c0072 transposase 67723:68232 forward MW:19898	45.1799
c0077	c0077	c0077 c0077 hypothetical protein 74011:74133 forward MW:4621	19.2802
c0078	c0078	c0078 c0078 hypothetical protein 74258:74494 forward MW:9422	20.0514
c0079	c0079	c0079 c0079 hypothetical protein 74536:75108 forward MW:22106	20.1157
c0080	c0080	c0080 c0080 hypothetical protein 75115:75537 forward MW:17126	20.0514
c0086	c0086	c0086 c0086 transposase 82026:82535 forward MW:19898	45.3085
c0088	c0088	c0088 c0088 hypothetical protein 82730:82915 forward MW:6957	95.7584
c0092	c0092	c0092 c0092 hypothetical protein 87996:88118 forward MW:4718	95.9512
c0094	c0094	c0094 c0094 hypothetical protein 89175:89303 reverse MW:4872	95.9512
c0097	c0097	c0097 c0097 hypothetical protein 91727:91858 forward MW:5076	96.7224
c0118	c0118	c0118 c0118 hypothetical protein 115372:115893 forward MW:20151	36.6967
c0119	c0119	c0119 c0119 transposase insK 115993:116715 forward MW:28026	36.3753
c0120	c0120	c0120 c0120 hypothetical protein 116785:116982 forward MW:7360	96.0797
c0133	c0133	c0133 c0133 hypothetical protein 128997:129293 forward MW:11673	25.4499
c0134	c0134	c0134 c0134 hypothetical protein 129267:129410 reverse MW:5476	25.2571
c0136	c0136	c0136 c0136 hypothetical protein 129968:130090 reverse MW:4897	25.1285
c0137	c0137	c0137 c0137 hypothetical protein 130380:130670 forward MW:11481	25.2571
c0138	c0138	c0138 c0138 hypothetical protein 131044:131370 forward MW:12643	79.0488
c0139	c0139	c0139 c0139 transposase IS629 131367:132257 forward MW:33808	79.1774
c0141	c0141	c0141 c0141 hypothetical protein 133200:133382 reverse MW:6827	96.6581
c0161	c0161	c0161 c0161 hypothetical protein 156867:157052 forward MW:6938	96.5938
c0163	c0163	c0163 c0163 hypothetical protein 158186:158383 forward MW:7612	18.3162
c0173	c0173	c0173 c0173 hypothetical protein 167431:167571 reverse MW:5443	24.1003
c0174	c0174	c0174 c0174 hypothetical protein 167479:167607 forward MW:5070	24.1003
c0182	c0182	c0182 c0182 hypothetical protein 175011:175178 reverse MW:6270	47.108
c0184	c0184	c0184 c0184 hypothetical protein 177776:177958 reverse MW:7044	93.1877
c0192	c0192	c0192 c0192 hypothetical protein 187045:187305 reverse MW:9402	96.2082
c0198	c0198	c0198 c0198 transposase 192782:193291 forward MW:19898	45.3085
c0205	c0205	c0205 c0205 hypothetical protein 200849:201778 reverse MW:35605	96.5938
c0222	c0222	c0222 c0222 hypothetical protein 218587:219522 reverse MW:36403	96.0797
c0232	c0232	c0232 c0232 transposase insK 226161:226883 reverse MW:27993	36.4396
c0233	c0233	c0233 c0233 hypothetical protein 226983:227513 reverse MW:20525	36.6967
c0253	c0253	c0253 c0253 hypothetical protein 248670:249014 forward MW:12193	9.51157
c0254	c0254	c0254 c0254 hypothetical protein 248751:248996 reverse MW:9417	9.57584
c0255	c0255	c0255 c0255 hypothetical protein 249162:249608 reverse MW:16781	10.0257
c0256	c0256	c0256 c0256 hypothetical protein 249923:250144 forward MW:8697	25.7069
c0257	c0257	c0257 c0257 hypothetical protein 250214:250564 forward MW:13248	66.838
c0258	c0258	c0258 c0258 hypothetical protein 250595:251242 forward MW:25088	66.1954
c0259	c0259	c0259 c0259 hypothetical protein 251193:252143 forward MW:35707	63.4319
c0260	c0260	c0260 c0260 hypothetical protein 251502:251666 reverse MW:6131	52.7635
c0261	c0261	c0261 c0261 hypothetical protein 252253:253386 reverse MW:42603	37.7249
c0263	c0263	c0263 c0263 transposase 253783:254469 forward MW:26050	42.4807
c0264	c0264	c0264 c0264 hypothetical protein 254517:254771 forward MW:10123	50.1928
c0265	c0265	c0265 c0265 hypothetical protein 254850:255197 reverse MW:13137	78.1491
c0268	c0268	c0268 c0268 hypothetical protein 256927:257682 forward MW:28538	9.2545
c0271	c0271	c0271 c0271 hypothetical protein 258605:259249 reverse MW:24960	31.2982
c0274	c0274	c0274 c0274 hypothetical protein 259564:260523 forward MW:34827	82.9049
c0275	c0275	c0275 c0275 hypothetical protein 260044:260589 reverse MW:20595	83.9974
c0276	c0276	c0276 c0276 hypothetical protein 260611:260835 reverse MW:8107	47.108
c0277	c0277	c0277 c0277 hypothetical protein 260823:261671 forward MW:31213	83.419
c0278	c0278	c0278 c0278 hypothetical protein 260856:261677 reverse MW:31214	86.6967
c0279	c0279	c0279 c0279 hypothetical protein 261777:262010 reverse MW:8961	32.5835
c0280	c0280	c0280 c0280 hypothetical protein 262128:262613 reverse MW:18561	8.67609
c0281	c0281	c0281 c0281 hypothetical protein 262736:262984 reverse MW:9184	8.67609
c0282	c0282	c0282 c0282 hypothetical protein 263015:263653 reverse MW:24808	8.67609
c0283	c0283	c0283 c0283 hypothetical protein 263700:264206 reverse MW:18819	8.67609
c0284	c0284	c0284 c0284 hypothetical protein 264296:265366 reverse MW:38506	58.0334
c0285	c0285	c0285 c0285 hypothetical protein 265363:266268 reverse MW:33911	57.1337
c0286	c0286	c0286 c0286 hypothetical protein 266265:268076 reverse MW:68355	56.491
c0287	c0287	c0287 c0287 hypothetical protein 268315:268662 reverse MW:13103	56.4267
c0289	c0289	c0289 c0289 hypothetical protein 269022:269378 reverse MW:12174	84.8972
c0290	c0290	c0290 c0290 hypothetical protein 269537:270640 reverse MW:42326	9.70437
c0291	c0291	c0291 c0291 hypothetical protein 271030:271638 forward MW:23039	17.8021
c0292	c0292	c0292 c0292 hypothetical protein 271866:272603 forward MW:28029	10.1542
c0293	c0293	c0293 c0293 hypothetical protein 272721:273530 reverse MW:31737	10.0257
c0294	c0294	c0294 c0294 hypothetical protein 274013:276178 forward MW:78405	21.5296
c0295	c0295	c0295 c0295 hypothetical protein 276186:277178 forward MW:36879	21.144
c0296	c0296	c0296 c0296 hypothetical protein 277197:278255 forward MW:37562	21.144
c0297	c0297	c0297 c0297 hypothetical protein 278252:279019 forward MW:27599	21.144
c0298	c0298	c0298 c0298 hypothetical protein 279868:280236 forward MW:13684	12.0823
c0299	c0299	c0299 c0299 hypothetical protein 279881:280306 forward MW:16134	10.1542
c0300	c0300	c0300 c0300 hypothetical protein 279920:280066 reverse MW:5399	40.7455
c0301	c0301	c0301 c0301 hypothetical protein 280838:281023 forward MW:6444	12.2108
c0302	c0302	c0302 c0302 hypothetical protein 281124:281261 forward MW:5183	18.7018
c0303	c0303	c0303 c0303 hypothetical protein 281170:281313 reverse MW:5380	9.76864
c0304	c0304	c0304 c0304 hypothetical protein 281760:281960 forward MW:7344	55.6555
c0305	c0305	c0305 c0305 hypothetical protein 281863:282471 reverse MW:23677	66.1311
c0306	c0306	c0306 c0306 hypothetical protein 282559:282765 reverse MW:7817	68.3805
c0307	c0307	c0307 c0307 hypothetical protein 283149:283940 reverse MW:30399	14.91
c0308	c0308	c0308 c0308 hemolysin expression modulating protein 285015:285155 forward MW:5381	56.5553
c0309	c0309	c0309 c0309 hypothetical protein 285387:285986 forward MW:23248	17.1594
c0310	c0310	c0310 c0310 hypothetical protein 286352:286741 forward MW:15106	68.1877
c0311	c0311	c0311 c0311 hypothetical protein 286738:287163 forward MW:15720	37.1465
c0312	c0312	c0312 c0312 hypothetical protein 287365:287607 forward MW:8997	20.2442
c0313	c0313	c0313 c0313 hypothetical protein 287635:288201 forward MW:21343	24.6787
c0314	c0314	c0314 c0314 hypothetical protein 288254:288409 forward MW:5564	33.8046
c0315	c0315	c0315 c0315 hypothetical protein 288306:288521 forward MW:8201	35.4113
c0316	c0316	c0316 c0316 hypothetical protein 288427:288717 reverse MW:10570	46.6581
c0317	c0317	c0317 c0317 hypothetical protein 288649:288786 forward MW:5571	57.7121
c0318	c0318	c0318 c0318 hypothetical protein 289106:289744 reverse MW:23252	10.4756
c0319	c0319	c0319 c0319 oligogalacturonide lyase 289986:291158 forward MW:45103	10.4756
c0320	c0320	c0320 c0320 hypothetical protein 290959:291114 reverse MW:6105	10.2185
c0321	c0321	c0321 c0321 gluconate 5-dehydrogenase 291188:291988 forward MW:28729	10.4113
c0322	c0322	c0322 c0322 oligogalacturonide transporter 292732:294246 forward MW:57304	10.2828
c0323	c0323	c0323 c0323 exopolygalacturonate lyase 294176:296482 forward MW:85676	10.2828
c0324	c0324	c0324 c0324 hypothetical protein 295181:295303 reverse MW:4777	10.09
c0325	c0325	c0325 c0325 hypothetical protein 296575:297555 forward MW:38901	10.2828
c0326	c0326	c0326 c0326 hypothetical protein 297875:298303 reverse MW:16362	19.6658
c0327	c0327	c0327 c0327 hypothetical protein 298646:299116 reverse MW:18506	36.5681
c0328	c0328	c0328 c0328 hypothetical protein 299622:299861 reverse MW:8953	21.144
c0329	c0329	c0329 c0329 hypothetical protein 299991:300116 forward MW:4368	29.7558
c0330	c0330	c0330 c0330 deoxyribose operon repressor 300643:301428 reverse MW:29163	31.1054
c0331	c0331	c0331 c0331 ribokinase 301731:302651 forward MW:33222	30.9126
c0332	c0332	c0332 c0332 L-fucose permease 302679:303995 forward MW:48402	30.6555
c0333	c0333	c0333 c0333 cytoplasmic protein 304007:305020 forward MW:38145	30.7198
c0335	c0335	c0335 c0335 hypothetical protein 307212:307499 reverse MW:10006	25.8997
c0336	c0336	c0336 c0336 PTS system, mannitol (Cryptic)-specific IIA component 307515:307958 reverse MW:16136	25.8355
c0337	c0337	c0337 c0337 hypothetical protein 308229:309260 forward MW:38298	25.7069
c0338	c0338	c0338 c0338 hypothetical protein 309547:309678 reverse MW:4770	16.3239
c0339	c0339	c0339 c0339 hypothetical protein 309763:309915 reverse MW:5543	17.6093
c0340	c0340	c0340 c0340 hypothetical protein 309979:310638 forward MW:25407	56.7481
c0341	c0341	c0341 c0341 hypothetical protein 310629:310817 reverse MW:7289	11.5681
c0345	c0345	c0345 c0345 ShlA/HecA/FhaA exofamily protein 312645:322295 forward MW:328363	17.9306
c0348	c0348	c0348 c0348 hypothetical protein 323695:323937 forward MW:8687	15.0386
c0349	c0349	c0349 c0349 transposase 324082:325206 forward MW:42444	34.5758
c0350	c0350	c0350 c0350 Pic serine protease 326209:330324 reverse MW:146557	16.5167
c0351	c0351	c0351 c0351 hypothetical protein 330391:330552 forward MW:6326	8.86889
c0352	c0352	c0352 c0352 partial transposase 331417:331623 reverse MW:7817	79.7558
c0354	c0354	c0354 c0354 hypothetical protein 332304:332630 reverse MW:12643	79.0488
c0355	c0355	c0355 c0355 hypothetical protein 333750:334046 forward MW:11311	54.1774
c0357	c0357	c0357 c0357 hypothetical protein 334492:334875 forward MW:14399	53.5347
c0358	c0358	c0358 c0358 hypothetical protein 334872:335351 forward MW:18721	9.38303
c0359	c0359	c0359 c0359 hypothetical protein 335169:335291 reverse MW:4543	10.347
c0360	c0360	c0360 c0360 hypothetical protein 336046:337293 forward MW:46967	11.5681
c0361	c0361	c0361 c0361 cytoplasmic membrane export protein 337318:339465 forward MW:79117	11.6324
c0362	c0362	c0362 c0362 membrane spanning export protein 339511:340773 forward MW:47037	11.6967
c0363	c0363	c0363 c0363 RTX family exoprotein A gene 340972:345804 forward MW:163950	6.81234
c0364	c0364	c0364 c0364 hypothetical protein 345925:346407 forward MW:18653	10.6684
c0365	c0365	c0365 c0365 hypothetical protein 346408:346938 forward MW:20438	10.7326
c0366	c0366	c0366 c0366 hypothetical protein 346889:347158 reverse MW:10378	9.31877
c0367	c0367	c0367 c0367 hypothetical protein 347299:347775 reverse MW:18257	20.437
c0368	c0368	c0368 c0368 hypothetical protein 348228:348353 forward MW:4690	29.563
c0375	c0375	c0375 c0375 hypothetical protein 355267:355404 reverse MW:5057	43.1877
c0385	c0385	c0385 c0385 hypothetical protein 364237:364689 reverse MW:17198	96.0154
c0391	c0391	c0391 c0391 CP4-like integrase 370454:370792 forward MW:12495	32.8406
c0392	c0392	c0392 c0392 hypothetical protein 371227:371751 reverse MW:20036	23.8432
c0393	c0393	c0393 c0393 hemoglobin protease 371877:376007 reverse MW:148020	26.2211
c0394	c0394	c0394 c0394 hypothetical protein 376320:376517 forward MW:7597	23.3933
c0395	c0395	c0395 c0395 hypothetical protein 376435:376560 forward MW:4551	23.2648
c0396	c0396	c0396 c0396 insertion element IS1 1/2/3/5/6 protein insA 376600:376815 forward MW:8198	26.7995
c0397	c0397	c0397 c0397 InsB protein 377117:377293 forward MW:6926	79.6272
c0398	c0398	c0398 c0398 hypothetical protein 377672:377854 forward MW:6499	30.2057
c0409	c0409	c0409 c0409 oxidoreductase 388990:389979 reverse MW:35392	57.0051
c0410	c0410	c0410 c0410 hypothetical protein 390151:391071 reverse MW:33234	55.2057
c0411	c0411	c0411 c0411 LysR family transcriptional regulator 391165:392154 forward MW:36879	55.2057
c0412	c0412	c0412 c0412 transcriptional regulator YcjZ 392279:393247 forward MW:36034	41.4524
c0413	c0413	c0413 c0413 aldo/keto reductase 393278:394267 reverse MW:36222	41.3882
c0414	c0414	c0414 c0414 2,5-diketo-D-gluconate reductase A 394294:395145 reverse MW:31881	57.7121
c0417	c0417	c0417 c0417 2,5-diketo-D-gluconate reductase A 401176:402060 forward MW:33156	71.9152
c0426	c0426	c0426 c0426 hypothetical protein 410042:412372 reverse MW:80888	49.9357
c0427	c0427	c0427 c0427 hypothetical protein 412381:413142 reverse MW:28211	50.1285
c0428	c0428	c0428 c0428 hypothetical protein 413296:414000 reverse MW:26028	50.2571
c0429	c0429	c0429 c0429 hypothetical protein 413972:414127 reverse MW:5616	49.4216
c0430	c0430	c0430 c0430 Type 1 fimbriae regulatory protein fimB 414420:415022 reverse MW:23479	49.8715
c0438	c0438	c0438 c0438 hypothetical protein 425592:425834 forward MW:9479	93.0591
c0446	c0446	c0446 c0446 hypothetical protein 433226:433381 reverse MW:5850	91.581
c0463	c0463	c0463 c0463 hypothetical protein 453448:453999 reverse MW:21374	95.5656
c0471	c0471	c0471 c0471 hypothetical protein 460376:460570 reverse MW:7470	73.5861
c0474	c0474	c0474 c0474 hypothetical protein 461900:462214 reverse MW:10974	96.0797
c0481	c0481	c0481 c0481 hypothetical protein 470470:470664 forward MW:7236	97.1722
c0485	c0485	c0485 c0485 hypothetical protein 473308:473442 forward MW:4983	96.2725
c0488	c0488	c0488 c0488 hypothetical protein 475046:475168 forward MW:4632	96.8509
c0497	c0497	c0497 c0497 hypothetical protein 481406:481552 forward MW:5374	96.0797
c0500	c0500	c0500 c0500 hypothetical protein 482610:482765 reverse MW:5818	94.9229
c0507	c0507	c0507 c0507 hypothetical protein 491004:491135 forward MW:4747	96.7866
c0510	c0510	c0510 c0510 hypothetical protein 493463:493612 reverse MW:5322	96.8509
c0526	c0526	c0526 c0526 hypothetical protein 509160:509693 reverse MW:20536	96.144
c0545	c0545	c0545 c0545 hypothetical protein 527471:528070 forward MW:21890	96.0797
c0547	c0547	c0547 c0547 hypothetical protein 528144:528275 reverse MW:5218	96.5938
c0549	c0549	c0549 c0549 hypothetical protein 528643:529065 reverse MW:15834	96.144
c0550	c0550	c0550 c0550 hypothetical protein 528725:528913 forward MW:6822	98.072
c0552	c0552	c0552 c0552 hypothetical protein 529069:530370 reverse MW:50672	96.144
c0563	c0563	c0563 c0563 hypothetical protein 542302:542811 forward MW:19898	45.1799
c0567	c0567	c0567 c0567 hypothetical protein 547081:547221 reverse MW:5426	96.5296
c0569	c0569	c0569 c0569 hypothetical protein 547305:547538 reverse MW:8852	96.0797
c0583	c0583	c0583 c0583 hypothetical protein 561140:561304 forward MW:6128	96.144
c0590	c0590	c0590 c0590 hypothetical protein 568702:569079 reverse MW:14718	96.2082
c0608	c0608	c0608 c0608 hypothetical protein 589019:590242 reverse MW:45909	14.91
c0638	c0638	c0638 c0638 hypothetical protein 621836:622165 reverse MW:12258	26.0925
c0640	c0640	c0640 c0640 hypothetical protein 622989:623675 forward MW:25880	96.144
c0646	c0646	c0646 c0646 hypothetical protein 626841:627038 forward MW:7670	28.599
c0650	c0650	c0650 c0650 hypothetical protein 628118:628243 forward MW:4763	65.2314
c0670	c0670	c0670 c0670 hypothetical protein 654715:654846 forward MW:4874	96.5938
c0693	c0693	c0693 c0693 hypothetical protein 680911:681426 reverse MW:19585	96.0797
c0697	c0697	c0697 c0697 hypothetical protein 684077:684460 forward MW:14302	96.3368
c0703	c0703	c0703 c0703 hypothetical protein 688595:689989 forward MW:51723	96.144
c0705	c0705	c0705 c0705 hypothetical protein 690165:691211 forward MW:38001	96.0797
c0719	c0719	c0719 c0719 hypothetical protein 701039:701380 reverse MW:12711	95.5013
c0723	c0723	c0723 c0723 hypothetical protein 703991:704116 forward MW:4614	96.7224
c0740	c0740	c0740 c0740 hypothetical protein 719941:720063 forward MW:4505	95.1799
c0741	c0741	c0741 c0741 hypothetical protein 720260:722137 forward MW:67507	62.6607
c0746	c0746	c0746 c0746 hypothetical protein 726269:726412 forward MW:5354	96.2725
c0754	c0754	c0754 c0754 hypothetical protein 736394:736528 reverse MW:4997	96.8509
c0756	c0756	c0756 c0756 hypothetical protein 738594:738746 reverse MW:5903	87.3393
c0757	c0757	c0757 c0757 hypothetical protein 738713:739993 reverse MW:44802	27.3779
c0758	c0758	c0758 c0758 hypthetical protein 740007:740477 reverse MW:17297	27.2494
c0759	c0759	c0759 c0759 hypthetical protein 740474:741643 reverse MW:42854	27.4422
c0760	c0760	c0760 c0760 hypothetical protein 741679:742437 reverse MW:28118	27.0566
c0761	c0761	c0761 c0761 dihydrodipicolinate synthase 742497:743384 reverse MW:31805	27.4422
c0762	c0762	c0762 c0762 alcohol dehydrogenase 743388:744545 reverse MW:41172	27.4422
c0763	c0763	c0763 c0763 inner membrane protein 744820:745950 forward MW:40469	27.4422
c0765	c0765	c0765 c0765 transcriptional regulator 746931:747692 forward MW:27920	27.4422
c0767	c0767	c0767 c0767 hypothetical protein 749807:750265 forward MW:18027	45.437
c0778	c0778	c0778 c0778 hypothetical protein 761179:761331 reverse MW:5608	74.2931
c0797	c0797	c0797 c0797 hypothetical protein 780775:780966 forward MW:7025	96.7224
c0799	c0799	c0799 c0799 hypothetical protein 781544:781774 reverse MW:8400	96.144
c0807	c0807	c0807 c0807 hypothetical protein 791683:792642 forward MW:34243	27.9563
c0808	c0808	c0808 c0808 hypothetical protein 792671:793024 forward MW:14089	24.6787
c0809	c0809	c0809 c0809 hypothetical protein 793092:793214 reverse MW:4594	26.1568
c0810	c0810	c0810 c0810 hypothetical protein 793232:793378 reverse MW:5340	26.2211
c0813	c0813	c0813 c0813 hypothetical protein 795766:796881 reverse MW:42086	96.144
c0820	c0820	c0820 c0820 hypothetical protein 801671:802291 reverse MW:23494	96.0797
c0824	c0824	c0824 c0824 hypothetical protein 802905:803204 reverse MW:11714	96.144
c0828	c0828	c0828 c0828 hypothetical protein 806488:806919 forward MW:14970	95.9512
c0839	c0839	c0839 c0839 hypothetical protein 816436:816645 forward MW:7920	96.2082
c0852	c0852	c0852 c0852 hypothetical protein 829652:829858 reverse MW:7516	16.838
c0854	c0854	c0854 c0854 hypothetical protein 830809:831006 forward MW:7383	95.7584
c0859	c0859	c0859 c0859 hypothetical protein 835889:836026 reverse MW:5106	96.4653
c0864	c0864	c0864 c0864 hypothetical protein 840930:841421 reverse MW:17622	96.2725
c0869	c0869	c0869 c0869 hypothetical protein 843141:843272 reverse MW:4869	95.1157
c0881	c0881	c0881 c0881 hypothetical protein 854932:855072 reverse MW:5284	52.1851
c0887	c0887	c0887 c0887 hypothetical protein 860501:860866 reverse MW:13495	96.144
c0897	c0897	c0897 c0897 hypothetical protein 870282:870473 reverse MW:7331	96.144
c0933	c0933	c0933 c0933 hypothetical protein 910450:911421 reverse MW:37586	0.192802
c0934	c0934	c0934 c0934 hypothetical protein 911434:912360 reverse MW:34654	0.192802
c0936	c0936	c0936 c0936 hypothetical protein 912649:913212 forward MW:20078	22.9434
c0937	c0937	c0937 c0937 hypothetical protein 913190:913420 forward MW:8772	22.365
c0938	c0938	c0938 c0938 hypothetical protein 913522:913725 forward MW:7865	22.5578
c0939	c0939	c0939 c0939 hypothetical protein 913787:914026 forward MW:8789	22.5578
c0940	c0940	c0940 c0940 hypothetical protein 914038:914253 forward MW:7948	22.4936
c0941	c0941	c0941 c0941 DNA adenine methylase 914250:915107 forward MW:32298	22.5578
c0942	c0942	c0942 c0942 replication protein for prophage 915104:917518 forward MW:92434	22.6864
c0943	c0943	c0943 c0943 hypothetical protein 917799:918104 forward MW:11958	21.9794
c0944	c0944	c0944 c0944 hypothetical protein 918325:918525 forward MW:7386	0.257069
c0945	c0945	c0945 c0945 hypothetical protein 918529:919311 forward MW:30286	0.257069
c0946	c0946	c0946 c0946 hypothetical protein 919531:920685 forward MW:43949	0.257069
c0947	c0947	c0947 c0947 capsid portal protein 920737:921774 reverse MW:39109	22.5578
c0948	c0948	c0948 c0948 terminase, ATPase subunit 921771:923537 reverse MW:67075	22.4936
c0949	c0949	c0949 c0949 hypothetical protein 923547:923708 reverse MW:5892	20.8226
c0950	c0950	c0950 c0950 capsid scaffolding protein 923686:924513 forward MW:30383	21.7866
c0951	c0951	c0951 c0951 hypothetical protein 924410:925702 reverse MW:48002	20.5013
c0952	c0952	c0952 c0952 major capsid protein 924530:925588 forward MW:39149	20.5013
c0953	c0953	c0953 c0953 terminase, endonuclease subunit 925691:926242 forward MW:20217	20.5013
c0954	c0954	c0954 c0954 capsid completion protein 926275:926802 forward MW:19720	20.6298
c0955	c0955	c0955 c0955 phage tail protein 926802:927005 forward MW:7591	20.5013
c0956	c0956	c0956 c0956 secretory protein 927009:927224 forward MW:8141	20.5013
c0957	c0957	c0957 c0957 Fels-2 prophage: prophage lysozyme 927205:927717 forward MW:18650	20.6298
c0958	c0958	c0958 c0958 hypothetical protein 927677:928096 forward MW:15775	15.3599
c0959	c0959	c0959 c0959 regulatory protein 928093:928521 forward MW:15832	20.437
c0960	c0960	c0960 c0960 phage tail protein 928596:929048 forward MW:16911	20.5656
c0961	c0961	c0961 c0961 hypothetical protein 928963:929520 reverse MW:20470	15.6812
c0962	c0962	c0962 c0962 phage tail protein 929041:929487 forward MW:17082	20.0514
c0963	c0963	c0963 c0963 Phage baseplate assembly protein 929556:930134 forward MW:20837	20.3085
c0964	c0964	c0964 c0964 Phage baseplate assembly protein 930131:930490 forward MW:12967	20.1157
c0965	c0965	c0965 c0965 Phage baseplate assembly protein 930477:931385 forward MW:32599	20.1799
c0966	c0966	c0966 c0966 phage tail protein 931378:931983 forward MW:22519	20.1799
c0967	c0967	c0967 c0967 hypothetical protein 931408:931989 reverse MW:21380	19.1517
c0968	c0968	c0968 c0968 variable tail fiber protein 931980:933419 forward MW:49977	19.2802
c0970	c0970	c0970 c0970 hypothetical protein 933882:934913 reverse MW:39829	0.321337
c0971	c0971	c0971 c0971 major tail sheath protein 935127:936299 forward MW:42444	20.6941
c0972	c0972	c0972 c0972 tail fiber component of prophage 936309:936824 forward MW:18845	20.6941
c0973	c0973	c0973 c0973 hypothetical protein 936327:936911 reverse MW:21833	19.8586
c0974	c0974	c0974 c0974 phage tail protein 936879:937181 forward MW:10868	20.6298
c0975	c0975	c0975 c0975 hypothetical protein 936908:937363 reverse MW:16212	19.9871
c0976	c0976	c0976 c0976 hypothetical protein 937542:940385 forward MW:99951	21.401
c0977	c0977	c0977 c0977 tail fiber protein of prophage 940382:940867 forward MW:18155	21.3368
c0978	c0978	c0978 c0978 regulator of late gene expression 940864:941964 forward MW:40977	21.7866
c1008	c1008	c1008 c1008 hypothetical protein 968964:969098 forward MW:5257	96.3368
c1010	c1010	c1010 c1010 hypothetical protein 970388:970543 reverse MW:6095	95.8869
c1013	c1013	c1013 c1013 hypothetical protein 973317:973451 forward MW:5304	95.9512
c1020	c1020	c1020 c1020 hypothetical protein 979726:980118 reverse MW:15223	69.0874
c1035	c1035	c1035 c1035 hypothetical protein 999895:1000023 reverse MW:5003	96.7866
c1036	c1036	c1036 c1036 hypothetical protein 999971:1000108 forward MW:5021	96.0797
c1040	c1040	c1040 c1040 hypothetical protein 1003279:1004493 forward MW:45245	96.0797
c1051	c1051	c1051 c1051 hypothetical protein 1014798:1015106 reverse MW:11758	96.144
c1053	c1053	c1053 c1053 hypothetical protein 1016634:1016768 forward MW:4464	95.5013
c1062	c1062	c1062 c1062 hypothetical protein 1024264:1024428 reverse MW:6043	96.4653
c1074	c1074	c1074 c1074 hypothetical protein 1039960:1040145 forward MW:7147	95.6941
c1089	c1089	c1089 c1089 hypothetical protein 1059400:1059531 reverse MW:5073	96.2725
c1094	c1094	c1094 c1094 hypothetical protein 1063996:1064214 forward MW:8210	97.108
c1103	c1103	c1103 c1103 hypothetical protein 1072116:1072511 forward MW:14424	96.144
c1108	c1108	c1108 c1108 hypothetical protein 1074172:1074474 forward MW:12348	95.7584
c1109	c1109	c1109 c1109 hypothetical protein 1074542:1075186 forward MW:24628	96.0797
c1111	c1111	c1111 c1111 hypothetical protein 1075409:1075585 reverse MW:6537	96.2725
c1112	c1112	c1112 c1112 hypothetical protein 1075769:1075909 reverse MW:5202	96.2725
c1126	c1126	c1126 c1126 hypothetical protein 1086823:1086996 reverse MW:6784	96.2082
c1129	c1129	c1129 c1129 hypothetical protein 1090698:1090967 reverse MW:10010	95.8226
c1141	c1141	c1141 c1141 hypothetical protein 1101781:1101939 forward MW:5715	80.5913
c1142	c1142	c1142 c1142 hypothetical protein 1101936:1102073 forward MW:4952	95.1799
c1152	c1152	c1152 c1152 hypothetical protein 1112432:1112641 forward MW:7733	97.6221
c1153	c1153	c1153 c1153 hypothetical protein 1112529:1112720 reverse MW:7409	96.3368
c1158	c1158	c1158 c1158 hypothetical protein 1117958:1118092 reverse MW:5542	96.2082
c1165	c1165	c1165 c1165 P4 family integrase 1127702:1128904 forward MW:45430	37.0823
c1166	c1166	c1166 c1166 hypothetical protein 1129092:1130909 reverse MW:70855	31.2339
c1167	c1167	c1167 c1167 hypothetical protein 1131195:1131359 forward MW:6131	31.0411
c1168	c1168	c1168 c1168 hypothetical protein 1131407:1131799 forward MW:15476	31.6838
c1170	c1170	c1170 c1170 hypothetical protein 1132944:1134404 forward MW:55481	34.5758
c1171	c1171	c1171 c1171 hypothetical protein 1135368:1135961 forward MW:23345	42.6735
c1172	c1172	c1172 c1172 hypothetical protein 1136060:1136317 reverse MW:10013	14.5887
c1174	c1174	c1174 c1174 hypothetical protein 1136438:1138438 reverse MW:74863	14.5244
c1175	c1175	c1175 c1175 aminotransferase 1138353:1139519 reverse MW:44810	14.3959
c1183	c1183	c1183 c1183 hypothetical protein 1142429:1142953 forward MW:19738	14.0103
c1184	c1184	c1184 c1184 hypothetical protein 1142992:1143417 forward MW:15772	51.2211
c1185	c1185	c1185 c1185 hypothetical protein 1143016:1143180 reverse MW:6139	28.9203
c1186	c1186	c1186 c1186 3-oxoacyl-ACP synthase 1143727:1144956 reverse MW:44134	37.3393
c1188	c1188	c1188 c1188 hypothetical protein 1145684:1146148 reverse MW:16528	37.4036
c1189	c1189	c1189 c1189 3-oxoacyl-ACP synthase 1146145:1147323 reverse MW:41406	37.4036
c1190	c1190	c1190 c1190 hypothetical protein 1147316:1147900 reverse MW:21378	37.3393
c1191	c1191	c1191 c1191 hypothetical protein 1147897:1150215 reverse MW:84297	37.4036
c1192	c1192	c1192 c1192 hypothetical protein 1150184:1150789 reverse MW:23175	37.3393
c1193	c1193	c1193 c1193 hypothetical protein 1150786:1151208 reverse MW:16588	37.3393
c1194	c1194	c1194 c1194 hypothetical protein 1151212:1152834 reverse MW:60724	37.3393
c1195	c1195	c1195 c1195 hypothetical protein 1152806:1152928 reverse MW:4163	36.6324
c1196	c1196	c1196 c1196 hypothetical protein 1152879:1153256 reverse MW:14836	13.8817
c1197	c1197	c1197 c1197 hypothetical protein 1153219:1154577 reverse MW:51206	14.0746
c1198	c1198	c1198 c1198 hypothetical protein 1154574:1155158 reverse MW:22184	37.4679
c1199	c1199	c1199 c1199 acyl carrier protein 1155160:1155411 reverse MW:9570	37.4679
c1200	c1200	c1200 c1200 acyl carrier protein 1155423:1155680 reverse MW:9240	37.4679
c1201	c1201	c1201 c1201 phospholipid biosynthesis acyltransferase 1155655:1156494 reverse MW:31030	37.4036
c1202	c1202	c1202 c1202 hypothetical protein 1156473:1157219 reverse MW:27865	37.4036
c1203	c1203	c1203 c1203 O-methyltransferase 1157236:1158294 reverse MW:39269	37.4036
c1204	c1204	c1204 c1204 hypothetical protein 1158359:1158748 reverse MW:14736	13.8817
c1205	c1205	c1205 c1205 hypothetical protein 1159313:1162039 forward MW:95476	12.5964
c1206	c1206	c1206 c1206 hypothetical protein 1161999:1163231 forward MW:41613	18.7661
c1207	c1207	c1207 c1207 hypothetical protein 1163191:1164804 forward MW:55099	18.7018
c1208	c1208	c1208 c1208 hypothetical protein 1165325:1165702 forward MW:11958	14.653
c1209	c1209	c1209 c1209 hypothetical protein 1166202:1166597 forward MW:14086	20.5656
c1210	c1210	c1210 c1210 hypothetical protein 1166395:1166571 reverse MW:6637	18.3162
c1213	c1213	c1213 c1213 hypothetical protein 1167823:1168386 forward MW:20405	31.2339
c1214	c1214	c1214 c1214 Cea protein 1168463:1168702 reverse MW:8137	14.1388
c1215	c1215	c1215 c1215 entry exclusion protein 2 1169460:1169669 forward MW:7773	14.91
c1216	c1216	c1216 c1216 hypothetical protein 1169792:1169947 reverse MW:5859	10.5398
c1217	c1217	c1217 c1217 hypothetical protein 1169968:1170276 reverse MW:12031	15.617
c1218	c1218	c1218 c1218 hypothetical protein 1170358:1170861 reverse MW:19288	53.6632
c1219	c1219	c1219 c1219 transposase 1170833:1171582 reverse MW:28627	54.3059
c1220	c1220	c1220 c1220 phospho-2-dehydro-3-deoxyheptonate aldolase 1172485:1173561 forward MW:39825	19.0874
c1221	c1221	c1221 c1221 hypothetical protein 1173449:1173682 forward MW:9304	11.5039
c1222	c1222	c1222 c1222 hypothetical protein 1174032:1174163 forward MW:4956	11.3111
c1233	c1233	c1233 c1233 hypothetical protein 1183572:1184258 reverse MW:26150	35.5398
c1234	c1234	c1234 c1234 hypothetical protein 1184358:1184828 reverse MW:18511	36.6324
c1235	c1235	c1235 c1235 hypothetical protein 1185274:1185786 forward MW:19181	52.635
c1236	c1236	c1236 c1236 hypothetical protein 1186019:1186597 forward MW:22022	56.1697
c1246	c1246	c1246 c1246 hypothetical protein 1195131:1195871 forward MW:27709	13.4319
c1248	c1248	c1248 c1248 hypothetical protein 1196895:1197932 reverse MW:39932	20.7584
c1249	c1249	c1249 c1249 hypothetical protein 1197942:1198136 forward MW:7450	20.5656
c1255	c1255	c1255 c1255 hypothetical protein 1208210:1208509 forward MW:10421	22.1722
c1256	c1256	c1256 c1256 hypothetical protein 1208636:1209145 forward MW:19898	45.1799
c1258	c1258	c1258 c1258 hypothetical protein 1210326:1210688 forward MW:13716	13.8817
c1259	c1259	c1259 c1259 hypothetical protein 1210510:1210944 forward MW:16689	13.3676
c1260	c1260	c1260 c1260 transposase 1211507:1211965 reverse MW:17831	49.4859
c1261	c1261	c1261 c1261 hypothetical protein 1211977:1212342 reverse MW:13555	17.6735
c1262	c1262	c1262 c1262 transposase IS629 1212504:1213394 reverse MW:33808	79.1774
c1263	c1263	c1263 c1263 hypothetical protein 1213391:1213717 reverse MW:12643	79.0488
c1264	c1264	c1264 c1264 hypothetical protein 1213743:1214183 reverse MW:15527	44.7301
c1265	c1265	c1265 c1265 outer membrane heme/hemoglobin receptor 1214529:1216499 forward MW:72226	25.4499
c1266	c1266	c1266 c1266 hypothetical protein 1216518:1217309 forward MW:29473	25.3856
c1267	c1267	c1267 c1267 hypothetical protein 1217510:1218772 forward MW:47464	15.874
c1269	c1269	c1269 c1269 hypothetical protein 1219723:1220859 forward MW:43138	12.6607
c1270	c1270	c1270 c1270 hypothetical protein 1220895:1221437 forward MW:20910	12.1465
c1271	c1271	c1271 c1271 hypothetical protein 1223811:1224107 reverse MW:11903	18.1234
c1275	c1275	c1275 c1275 hypothetical protein 1231442:1231897 forward MW:16902	43.0591
c1276	c1276	c1276 c1276 hypothetical protein 1231915:1232043 forward MW:4905	40.874
c1277	c1277	c1277 c1277 hypothetical protein 1232016:1232204 reverse MW:6795	41.3882
c1278	c1278	c1278 c1278 hypothetical protein 1232308:1233129 forward MW:31222	87.0823
c1279	c1279	c1279 c1279 hypothetical protein 1232314:1233222 reverse MW:33524	83.162
c1280	c1280	c1280 c1280 hypothetical protein 1233320:1233865 forward MW:20616	84.2545
c1281	c1281	c1281 c1281 hypothetical protein 1233386:1234345 reverse MW:34760	82.6478
c1285	c1285	c1285 c1285 hypothetical protein 1237076:1237720 forward MW:24958	57.3907
c1289	c1289	c1289 c1289 hypothetical protein 1238568:1239056 forward MW:17851	76.1568
c1290	c1290	c1290 c1290 hypothetical protein 1239076:1239273 forward MW:7519	83.6118
c1291	c1291	c1291 c1291 hypothetical protein 1239426:1239935 forward MW:19898	45.3085
c1292	c1292	c1292 c1292 hypothetical protein 1240069:1240896 forward MW:32034	81.0411
c1293	c1293	c1293 c1293 hypothetical protein 1240486:1240752 reverse MW:9703	65.617
c1294	c1294	c1294 c1294 hypothetical protein 1241249:1241404 reverse MW:5911	96.0154
c1303	c1303	c1303 c1303 hypothetical protein 1246669:1246809 forward MW:5077	95.8226
c1304	c1304	c1304 c1304 hypothetical protein 1247220:1247354 reverse MW:5267	97.108
c1312	c1312	c1312 c1312 hypothetical protein 1252486:1252629 reverse MW:4957	96.7224
c1315	c1315	c1315 c1315 hypothetical protein 1256915:1257139 forward MW:8670	95.8226
c1317	c1317	c1317 c1317 hypothetical protein 1257287:1257661 reverse MW:13930	95.5013
c1324	c1324	c1324 c1324 hypothetical protein 1262535:1262681 forward MW:5666	96.6581
c1337	c1337	c1337 c1337 hypothetical protein 1270867:1271265 reverse MW:14875	95.8869
c1357	c1357	c1357 c1357 hypothetical protein 1290107:1290235 reverse MW:4677	96.2725
c1363	c1363	c1363 c1363 hypothetical protein 1295063:1295437 reverse MW:14042	96.2725
c1367	c1367	c1367 c1367 hypothetical protein 1297593:1297772 forward MW:6580	96.0797
c1368	c1368	c1368 c1368 hypothetical protein 1297612:1297746 forward MW:5180	96.0797
c1375	c1375	c1375 c1375 hypothetical protein 1305085:1305255 reverse MW:6448	96.4653
c1384	c1384	c1384 c1384 hypothetical protein 1311803:1312312 forward MW:19898	45.3085
c1400	c1400	c1400 c1400 prophage lambda integrase 1328014:1329132 reverse MW:42697	40.2314
c1403	c1403	c1403 c1403 hypothetical protein 1331937:1332482 forward MW:20416	68.0591
c1406	c1406	c1406 c1406 hypothetical protein 1332454:1332609 forward MW:5801	75.0643
c1410	c1410	c1410 c1410 hypothetical protein 1333711:1334130 reverse MW:16257	13.946
c1411	c1411	c1411 c1411 hypothetical protein 1334496:1334921 forward MW:15967	68.5733
c1412	c1412	c1412 c1412 hypothetical protein 1335062:1336057 forward MW:36561	47.8792
c1413	c1413	c1413 c1413 hypothetical protein 1336098:1336520 forward MW:16079	82.7763
c1414	c1414	c1414 c1414 hypothetical protein 1336521:1336934 forward MW:16268	31.9409
c1415	c1415	c1415 c1415 hypothetical protein 1336989:1337126 reverse MW:5400	17.7378
c1416	c1416	c1416 c1416 hypothetical protein 1337028:1337210 forward MW:7066	27.9563
c1417	c1417	c1417 c1417 hypothetical protein 1337203:1337379 forward MW:6701	28.7275
c1418	c1418	c1418 c1418 hypothetical protein 1337824:1338042 forward MW:8387	26.0283
c1419	c1419	c1419 c1419 hypothetical protein 1338495:1338626 forward MW:4907	51.8638
c1420	c1420	c1420 c1420 hypothetical protein 1338498:1338659 reverse MW:6083	39.5887
c1421	c1421	c1421 c1421 hypothetical protein 1338915:1339193 forward MW:11235	82.0051
c1422	c1422	c1422 c1422 hypothetical protein 1338933:1339112 reverse MW:6572	34.6401
c1424	c1424	c1424 c1424 hypothetical protein 1340250:1340450 forward MW:6856	58.7404
c1425	c1425	c1425 c1425 hypothetical protein 1340428:1340613 forward MW:6804	73.329
c1426	c1426	c1426 c1426 cryptic prophage antitermination protein Q 1340628:1341449 forward MW:30625	49.3573
c1427	c1427	c1427 c1427 hypothetical protein 1341649:1342158 forward MW:19898	45.1799
c1428	c1428	c1428 c1428 hypothetical protein 1343053:1343184 forward MW:4669	29.8201
c1430	c1430	c1430 c1430 hypothetical protein 1343926:1344075 reverse MW:5837	26.1568
c1431	c1431	c1431 c1431 hypothetical protein 1344049:1344249 forward MW:7153	56.5553
c1432	c1432	c1432 c1432 hypothetical protein 1344246:1344407 forward MW:5565	47.8149
c1435	c1435	c1435 c1435 hypothetical protein 1345087:1345365 reverse MW:10397	22.365
c1437	c1437	c1437 c1437 Rz endopeptidase from lambdoid prophage DLP12 1345980:1346462 forward MW:17607	44.2159
c1438	c1438	c1438 c1438 hypothetical protein 1346450:1346602 forward MW:5811	45.5013
c1439	c1439	c1439 c1439 hypothetical protein 1346769:1347329 forward MW:21404	8.22622
c1441	c1441	c1441 c1441 hypothetical protein 1348095:1348244 forward MW:5458	34.5758
c1443	c1443	c1443 c1443 hypothetical protein 1348481:1348606 forward MW:4341	87.2751
c1444	c1444	c1444 c1444 prophage Qin DNA packaging protein NU1-like protein 1348728:1349237 forward MW:19138	35.6684
c1445	c1445	c1445 c1445 DNA packaging protein of prophage; terminase large subunit 1349209:1351137 forward MW:72803	58.6761
c1446	c1446	c1446 c1446 DNA packaging protein of prophage 1351121:1351327 forward MW:7700	58.4833
c1447	c1447	c1447 c1447 capsid protein of prophage 1351324:1352916 forward MW:59760	58.162
c1448	c1448	c1448 c1448 capsid assembly protein of prophage 1352906:1354411 forward MW:52368	58.419
c1449	c1449	c1449 c1449 hypothetical protein 1354427:1354798 reverse MW:13922	56.0411
c1450	c1450	c1450 c1450 capsid protein of prophage 1354448:1354795 forward MW:11925	59.9614
c1451	c1451	c1451 c1451 capsid protein of prophage 1354853:1355881 forward MW:38483	46.8509
c1452	c1452	c1452 c1452 hypothetical protein 1355885:1356316 forward MW:15575	27.635
c1453	c1453	c1453 c1453 head-tail joining protein of prophage 1356309:1356662 forward MW:12644	50
c1454	c1454	c1454 c1454 tail component of prophage 1356678:1357211 forward MW:20099	50.7069
c1455	c1455	c1455 c1455 tail component of prophage 1357208:1357603 forward MW:14879	87.982
c1456	c1456	c1456 c1456 tail fiber component V of prophage 1357611:1358357 forward MW:26296	71.7224
c1457	c1457	c1457 c1457 hypothetical protein 1358354:1359004 reverse MW:23189	46.401
c1458	c1458	c1458 c1458 tail component of prophage 1358376:1358807 forward MW:15708	48.6504
c1459	c1459	c1459 c1459 tail component of prophage 1358834:1359247 forward MW:15238	48.8432
c1460	c1460	c1460 c1460 tail component of prophage 1359228:1361789 forward MW:92693	87.2751
c1461	c1461	c1461 c1461 tail fiber component M of prophage 1361786:1362115 forward MW:12614	87.2751
c1462	c1462	c1462 c1462 tail component of prophage 1362115:1362813 forward MW:25833	86.6967
c1463	c1463	c1463 c1463 hypothetical protein 1362166:1362969 reverse MW:29864	39.2031
c1464	c1464	c1464 c1464 tail fiber component K of prophage 1362864:1363562 forward MW:26538	90.8098
c1465	c1465	c1465 c1465 tail assembly protein of cryptic prophage 1363526:1364140 forward MW:21547	42.545
c1466	c1466	c1466 c1466 tail component of prophage 1364484:1368176 forward MW:134882	41.7738
c1468	c1468	c1468 c1468 hypothetical protein 1368995:1371058 forward MW:73407	12.4679
c1469	c1469	c1469 c1469 hypothetical protein 1369339:1369503 reverse MW:5303	29.8843
c1470	c1470	c1470 c1470 hypothetical protein 1371055:1371333 forward MW:11146	10.8612
c1471	c1471	c1471 c1471 hypothetical protein 1371343:1371636 forward MW:10842	43.0591
c1472	c1472	c1472 c1472 hypothetical protein 1371423:1371797 reverse MW:13486	56.491
c1473	c1473	c1473 c1473 hypothetical protein 1371747:1371872 forward MW:4763	65.2314
c1478	c1478	c1478 c1478 hypothetical protein 1375014:1375265 reverse MW:9800	96.7866
c1481	c1481	c1481 c1481 hypothetical protein 1377761:1378072 reverse MW:11725	23.5219
c1482	c1482	c1482 c1482 hypothetical protein 1377903:1378040 reverse MW:4822	23.2005
c1483	c1483	c1483 c1483 integrase of prophage 1378215:1379159 forward MW:36266	31.8123
c1484	c1484	c1484 c1484 hypothetical protein 1378670:1378936 forward MW:9179	22.9434
c1485	c1485	c1485 c1485 hypothetical protein 1379245:1379370 reverse MW:5196	5.33419
c1486	c1486	c1486 c1486 hypothetical protein 1379395:1379535 reverse MW:5066	5.65553
c1487	c1487	c1487 c1487 hypothetical protein 1379766:1381052 forward MW:47405	4.82005
c1488	c1488	c1488 c1488 hypothetical protein 1381049:1381279 forward MW:8363	5.84833
c1489	c1489	c1489 c1489 hypothetical protein 1381242:1381601 reverse MW:13287	5.65553
c1490	c1490	c1490 c1490 hypothetical protein 1381269:1381490 forward MW:7848	5.84833
c1491	c1491	c1491 c1491 hypothetical protein 1381465:1381704 forward MW:8706	21.9152
c1492	c1492	c1492 c1492 hypothetical protein 1381706:1381939 forward MW:8973	21.7866
c1493	c1493	c1493 c1493 hypothetical protein 1381945:1382244 forward MW:11525	27.9563
c1494	c1494	c1494 c1494 hypothetical protein 1381966:1382253 reverse MW:10405	22.108
c1495	c1495	c1495 c1495 hypothetical protein 1382241:1383995 forward MW:64912	13.8817
c1496	c1496	c1496 c1496 hypothetical protein 1384284:1384541 forward MW:9496	21.7866
c1497	c1497	c1497 c1497 single stranded DNA-binding protein of prophage 1384538:1384948 forward MW:14371	23.4576
c1498	c1498	c1498 c1498 hypothetical protein 1385462:1385668 forward MW:7288	7.19794
c1499	c1499	c1499 c1499 capsid protein of prophage 1385668:1386723 forward MW:39632	21.7224
c1500	c1500	c1500 c1500 hypothetical protein 1386735:1387070 forward MW:11910	21.5938
c1501	c1501	c1501 c1501 hypothetical protein 1387083:1387496 forward MW:15015	21.3368
c1502	c1502	c1502 c1502 hypothetical protein 1387524:1387706 reverse MW:6809	66.6452
c1503	c1503	c1503 c1503 hypothetical protein 1387752:1388093 forward MW:12871	3.21337
c1504	c1504	c1504 c1504 hypothetical protein 1388123:1388284 forward MW:6323	25.4499
c1505	c1505	c1505 c1505 hypothetical protein 1388373:1388654 forward MW:11125	33.8689
c1506	c1506	c1506 c1506 hypothetical protein 1388397:1388834 reverse MW:16069	9.19023
c1507	c1507	c1507 c1507 hypothetical protein 1388812:1388952 forward MW:5096	7.58355
c1515	c1515	c1515 c1515 hypothetical protein 1395766:1395888 forward MW:4771	96.2082
c1516	c1516	c1516 c1516 hypothetical protein 1395934:1397115 reverse MW:44969	96.2725
c1518	c1518	c1518 c1518 hypothetical protein 1397313:1397456 forward MW:5359	44.473
c1519	c1519	c1519 c1519 prophage lambda integrase 1397370:1398512 reverse MW:43869	46.0154
c1520	c1520	c1520 c1520 hypothetical protein 1398656:1398982 forward MW:12643	79.0488
c1521	c1521	c1521 c1521 transposase IS629 1398979:1399869 forward MW:33808	79.1774
c1522	c1522	c1522 c1522 hypothetical protein 1400191:1400430 reverse MW:9479	46.9152
c1523	c1523	c1523 c1523 hypothetical protein 1400456:1400824 reverse MW:14100	32.2622
c1524	c1524	c1524 c1524 hypothetical protein 1400733:1401473 reverse MW:27227	28.9846
c1525	c1525	c1525 c1525 hypothetical protein 1401470:1401721 reverse MW:9395	30.0771
c1526	c1526	c1526 c1526 hypothetical protein 1401681:1402241 reverse MW:20300	31.8123
c1528	c1528	c1528 c1528 hypothetical protein 1402488:1402817 reverse MW:12210	12.8535
c1529	c1529	c1529 c1529 hypothetical protein 1402870:1403625 reverse MW:28538	9.2545
c1530	c1530	c1530 c1530 hypothetical protein 1403622:1405121 reverse MW:57345	20.2442
c1531	c1531	c1531 c1531 hypothetical protein 1405210:1405668 reverse MW:17375	29.8843
c1532	c1532	c1532 c1532 hypothetical protein 1405985:1406266 reverse MW:10367	74.3573
c1533	c1533	c1533 c1533 hypothetical protein 1406441:1406629 reverse MW:7028	73.3933
c1535	c1535	c1535 c1535 hypothetical protein 1406629:1406940 forward MW:11300	71.0154
c1536	c1536	c1536 c1536 recombination protein Bet of prophage 1407297:1408082 reverse MW:29718	76.4139
c1538	c1538	c1538 c1538 hypothetical protein 1408353:1408505 reverse MW:5904	73.1362
c1539	c1539	c1539 c1539 hypothetical protein 1408460:1408603 reverse MW:5518	47.108
c1540	c1540	c1540 c1540 lambda regulatory protein CIII 1408572:1408736 reverse MW:6059	46.0154
c1541	c1541	c1541 c1541 single-stranded DNA binding protein of prophage 1408809:1409177 reverse MW:13780	47.3008
c1542	c1542	c1542 c1542 lambda ant-restriction protein 1409360:1409560 reverse MW:7576	25.3213
c1543	c1543	c1543 c1543 superinfection exclusion protein B of prophage 1409774:1410355 forward MW:22414	28.3419
c1544	c1544	c1544 c1544 hypothetical protein 1411081:1411833 reverse MW:28096	13.3033
c1545	c1545	c1545 c1545 hypothetical protein 1411830:1412387 reverse MW:21790	13.2391
c1546	c1546	c1546 c1546 repressor protein 1412427:1412849 reverse MW:15261	42.8663
c1547	c1547	c1547 c1547 hypothetical protein 1413040:1413420 forward MW:14309	29.3702
c1548	c1548	c1548 c1548 regulatory protein CII of bacteriophage 1413562:1413858 forward MW:11074	49.8715
c1549	c1549	c1549 c1549 replication protein O of bacteriophage 1413891:1414790 forward MW:33998	44.5373
c1552	c1552	c1552 c1552 hypothetical protein 1415867:1416193 forward MW:12643	79.0488
c1553	c1553	c1553 c1553 transposase IS629 1416190:1417080 forward MW:33808	79.1774
c1554	c1554	c1554 c1554 hypothetical protein 1417162:1417602 forward MW:16678	35.6041
c1555	c1555	c1555 c1555 DNA N-6-adenine-methyltransferase of bacteriophage 1417569:1418126 forward MW:20792	47.1722
c1556	c1556	c1556 c1556 hypothetical protein 1418302:1418643 forward MW:12940	22.4936
c1565	c1565	c1565 c1565 tonB-like membrane protein encoded within prophage 1423600:1423980 forward MW:14552	28.9846
c1566	c1566	c1566 c1566 hypothetical protein 1423628:1423780 reverse MW:5458	27.9563
c1567	c1567	c1567 c1567 hypothetical protein 1424187:1424369 forward MW:6824	28.6632
c1569	c1569	c1569 c1569 DNA packaging protein of prophage; terminase large subunit 1425428:1427380 forward MW:73377	58.8689
c1570	c1570	c1570 c1570 DNA packaging protein of prophage 1427364:1427570 forward MW:7620	58.419
c1571	c1571	c1571 c1571 capsid protein of prophage 1427567:1429159 forward MW:59743	58.162
c1572	c1572	c1572 c1572 capsid assembly protein of prophage 1429149:1430654 forward MW:52381	58.419
c1573	c1573	c1573 c1573 hypothetical protein 1430670:1431041 reverse MW:14193	56.1054
c1574	c1574	c1574 c1574 capsid protein of prophage 1430691:1431038 forward MW:11886	58.0977
c1575	c1575	c1575 c1575 capsid protein of prophage 1431096:1432124 forward MW:38569	46.8509
c1576	c1576	c1576 c1576 hypothetical protein 1432128:1432550 forward MW:15091	25.964
c1577	c1577	c1577 c1577 head-tail joining protein of prophage 1432522:1432896 forward MW:13476	45.8226
c1578	c1578	c1578 c1578 tail fiber component Z of prophage 1432908:1433486 forward MW:21574	81.7481
c1579	c1579	c1579 c1579 tail component of prophage 1433483:1433878 forward MW:14651	88.0463
c1580	c1580	c1580 c1580 tail protein 1433856:1434020 forward MW:5865	87.3393
c1581	c1581	c1581 c1581 hypothetical protein 1434181:1434612 reverse MW:15096	79.1131
c1583	c1583	c1583 c1583 tail component of prophage 1434638:1435060 forward MW:15385	82.3907
c1584	c1584	c1584 c1584 tail component of prophage 1435042:1435476 forward MW:16165	81.9409
c1585	c1585	c1585 c1585 tail component of prophage 1435469:1438030 forward MW:92433	87.2751
c1586	c1586	c1586 c1586 hypothetical protein 1438260:1438910 reverse MW:23869	80.527
c1587	c1587	c1587 c1587 tail component of prophage 1438356:1439054 forward MW:25751	91.1954
c1588	c1588	c1588 c1588 tail component of prophage 1439060:1439803 forward MW:28239	90.7455
c1589	c1589	c1589 c1589 tail component of prophage 1439740:1440372 forward MW:21891	79.6272
c1590	c1590	c1590 c1590 tail component of prophage 1440433:1443915 forward MW:127301	80.2057
c1591	c1591	c1591 c1591 hypothetical protein 1443968:1445635 forward MW:58883	23.9075
c1592	c1592	c1592 c1592 hypothetical protein 1444336:1444590 reverse MW:8411	26.4139
c1593	c1593	c1593 c1593 hypothetical protein 1445744:1446034 forward MW:10743	20.1157
c1594	c1594	c1594 c1594 hypothetical protein 1446031:1446309 forward MW:10801	27.7635
c1595	c1595	c1595 c1595 hypothetical protein 1446322:1446615 forward MW:10870	41.5167
c1596	c1596	c1596 c1596 hypothetical protein 1446337:1446777 reverse MW:16613	39.8458
c1601	c1601	c1601 c1601 hypothetical protein 1450837:1451607 forward MW:30115	21.4653
c1605	c1605	c1605 c1605 hypothetical protein 1453759:1453911 reverse MW:5431	80.2057
c1608	c1608	c1608 c1608 hypothetical protein 1455792:1455965 reverse MW:6819	79.4987
c1620	c1620	c1620 c1620 hypothetical protein 1461949:1462134 forward MW:6915	93.7018
c1624	c1624	c1624 c1624 hypothetical protein 1464217:1464444 forward MW:8587	96.0154
c1636	c1636	c1636 c1636 hypothetical protein 1472961:1473086 reverse MW:4756	51.2211
c1642	c1642	c1642 c1642 hypothetical protein 1480151:1480339 forward MW:7093	96.0797
c1648	c1648	c1648 c1648 hypothetical protein 1484977:1485684 reverse MW:26699	52.5064
c1649	c1649	c1649 c1649 hypothetical protein 1485730:1485879 forward MW:5603	50.3856
c1650	c1650	c1650 c1650 iron compound ABC transporter, ATP-binding protein 1485799:1486557 reverse MW:27469	52.5064
c1652	c1652	c1652 c1652 hypothetical protein 1487534:1488556 reverse MW:37690	52.5707
c1653	c1653	c1653 c1653 hypothetical protein 1488624:1488749 reverse MW:4796	50.4499
c1655	c1655	c1655 c1655 hypothetical protein 1490529:1490744 forward MW:7907	90.3599
c1660	c1660	c1660 c1660 hypothetical protein 1496229:1496459 reverse MW:8225	29.9486
c1673	c1673	c1673 c1673 hypothetical protein 1508002:1508964 reverse MW:37485	96.0797
c1683	c1683	c1683 c1683 hypothetical protein 1516444:1516662 forward MW:8668	97.9434
c1689	c1689	c1689 c1689 hypothetical protein 1525279:1526322 forward MW:36971	13.6889
c1690	c1690	c1690 c1690 hypothetical protein 1526319:1527335 forward MW:37078	13.4319
c1691	c1691	c1691 c1691 gumP-like protein 1527313:1528119 forward MW:29684	13.4961
c1692	c1692	c1692 c1692 hypothetical protein 1528116:1529402 forward MW:49169	13.4961
c1693	c1693	c1693 c1693 hypothetical protein 1529387:1530001 forward MW:22745	13.5604
c1694	c1694	c1694 c1694 hypothetical protein 1529994:1531118 forward MW:42793	13.6247
c1695	c1695	c1695 c1695 hypothetical protein 1531105:1532196 forward MW:42056	13.6889
c1702	c1702	c1702 c1702 hypothetical protein 1537985:1538113 reverse MW:4739	96.6581
c1718	c1718	c1718 c1718 hypothetical protein 1555198:1555443 reverse MW:7547	96.0797
c1738	c1738	c1738 c1738 hypothetical protein 1574161:1574619 forward MW:18027	45.6298
c1740	c1740	c1740 c1740 hypothetical protein 1574972:1575127 forward MW:5995	96.4653
c1752	c1752	c1752 c1752 hypothetical protein 1587301:1587453 forward MW:5865	96.401
c1760	c1760	c1760 c1760 transcriptional repressor 1595709:1596374 forward MW:25657	51.0925
c1761	c1761	c1761 c1761 acriflavin resistance protein A 1596490:1597644 forward MW:41129	51.0925
c1762	c1762	c1762 c1762 hypothetical protein 1597613:1597756 forward MW:5236	49.2931
c1763	c1763	c1763 c1763 hypothetical protein 1597620:1597748 reverse MW:4616	49.2931
c1764	c1764	c1764 c1764 acriflavin resistance protein B 1597734:1600751 forward MW:108147	50.8355
c1765	c1765	c1765 c1765 hypothetical protein 1600755:1602128 forward MW:49201	51.0925
c1766	c1766	c1766 c1766 membrane transporter 1602137:1603300 forward MW:41378	51.0283
c1776	c1776	c1776 c1776 hypothetical protein 1611499:1611756 reverse MW:9451	96.0154
c1781	c1781	c1781 c1781 hypothetical protein 1614390:1614590 reverse MW:7731	87.0823
c1810	c1810	c1810 c1810 hypothetical protein 1642836:1643651 reverse MW:30579	31.1054
c1811	c1811	c1811 c1811 hypothetical protein 1643745:1644053 forward MW:11342	30.7198
c1812	c1812	c1812 c1812 hypothetical protein 1644038:1644436 forward MW:14340	30.5913
c1813	c1813	c1813 c1813 hypothetical protein 1644184:1644312 reverse MW:4805	29.4987
c1820	c1820	c1820 c1820 hypothetical protein 1652469:1652837 reverse MW:13599	27.1851
c1824	c1824	c1824 c1824 hypothetical protein 1658595:1658930 reverse MW:12967	96.7224
c1833	c1833	c1833 c1833 hypothetical protein 1671484:1671708 reverse MW:8807	48.9075
c1838	c1838	c1838 c1838 hypothetical protein 1676303:1676965 forward MW:25080	95.3085
c1855	c1855	c1855 c1855 hypothetical protein 1694925:1695053 reverse MW:4859	95.7584
c1861	c1861	c1861 c1861 hypothetical protein 1699860:1699988 reverse MW:4840	96.5938
c1881	c1881	c1881 c1881 hypothetical protein 1715945:1716094 reverse MW:5476	28.0206
c1882	c1882	c1882 c1882 hypothetical protein 1716066:1716350 forward MW:9703	28.7918
c1883	c1883	c1883 c1883 hypothetical protein 1716369:1718327 forward MW:72821	27.5707
c1884	c1884	c1884 c1884 hypothetical protein 1718427:1719167 forward MW:29427	13.4319
c1885	c1885	c1885 c1885 hypothetical protein 1719505:1720740 forward MW:47434	6.87661
c1886	c1886	c1886 c1886 hypothetical protein 1720751:1721794 forward MW:39029	13.2391
c1887	c1887	c1887 c1887 hypothetical protein 1721906:1722190 forward MW:9691	28.6632
c1888	c1888	c1888 c1888 hypothetical protein 1722209:1724614 forward MW:89524	28.9203
c1889	c1889	c1889 c1889 hypothetical protein 1724601:1725203 forward MW:22830	9.4473
c1890	c1890	c1890 c1890 hypothetical protein 1725540:1725992 forward MW:17614	9.4473
c1891	c1891	c1891 c1891 hypothetical protein 1726211:1726717 forward MW:19413	27.635
c1892	c1892	c1892 c1892 hypothetical protein 1726714:1727181 forward MW:18061	26.7995
c1905	c1905	c1905 c1905 hypothetical protein 1743252:1744196 reverse MW:35510	95.5656
c1908	c1908	c1908 c1908 hypothetical protein 1745018:1745290 forward MW:9797	95.6298
c1910	c1910	c1910 c1910 hypothetical protein 1745328:1745600 reverse MW:10292	36.2468
c1915	c1915	c1915 c1915 hypothetical protein 1749411:1749551 forward MW:5270	86.5681
c1934	c1934	c1934 c1934 outer membrane usher protein fimD 1774532:1777183 reverse MW:96663	85.4113
c1935	c1935	c1935 c1935 chaperone protein fimC 1777225:1777935 reverse MW:26157	82.5835
c1936	c1936	c1936 c1936 Type-1 fimbrial protein, A chain 1778297:1778908 reverse MW:21121	79.8843
c1937	c1937	c1937 c1937 hypothetical protein 1779636:1780418 reverse MW:29142	20.1799
c1939	c1939	c1939 c1939 hypothetical protein 1781157:1781609 forward MW:16625	17.7378
c1956	c1956	c1956 c1956 hypothetical protein 1797633:1799306 reverse MW:63117	53.2134
c1957	c1957	c1957 c1957 PTS system, cellobiose-specific IIA component 1799361:1799675 reverse MW:11430	53.2134
c1958	c1958	c1958 c1958 hypothetical protein 1799700:1801061 reverse MW:49264	53.1491
c1959	c1959	c1959 c1959 PTS system, cellobiose-specific IIB component 1801137:1801448 reverse MW:11171	52.892
c1960	c1960	c1960 c1960 hypothetical protein 1801647:1802345 forward MW:26431	54.6272
c1980	c1980	c1980 c1980 hypothetical protein 1824295:1824441 reverse MW:5360	91.6452
c1989	c1989	c1989 c1989 acid shock protein 1832093:1832470 forward MW:14893	95.437
c2041	c2041	c2041 c2041 hypothetical protein 1886218:1886340 forward MW:4345	96.0797
c2046	c2046	c2046 c2046 hypothetical protein 1889585:1889728 reverse MW:5146	95.9512
c2061	c2061	c2061 c2061 hypothetical protein 1904867:1904992 reverse MW:4436	95.3728
c2063	c2063	c2063 c2063 hypothetical protein 1905087:1905833 forward MW:27064	95.3085
c2070	c2070	c2070 c2070 hypothetical protein 1911393:1911521 forward MW:4732	95.6941
c2092	c2092	c2092 c2092 hypothetical protein 1935373:1935549 reverse MW:6451	96.8509
c2108	c2108	c2108 c2108 hypothetical protein 1951016:1951144 reverse MW:4552	95.8869
c2114	c2114	c2114 c2114 hypothetical protein 1955839:1956450 forward MW:23926	96.2082
c2122	c2122	c2122 c2122 hypothetical protein 1962424:1962801 reverse MW:14157	95.5013
c2130	c2130	c2130 c2130 hypothetical protein 1967898:1968056 reverse MW:5670	96.0797
c2142	c2142	c2142 c2142 hypothetical protein 1978973:1979461 forward MW:18883	96.144
c2149	c2149	c2149 c2149 hypothetical protein 1986090:1986260 forward MW:6082	96.9794
c2163	c2163	c2163 c2163 hypothetical protein 1997614:1999557 reverse MW:74666	12.7249
c2165	c2165	c2165 c2165 hypothetical protein 2001324:2002124 reverse MW:30357	8.03342
c2169	c2169	c2169 c2169 hypothetical protein 2005959:2006123 forward MW:5807	96.6581
c2180	c2180	c2180 c2180 hypothetical protein 2017344:2017496 reverse MW:5475	82.7763
c2201	c2201	c2201 c2201 hypothetical protein 2036501:2036623 reverse MW:4799	96.0154
c2203	c2203	c2203 c2203 hypothetical protein 2036655:2037146 forward MW:19631	96.2725
c2215	c2215	c2215 c2215 hypothetical protein 2046221:2046385 forward MW:6037	96.3368
c2220	c2220	c2220 c2220 hypothetical protein 2049996:2050124 forward MW:4524	96.0154
c2225	c2225	c2225 c2225 hypothetical protein 2054850:2055611 reverse MW:28392	96.0797
c2230	c2230	c2230 c2230 hypothetical protein 2058862:2059149 forward MW:10989	96.0797
c2248	c2248	c2248 c2248 hypothetical protein 2074871:2075023 reverse MW:5808	97.2365
c2257	c2257	c2257 c2257 hypothetical protein 2080602:2081204 forward MW:23629	96.0154
c2266	c2266	c2266 c2266 hypothetical protein 2088157:2088306 reverse MW:5714	97.6864
c2288	c2288	c2288 c2288 hypothetical protein 2109591:2109722 reverse MW:4921	94.9229
c2295	c2295	c2295 c2295 hypothetical protein 2117045:2117191 forward MW:5428	95.7584
c2307	c2307	c2307 c2307 hypothetical protein 2126795:2126941 reverse MW:5048	95.6298
c2317	c2317	c2317 c2317 hypothetical protein 2136546:2136692 forward MW:5636	97.365
c2320	c2320	c2320 c2320 hypothetical protein 2137231:2137368 reverse MW:5655	96.7224
c2328	c2328	c2328 c2328 hypothetical protein 2144274:2144402 reverse MW:4982	96.0797
c2334	c2334	c2334 c2334 transposase 2148324:2148833 reverse MW:19898	45.1799
c2347	c2347	c2347 c2347 hypothetical protein 2160619:2160765 forward MW:5130	65.8098
c2351	c2351	c2351 c2351 hypothetical protein 2163238:2163360 forward MW:4977	56.6195
c2356	c2356	c2356 c2356 hypothetical protein 2166801:2167730 reverse MW:34345	94.9871
c2368	c2368	c2368 c2368 hypothetical protein 2174685:2175083 forward MW:14736	94.6015
c2371	c2371	c2371 c2371 hypothetical protein 2176689:2176952 reverse MW:9705	95.8226
c2375	c2375	c2375 c2375 hypothetical protein 2179707:2179895 reverse MW:6819	96.5296
c2383	c2383	c2383 c2383 outer membrane protein N 2185750:2186877 forward MW:41938	27.635
c2384	c2384	c2384 c2384 hypothetical protein 2186327:2186551 forward MW:8342	27.0566
c2392	c2392	c2392 c2392 P4 family integrase 2194512:2195732 forward MW:45882	16.1311
c2393	c2393	c2393 c2393 hypothetical protein 2195846:2197666 forward MW:69456	11.6967
c2394	c2394	c2394 c2394 PilV-like protein 2197781:2199244 reverse MW:51360	17.1594
c2395	c2395	c2395 c2395 type IV pilin protein 2199297:2199854 reverse MW:18711	19.0231
c2396	c2396	c2396 c2396 hypothetical protein 2200253:2200567 reverse MW:12045	16.5167
c2397	c2397	c2397 c2397 hypothetical protein 2201204:2202706 forward MW:57149	16.581
c2398	c2398	c2398 c2398 hypothetical protein 2202763:2203686 forward MW:36393	11.3111
c2399	c2399	c2399 c2399 hypothetical protein 2203818:2204327 reverse MW:19433	11.4396
c2400	c2400	c2400 c2400 hypothetical protein 2204464:2205300 forward MW:32257	11.4396
c2401	c2401	c2401 c2401 hypothetical protein 2205646:2206221 reverse MW:20724	15.7455
c2402	c2402	c2402 c2402 hypothetical protein 2206262:2206399 reverse MW:5388	15.2956
c2403	c2403	c2403 c2403 hypothetical protein 2206594:2207082 forward MW:18745	14.2031
c2404	c2404	c2404 c2404 hypothetical protein 2207072:2207284 forward MW:7717	14.3959
c2405	c2405	c2405 c2405 hypothetical protein 2207572:2208753 reverse MW:44433	11.3753
c2406	c2406	c2406 c2406 hypothetical protein 2208805:2209767 reverse MW:35912	14.9743
c2407	c2407	c2407 c2407 hypothetical protein 2210085:2210237 forward MW:6354	10.9897
c2408	c2408	c2408 c2408 hypothetical protein 2211120:2211701 forward MW:22227	15.9383
c2409	c2409	c2409 c2409 hypothetical protein 2211786:2212517 reverse MW:28780	11.3753
c2410	c2410	c2410 c2410 hypothetical protein 2212691:2213170 forward MW:18706	17.4165
c2411	c2411	c2411 c2411 DNA-binding protein H-NS 2213329:2213733 forward MW:15047	21.6581
c2412	c2412	c2412 c2412 hypothetical protein 2213797:2214177 reverse MW:14175	16.6452
c2413	c2413	c2413 c2413 hypothetical protein 2214256:2214498 reverse MW:9768	17.545
c2414	c2414	c2414 c2414 hypothetical protein 2214571:2214867 reverse MW:11277	16.1311
c2415	c2415	c2415 c2415 hypothetical protein 2214920:2215222 reverse MW:12525	15.9383
c2416	c2416	c2416 c2416 hypothetical protein 2215727:2216620 reverse MW:34880	14.9743
c2418	c2418	c2418 c2418 prophage P4 integrase 2218378:2219421 forward MW:39806	48.2648
c2419	c2419	c2419 c2419 salicylate synthase Irp9 2219615:2220919 reverse MW:48016	46.9152
c2420	c2420	c2420 c2420 cytoplasmic transmembrane protein 2220947:2222350 reverse MW:49377	47.0437
c2421	c2421	c2421 c2421 ABC transporter 2222220:2224049 reverse MW:67727	47.0437
c2422	c2422	c2422 c2422 inner membrane ABC-transporter 2224009:2225811 reverse MW:66285	47.0437
c2423	c2423	c2423 c2423 AraC type regulator 2225978:2226937 forward MW:35851	47.0437
c2424	c2424	c2424 c2424 peptide synthetase 2227110:2231378 forward MW:158942	47.0437
c2425	c2425	c2425 c2425 hypothetical protein 2231467:2231844 reverse MW:14589	45.2442
c2426	c2426	c2426 c2426 peptide synthetase 2231817:2233946 forward MW:80157	58.0334
c2427	c2427	c2427 c2427 peptide/polyketide synthetase protein 2234022:2236217 forward MW:78207	46.9794
c2428	c2428	c2428 c2428 hypothetical protein 2236117:2239014 forward MW:106384	46.9152
c2429	c2429	c2429 c2429 hypothetical protein 2238812:2243521 forward MW:176186	47.0437
c2430	c2430	c2430 c2430 hypothetical protein 2243518:2244618 forward MW:40885	46.9794
c2431	c2431	c2431 c2431 hypothetical protein 2244588:2244722 reverse MW:4654	45.2442
c2432	c2432	c2432 c2432 thioesterase 2244762:2245418 forward MW:24566	46.9794
c2433	c2433	c2433 c2433 2,3-dihydroxybenzoate-AMP ligase 2245422:2246669 forward MW:44877	46.9152
c2434	c2434	c2434 c2434 salicyl-AMP ligase 2246714:2246998 forward MW:10614	46.9794
c2435	c2435	c2435 c2435 hypothetical protein 2246735:2247004 reverse MW:10321	45.2442
c2436	c2436	c2436 c2436 pesticin receptor 2247129:2249150 forward MW:73683	46.9794
c2449	c2449	c2449 c2449 prophage P4 integrase 2262986:2264257 forward MW:48807	45.437
c2450	c2450	c2450 c2450 hypothetical protein 2264537:2265049 reverse MW:19650	16.9666
c2451	c2451	c2451 c2451 thioesterase 2265084:2265806 reverse MW:27335	18.8946
c2452	c2452	c2452 c2452 hypothetical protein 2265799:2267313 reverse MW:55473	16.9023
c2453	c2453	c2453 c2453 polyketide synthase 2267326:2269785 reverse MW:89564	17.4807
c2454	c2454	c2454 c2454 hypothetical protein 2269816:2270931 reverse MW:41375	16.9023
c2455	c2455	c2455 c2455 peptide synthetase 2270909:2274271 reverse MW:123681	16.9023
c2456	c2456	c2456 c2456 hypothetical protein 2274181:2275620 reverse MW:52862	16.9666
c2457	c2457	c2457 c2457 amidase 2275682:2277169 reverse MW:54464	16.9666
c2458	c2458	c2458 c2458 peptide synthetase 2277138:2283602 reverse MW:237803	16.0668
c2459	c2459	c2459 c2459 peptide synthetase 2283613:2290113 reverse MW:242888	16.0668
c2460	c2460	c2460 c2460 polyketide synthase 2290157:2293189 reverse MW:108444	16.9023
c2461	c2461	c2461 c2461 hypothetical protein 2293239:2298050 reverse MW:177353	16.838
c2462	c2462	c2462 c2462 hypothetical protein 2295405:2295536 forward MW:4916	16.3882
c2463	c2463	c2463 c2463 transacylase 2298083:2299351 reverse MW:46717	16.9023
c2464	c2464	c2464 c2464 acyl-coa dehydrogenase 2299348:2300376 reverse MW:37027	16.9023
c2465	c2465	c2465 c2465 hypothetical protein 2300422:2300619 forward MW:7671	16.3882
c2466	c2466	c2466 c2466 hypothetical protein 2300482:2300730 reverse MW:9474	16.9023
c2467	c2467	c2467 c2467 3-hydroxyacyl-CoA dehydrogenase 2300760:2301629 reverse MW:32486	16.838
c2468	c2468	c2468 c2468 polyketide synthase 2301639:2304248 reverse MW:95051	16.9023
c2469	c2469	c2469 c2469 polyketide synthase 2304280:2308338 reverse MW:149048	16.838
c2470	c2470	c2470 c2470 peptide/polyketide synthase 2308283:2313910 reverse MW:205902	16.838
c2471	c2471	c2471 c2471 hypothetical protein 2314524:2315258 forward MW:28672	16.838
c2472	c2472	c2472 c2472 transposase 2315404:2315670 forward MW:10206	22.8792
c2473	c2473	c2473 c2473 transposase 2315775:2316254 forward MW:18890	24.3573
c2475	c2475	c2475 c2475 hypothetical protein 2316562:2316987 reverse MW:16138	16.7095
c2480	c2480	c2480 c2480 hypothetical protein 2320804:2320926 reverse MW:4362	89.7172
c2483	c2483	c2483 c2483 hypothetical protein 2324459:2324587 forward MW:4848	37.982
c2484	c2484	c2484 c2484 hypothetical protein 2324842:2325486 reverse MW:24651	49.036
c2485	c2485	c2485 c2485 hypothetical protein 2325471:2326760 reverse MW:51056	51.671
c2486	c2486	c2486 c2486 hypothetical protein 2327685:2328395 forward MW:26917	20.3085
c2492	c2492	c2492 c2492 carbohydrate kinase 2331944:2333158 forward MW:43665	37.9177
c2493	c2493	c2493 c2493 hypothetical protein 2333172:2333930 forward MW:28451	38.2391
c2494	c2494	c2494 c2494 hypothetical protein 2333984:2334949 forward MW:34259	38.6247
c2495	c2495	c2495 c2495 phosphotriesterase-related protein 2334952:2335986 forward MW:37764	47.6864
c2496	c2496	c2496 c2496 hypothetical protein 2336398:2336559 reverse MW:5930	53.2776
c2497	c2497	c2497 c2497 transposase 2336638:2337495 reverse MW:33411	53.9203
c2498	c2498	c2498 c2498 hypothetical protein 2338301:2338711 reverse MW:15619	62.3393
c2499	c2499	c2499 c2499 hypothetical protein 2338699:2339100 reverse MW:15634	68.4447
c2500	c2500	c2500 c2500 hypothetical protein 2339266:2339871 reverse MW:23044	66.7738
c2501	c2501	c2501 c2501 hypothetical protein 2340476:2340652 reverse MW:6310	41.581
c2502	c2502	c2502 c2502 hypothetical protein 2340603:2340983 forward MW:14299	49.6787
c2503	c2503	c2503 c2503 transposase 2341416:2342612 forward MW:43107	27.2494
c2504	c2504	c2504 c2504 hypothetical protein 2342382:2342519 reverse MW:5025	25.1285
c2505	c2505	c2505 c2505 hypothetical protein 2342736:2343014 forward MW:10652	67.9949
c2506	c2506	c2506 c2506 hypothetical protein 2343093:2343332 forward MW:9476	65.1028
c2508	c2508	c2508 c2508 hypothetical protein 2344396:2344920 forward MW:19877	16.2596
c2509	c2509	c2509 c2509 insertion sequence ATP-binding protein 2344917:2345672 forward MW:28538	9.2545
c2510	c2510	c2510 c2510 hypothetical protein 2345772:2346125 forward MW:13557	65.8098
c2511	c2511	c2511 c2511 transposase/IS protein 2347151:2347933 reverse MW:29452	55.2057
c2512	c2512	c2512 c2512 transposase 2347930:2348952 reverse MW:39843	55.9126
c2513	c2513	c2513 c2513 hypothetical protein 2349503:2349880 reverse MW:13856	37.0823
c2514	c2514	c2514 c2514 hypothetical protein 2350449:2351621 forward MW:44752	40.9383
c2515	c2515	c2515 c2515 ABC transporter 2352463:2353230 reverse MW:27599	21.144
c2516	c2516	c2516 c2516 ABC transporter 2353227:2354285 reverse MW:37562	21.144
c2517	c2517	c2517 c2517 periplasmic binding protein 2354304:2355296 reverse MW:36879	21.144
c2518	c2518	c2518 c2518 TonB dependent receptor 2355304:2357469 reverse MW:78405	21.5296
c2520	c2520	c2520 c2520 hypothetical protein 2358550:2360934 forward MW:89898	56.3625
c2521	c2521	c2521 c2521 hypothetical protein 2360110:2360286 reverse MW:6368	49.8715
c2522	c2522	c2522 c2522 hypothetical protein 2360931:2361836 forward MW:33812	57.1337
c2523	c2523	c2523 c2523 hypothetical protein 2361833:2362903 forward MW:38375	57.9692
c2524	c2524	c2524 c2524 hypothetical protein 2362931:2363716 forward MW:29026	54.4987
c2525	c2525	c2525 c2525 hypothetical protein 2363732:2364142 forward MW:15123	54.6915
c2526	c2526	c2526 c2526 hypothetical protein 2364363:2365184 forward MW:31254	87.3393
c2527	c2527	c2527 c2527 hypothetical protein 2365275:2365760 forward MW:18233	83.9332
c2528	c2528	c2528 c2528 hypothetical protein 2365329:2365868 reverse MW:19389	82.2622
c2535	c2535	c2535 c2535 hypothetical protein 2368950:2369072 forward MW:4552	96.2082
c2541	c2541	c2541 c2541 hypothetical protein 2375301:2375438 reverse MW:5234	96.144
c2558	c2558	c2558 c2558 mannose-1-phosphate guanylyltransferase 2391027:2392478 reverse MW:54353	7.13368
c2559	c2559	c2559 c2559 hypothetical protein 2392456:2393571 reverse MW:42531	7.19794
c2560	c2560	c2560 c2560 UDP-glucose 4-epimerase 2393682:2394689 reverse MW:37081	7.19794
c2561	c2561	c2561 c2561 hypothetical protein 2394706:2395851 reverse MW:44488	7.19794
c2562	c2562	c2562 c2562 glycosyl transferase 2395838:2396920 reverse MW:41100	7.19794
c2563	c2563	c2563 c2563 glycosyl transferase 2396866:2397735 reverse MW:33696	7.19794
c2564	c2564	c2564 c2564 hypothetical protein 2397732:2399093 reverse MW:51861	7.19794
c2565	c2565	c2565 c2565 hypothetical protein 2398412:2398534 reverse MW:4967	6.87661
c2566	c2566	c2566 c2566 hypothetical protein 2399075:2400331 reverse MW:47089	7.19794
c2574	c2574	c2574 c2574 hypothetical protein 2410453:2410611 forward MW:5731	77.1851
c2607	c2607	c2607 c2607 hypothetical protein 2452221:2452835 reverse MW:23077	17.2879
c2608	c2608	c2608 c2608 hypothetical protein 2452887:2455034 reverse MW:84001	17.1594
c2609	c2609	c2609 c2609 hypothetical protein 2455006:2455722 reverse MW:27583	17.0951
c2610	c2610	c2610 c2610 hypothetical protein 2455722:2456936 reverse MW:47149	17.1594
c2612	c2612	c2612 c2612 hypothetical protein 2458725:2458862 reverse MW:5126	96.2082
c2622	c2622	c2622 c2622 transposase 2467471:2467980 reverse MW:19898	45.3085
c2624	c2624	c2624 c2624 hypothetical protein 2469295:2469441 forward MW:5597	96.144
c2639	c2639	c2639 c2639 transposase 2483231:2483740 reverse MW:19898	45.1799
c2648	c2648	c2648 c2648 hypothetical protein 2495373:2495543 forward MW:6564	94.0231
c2662	c2662	c2662 c2662 hypothetical protein 2511219:2511371 reverse MW:5922	95.8869
c2666	c2666	c2666 c2666 hypothetical protein 2516636:2516758 reverse MW:4753	96.2082
c2676	c2676	c2676 c2676 hypothetical protein 2524268:2524396 reverse MW:4776	96.0797
c2681	c2681	c2681 c2681 hypothetical protein 2528217:2528360 forward MW:4877	54.2416
c2686	c2686	c2686 c2686 hypothetical protein 2533353:2533556 forward MW:7320	96.7224
c2705	c2705	c2705 c2705 hypothetical protein 2554196:2554327 forward MW:5228	96.7866
c2723	c2723	c2723 c2723 hypothetical protein 2573039:2573470 reverse MW:16835	96.144
c2740	c2740	c2740 c2740 hypothetical protein 2585204:2585797 forward MW:22115	96.0154
c2742	c2742	c2742 c2742 hypothetical protein 2585846:2586388 forward MW:20341	96.0154
c2748	c2748	c2748 c2748 hypothetical protein 2591105:2591278 forward MW:6565	98.4576
c2749	c2749	c2749 c2749 hypothetical protein 2591198:2591326 reverse MW:5092	95.9512
c2755	c2755	c2755 c2755 hypothetical protein 2597082:2597300 forward MW:7453	95.6298
c2757	c2757	c2757 c2757 hypothetical protein 2598529:2599623 forward MW:39427	95.437
c2785	c2785	c2785 c2785 hypothetical protein 2643289:2643414 forward MW:4512	96.9152
c2806	c2806	c2806 c2806 hypothetical protein 2662533:2663366 forward MW:31032	96.2725
c2814	c2814	c2814 c2814 hypothetical protein 2670902:2671024 forward MW:4646	73.0077
c2837	c2837	c2837 c2837 hypothetical protein 2695704:2695835 reverse MW:5134	97.4936
c2839	c2839	c2839 c2839 hypothetical protein 2697178:2699448 reverse MW:84922	96.144
c2854	c2854	c2854 c2854 hypothetical protein 2709463:2709606 reverse MW:5270	96.2725
c2858	c2858	c2858 c2858 hypothetical protein 2712392:2712562 forward MW:6552	65.3599
c2891	c2891	c2891 c2891 hypothetical protein 2745449:2745619 reverse MW:6052	97.3008
c2893	c2893	c2893 c2893 hypothetical protein 2747237:2747767 reverse MW:19608	10.7326
c2895	c2895	c2895 c2895 yapH-like protein 2748603:2755766 reverse MW:241903	10.9254
c2896	c2896	c2896 c2896 hypothetical protein 2755791:2756411 reverse MW:23971	10.347
c2897	c2897	c2897 c2897 Type 1 fimbriae regulatory protein fimB 2756729:2757358 reverse MW:24153	10.5398
c2898	c2898	c2898 c2898 Type 1 fimbriae regulatory protein fimB 2758106:2758675 forward MW:22042	10.5398
c2903	c2903	c2903 c2903 hypothetical protein 2764251:2764589 forward MW:11855	95.3085
c2913	c2913	c2913 c2913 hypothetical protein 2777341:2777478 reverse MW:4999	95.5656
c2917	c2917	c2917 c2917 hypothetical protein 2780597:2780728 reverse MW:4611	96.0797
c2918	c2918	c2918 c2918 hypothetical protein 2780865:2781002 reverse MW:5285	96.144
c2930	c2930	c2930 c2930 hypothetical protein 2793437:2793796 forward MW:12623	96.2082
c2938	c2938	c2938 c2938 hypothetical protein 2803397:2803555 reverse MW:5673	59.8972
c2949	c2949	c2949 c2949 hypothetical protein 2814394:2814519 reverse MW:4556	96.2082
c2963	c2963	c2963 c2963 hypothetical protein 2827036:2827179 reverse MW:5167	94.7943
c2964	c2964	c2964 c2964 hypothetical protein 2827179:2828105 forward MW:34896	96.3368
c2992	c2992	c2992 c2992 hypothetical protein 2853437:2853568 reverse MW:4693	96.144
c2993	c2993	c2993 c2993 hypothetical protein 2853443:2853703 forward MW:9755	96.0797
c3010	c3010	c3010 c3010 hypothetical protein 2872876:2873052 forward MW:6312	96.3368
c3016	c3016	c3016 c3016 hypothetical protein 2877798:2878142 forward MW:13442	96.3368
c3022	c3022	c3022 c3022 hypothetical protein 2886084:2886236 reverse MW:5662	97.8792
c3023	c3023	c3023 c3023 hypothetical protein 2886119:2886409 reverse MW:11287	96.7224
c3029	c3029	c3029 c3029 RatA-like protein 2892642:2900693 reverse MW:285975	31.6838
c3030	c3030	c3030 c3030 SinI-like protein 2900814:2901791 reverse MW:34498	31.6838
c3031	c3031	c3031 c3031 SinH-like protein 2901846:2904053 reverse MW:82344	37.5964
c3040	c3040	c3040 c3040 hypothetical protein 2913020:2913547 forward MW:19868	96.2082
c3045	c3045	c3045 c3045 hypothetical protein 2921943:2922095 forward MW:5530	84.0617
c3046	c3046	c3046 c3046 hypothetical protein 2922287:2922424 forward MW:5028	96.401
c3054	c3054	c3054 c3054 hypothetical protein 2928003:2928485 forward MW:18254	96.0797
c3063	c3063	c3063 c3063 hypothetical protein 2935880:2936023 reverse MW:5337	26.9923
c3064	c3064	c3064 c3064 hypothetical protein 2936066:2936218 forward MW:5683	95.6298
c3084	c3084	c3084 c3084 hypothetical protein 2961378:2961515 reverse MW:5165	96.2082
c3104	c3104	c3104 c3104 hypothetical protein 2978874:2979251 forward MW:14755	96.2082
c3113	c3113	c3113 c3113 hypothetical protein 2994127:2994261 forward MW:5247	95.2442
c3118	c3118	c3118 c3118 hypothetical protein 2999773:3000309 reverse MW:20678	96.0797
c3134	c3134	c3134 c3134 hypothetical protein 3012668:3013420 forward MW:30106	96.401
c3136	c3136	c3136 c3136 hypothetical protein 3013291:3013542 reverse MW:9230	96.4653
c3143	c3143	c3143 c3143 hypothetical protein 3018710:3019630 forward MW:33693	1.99229
c3144	c3144	c3144 c3144 DNA-damage-inducible protein I 3019963:3020169 forward MW:7715	48.2648
c3147	c3147	c3147 c3147 hypothetical protein 3022204:3022497 reverse MW:10928	41.7095
c3148	c3148	c3148 c3148 hypothetical protein 3022540:3023580 reverse MW:38062	13.3676
c3149	c3149	c3149 c3149 hypothetical protein 3023590:3023871 reverse MW:10639	23.3933
c3150	c3150	c3150 c3150 hypothetical protein 3023868:3026297 reverse MW:85510	8.74036
c3151	c3151	c3151 c3151 hypothetical protein 3025462:3025902 forward MW:15076	26.4781
c3152	c3152	c3152 c3152 hypothetical protein 3026388:3026897 reverse MW:19898	45.3085
c3154	c3154	c3154 c3154 tail component of prophage 3027710:3031189 reverse MW:127442	82.455
c3155	c3155	c3155 c3155 tail component of prophage 3031250:3031882 reverse MW:21877	79.7558
c3156	c3156	c3156 c3156 tail fiber component K of prophage 3031819:3032604 reverse MW:29731	90.617
c3157	c3157	c3157 c3157 hypothetical protein 3032561:3033367 forward MW:29689	83.4833
c3158	c3158	c3158 c3158 tail component of prophage 3032567:3033265 reverse MW:25657	91.3882
c3159	c3159	c3159 c3159 tail component of prophage 3033265:3033594 reverse MW:12428	87.4036
c3160	c3160	c3160 c3160 tail component of prophage 3033591:3036152 reverse MW:92293	87.2108
c3161	c3161	c3161 c3161 tail component of prophage 3036145:3036579 reverse MW:16047	82.0051
c3162	c3162	c3162 c3162 tail component of prophage 3036561:3036983 reverse MW:15547	82.455
c3163	c3163	c3163 c3163 tail component of prophage 3036999:3037769 reverse MW:26899	87.5321
c3164	c3164	c3164 c3164 tail component of prophage 3037747:3038142 reverse MW:14672	88.0463
c3165	c3165	c3165 c3165 tail fiber component Z of prophage 3038139:3038717 reverse MW:21561	81.9409
c3166	c3166	c3166 c3166 head-tail joining protein of prophage 3038729:3039082 reverse MW:12720	71.0154
c3167	c3167	c3167 c3167 DNA packaging protein of prophage 3039094:3039528 reverse MW:15483	71.7224
c3168	c3168	c3168 c3168 capsid protein of prophage 3039531:3040556 reverse MW:38075	70.8869
c3169	c3169	c3169 c3169 head-DNA stabilization protein of prophage 3040611:3040949 reverse MW:11893	71.2725
c3170	c3170	c3170 c3170 capsid protein of prophage 3040953:3042386 reverse MW:50424	70.9512
c3171	c3171	c3171 c3171 capsid structural protein of prophage 3042253:3043854 reverse MW:59392	71.3368
c3172	c3172	c3172 c3172 head-tail joining protein of prophage 3043851:3044057 reverse MW:7612	72.4936
c3175	c3175	c3175 c3175 hypothetical protein 3046059:3046598 forward MW:20514	66.838
c3178	c3178	c3178 c3178 hypothetical protein 3048917:3049075 reverse MW:6089	36.8895
c3183	c3183	c3183 c3183 hypothetical protein 3051753:3051884 reverse MW:5042	30.9126
c3187	c3187	c3187 c3187 hypothetical protein 3054043:3055038 reverse MW:37333	52.5707
c3188	c3188	c3188 c3188 hypothetical protein 3055040:3055837 reverse MW:29778	42.1594
c3189	c3189	c3189 c3189 hypothetical protein 3055857:3056246 reverse MW:14197	49.5501
c3190	c3190	c3190 c3190 hypothetical protein 3056243:3056602 reverse MW:13118	48.1362
c3196	c3196	c3196 c3196 hypothetical protein 3058935:3059135 reverse MW:7448	6.36247
c3197	c3197	c3197 c3197 repressor protein of prophage 3059233:3059859 forward MW:22825	6.36247
c3198	c3198	c3198 c3198 hypothetical protein 3060075:3060587 reverse MW:18916	5.14139
c3199	c3199	c3199 c3199 hypothetical protein 3060560:3061243 reverse MW:25915	33.419
c3203	c3203	c3203 c3203 hypothetical protein 3063044:3063934 forward MW:34994	5.20566
c3204	c3204	c3204 c3204 hypothetical protein 3064143:3065315 forward MW:43830	7.45501
c3205	c3205	c3205 c3205 hypothetical protein 3065329:3065718 reverse MW:14602	0.257069
c3206	c3206	c3206 c3206 hypothetical protein 3065702:3066517 reverse MW:30851	0.257069
c3214	c3214	c3214 c3214 hypothetical protein 3075529:3075714 forward MW:6948	95.6941
c3219	c3219	c3219 c3219 hypothetical protein 3077328:3077459 reverse MW:4950	95.3728
c3220	c3220	c3220 c3220 hypothetical protein 3077579:3077707 forward MW:5173	94.2802
c3224	c3224	c3224 c3224 hypothetical protein 3079201:3080535 reverse MW:49851	51.4139
c3225	c3225	c3225 c3225 hypothetical protein 3080623:3081108 forward MW:18114	51.4139
c3233	c3233	c3233 c3233 hypothetical protein 3088716:3088862 forward MW:5450	96.7866
c3240	c3240	c3240 c3240 hypothetical protein 3094959:3095315 forward MW:13969	25.1928
c3241	c3241	c3241 c3241 hypothetical protein 3095055:3095450 reverse MW:14667	24.1645
c3242	c3242	c3242 c3242 hypothetical protein 3095327:3095656 forward MW:12731	25.1928
c3243	c3243	c3243 c3243 hypothetical protein 3095653:3096765 forward MW:43138	25.2571
c3248	c3248	c3248 c3248 hypothetical protein 3100129:3100254 reverse MW:5081	96.2725
c3251	c3251	c3251 c3251 hypothetical protein 3104383:3104553 forward MW:6329	97.0437
c3264	c3264	c3264 c3264 hypothetical protein 3114916:3115959 reverse MW:39780	96.0154
c3270	c3270	c3270 c3270 hypothetical protein 3120766:3120951 reverse MW:6746	95.9512
c3271	c3271	c3271 c3271 hypothetical protein 3121057:3121485 forward MW:16289	16.1311
c3272	c3272	c3272 c3272 hypothetical protein 3121448:3121573 reverse MW:4652	15.6812
c3273	c3273	c3273 c3273 hypothetical protein 3121577:3121996 reverse MW:15426	52.2494
c3274	c3274	c3274 c3274 hypothetical protein 3121993:3122304 reverse MW:12439	22.9434
c3275	c3275	c3275 c3275 hypothetical protein 3122041:3122232 forward MW:7409	22.6221
c3276	c3276	c3276 c3276 hypothetical protein 3122467:3123240 reverse MW:29024	49.9357
c3292	c3292	c3292 c3292 molybdenum-pterin-binding-protein 3137114:3137581 forward MW:15860	40.3599
c3302	c3302	c3302 c3302 hypothetical protein 3147766:3148809 reverse MW:39677	27.0566
c3303	c3303	c3303 c3303 hypothetical protein 3148828:3148974 forward MW:5601	26.2853
c3304	c3304	c3304 c3304 hypothetical protein 3149034:3149585 forward MW:19606	27.0566
c3305	c3305	c3305 c3305 hypothetical protein 3149703:3150329 forward MW:24079	95.9512
c3309	c3309	c3309 c3309 hypothetical protein 3151820:3151987 forward MW:5657	96.2725
c3336	c3336	c3336 c3336 hypothetical protein 3178342:3178467 forward MW:4823	48.9075
c3337	c3337	c3337 c3337 hypothetical protein 3178481:3179083 forward MW:22740	50.5784
c3338	c3338	c3338 c3338 hypothetical protein 3179067:3179990 forward MW:33218	50.3213
c3339	c3339	c3339 c3339 hypothetical protein 3179594:3179884 reverse MW:10314	49.036
c3340	c3340	c3340 c3340 hypothetical protein 3180005:3181159 forward MW:42518	44.6015
c3341	c3341	c3341 c3341 hypothetical protein 3180532:3180699 forward MW:6293	42.9306
c3343	c3343	c3343 c3343 hypothetical protein 3182052:3183281 forward MW:46318	96.0797
c3354	c3354	c3354 c3354 hypothetical protein 3197012:3197137 reverse MW:4712	96.144
c3355	c3355	c3355 c3355 hypothetical protein 3197131:3197259 forward MW:4974	96.0154
c3362	c3362	c3362 c3362 hypothetical protein 3202573:3202704 forward MW:5121	95.8226
c3363	c3363	c3363 c3363 hypothetical protein 3203019:3204446 reverse MW:56121	96.144
c3369	c3369	c3369 c3369 hypothetical protein 3208745:3208882 forward MW:5305	89.9743
c3379	c3379	c3379 c3379 hypothetical protein 3217751:3218044 forward MW:10834	96.2725
c3385	c3385	c3385 c3385 hypothetical protein 3223002:3223523 forward MW:19526	30.4627
c3386	c3386	c3386 c3386 hypothetical protein 3223576:3225120 forward MW:58233	36.3753
c3387	c3387	c3387 c3387 hypothetical protein 3225140:3226477 forward MW:49649	29.6272
c3388	c3388	c3388 c3388 hypothetical protein 3226474:3227139 forward MW:25343	29.6272
c3389	c3389	c3389 c3389 hypothetical protein 3227152:3228804 forward MW:60320	29.4987
c3390	c3390	c3390 c3390 hypothetical protein 3228841:3229443 reverse MW:22529	27.3779
c3391	c3391	c3391 c3391 secreted protein Hcp 3228862:3229353 forward MW:18649	31.3625
c3392	c3392	c3392 c3392 ClpB protein 3229545:3232181 forward MW:97580	29.2416
c3393	c3393	c3393 c3393 hypothetical protein 3232181:3234655 forward MW:90945	27.3779
c3394	c3394	c3394 c3394 hypothetical protein 3234670:3235494 forward MW:30629	8.22622
c3395	c3395	c3395 c3395 hypothetical protein 3235491:3237467 forward MW:73898	8.22622
c3396	c3396	c3396 c3396 hypothetical protein 3237477:3237749 forward MW:9242	8.22622
c3397	c3397	c3397 c3397 hypothetical protein 3237749:3239182 forward MW:53758	8.09769
c3398	c3398	c3398 c3398 hypothetical protein 3239189:3242527 forward MW:124820	28.4704
c3399	c3399	c3399 c3399 hypothetical protein 3242493:3244130 forward MW:60896	28.599
c3400	c3400	c3400 c3400 hypothetical protein 3244161:3246965 forward MW:105352	29.4987
c3401	c3401	c3401 c3401 hypothetical protein 3246946:3247482 forward MW:20531	29.6272
c3402	c3402	c3402 c3402 hypothetical protein 3247486:3247914 forward MW:16290	30.3985
c3403	c3403	c3403 c3403 hypothetical protein 3247914:3249290 forward MW:51918	30.527
c3404	c3404	c3404 c3404 hypothetical protein 3248464:3248616 reverse MW:5728	29.1774
c3405	c3405	c3405 c3405 2-hydroxyacid dehydrogenase 3249590:3250546 reverse MW:34594	33.3548
c3406	c3406	c3406 c3406 phosphosugar isomerase 3250609:3251205 reverse MW:20888	33.3548
c3407	c3407	c3407 c3407 Beta-cystathionase 3251208:3252383 reverse MW:44847	33.2262
c3408	c3408	c3408 c3408 PTS system, maltose and glucose-specific IIABC component 3252383:3253963 reverse MW:57680	33.2262
c3409	c3409	c3409 c3409 antiterminator 3253995:3254876 reverse MW:34288	33.2905
c3410	c3410	c3410 c3410 hypothetical protein 3254915:3255067 forward MW:5919	32.2622
c3421	c3421	c3421 c3421 hypothetical protein 3271486:3271689 forward MW:7390	96.2725
c3432	c3432	c3432 c3432 transposase 3283735:3284073 reverse MW:13133	45.2442
c3433	c3433	c3433 c3433 hypothetical protein 3284085:3284552 forward MW:17540	94.0231
c3468	c3468	c3468 c3468 hypothetical protein 3329981:3330490 reverse MW:19898	45.1799
c3470	c3470	c3470 c3470 hypothetical protein 3330747:3332162 forward MW:55081	96.0797
c3478	c3478	c3478 c3478 hypothetical protein 3338018:3338209 forward MW:7376	96.9794
c3486	c3486	c3486 c3486 hypothetical protein 3346627:3346782 reverse MW:5547	96.3368
c3487	c3487	c3487 c3487 hypothetical protein 3346795:3346944 reverse MW:5911	62.2751
c3506	c3506	c3506 c3506 hypothetical protein 3365462:3365890 forward MW:15453	80.5913
c3507	c3507	c3507 c3507 hypothetical protein 3365917:3366495 forward MW:20223	80.5913
c3508	c3508	c3508 c3508 hypothetical protein 3366496:3367203 forward MW:26755	80.6555
c3509	c3509	c3509 c3509 ABC transporter ATP-binding protein 3367332:3367868 forward MW:19828	80.6555
c3510	c3510	c3510 c3510 ABC transporter ATP-binding protein 3367829:3368539 forward MW:25958	80.4627
c3517	c3517	c3517 c3517 hypothetical protein 3373532:3374266 forward MW:26868	43.0591
c3518	c3518	c3518 c3518 hypothetical protein 3374240:3374698 reverse MW:15685	42.0308
c3519	c3519	c3519 c3519 hypothetical protein 3374337:3374705 reverse MW:13605	36.1825
c3523	c3523	c3523 c3523 hypothetical protein 3379001:3379732 reverse MW:26328	85.2185
c3526	c3526	c3526 c3526 hypothetical protein 3382329:3382454 forward MW:4913	96.4653
c3545	c3545	c3545 c3545 hypothetical protein 3397503:3397643 reverse MW:5379	93.9589
c3549	c3549	c3549 c3549 hypothetical protein 3399901:3400194 reverse MW:10944	96.144
c3554	c3554	c3554 c3554 hypothetical protein 3405094:3405297 reverse MW:7558	96.2082
c3556	c3556	c3556 c3556 prophage P4 integrase 3406498:3407763 forward MW:47976	71.9152
c3557	c3557	c3557 c3557 ShiA-like protein 3408019:3409062 forward MW:40228	38.2391
c3558	c3558	c3558 c3558 hypothetical protein 3409205:3409423 forward MW:7902	31.9409
c3560	c3560	c3560 c3560 hypothetical protein 3410473:3410877 forward MW:15224	25
c3561	c3561	c3561 c3561 hypothetical protein 3410874:3411221 forward MW:12779	70.8869
c3562	c3562	c3562 c3562 hypothetical protein 3411270:3411677 forward MW:15170	67.9306
c3563	c3563	c3563 c3563 hypothetical protein 3411690:3412808 forward MW:41694	54.8843
c3564	c3564	c3564 c3564 hypothetical protein 3413218:3414690 reverse MW:55471	12.6607
c3565	c3565	c3565 c3565 response regulator 3414691:3415413 reverse MW:27704	17.6093
c3566	c3566	c3566 c3566 hypothetical protein 3415551:3415946 forward MW:15020	12.6607
c3567	c3567	c3567 c3567 hypothetical protein 3416056:3416892 forward MW:31965	17.4807
c3568	c3568	c3568 c3568 hypothetical protein 3416947:3417189 forward MW:8990	12.5964
c3571	c3571	c3571 c3571 hypothetical protein 3421458:3421610 reverse MW:5635	13.6247
c3572	c3572	c3572 c3572 hypothetical protein 3421802:3422014 reverse MW:7812	13.6247
c3575	c3575	c3575 c3575 transposase insF 3425931:3426749 reverse MW:31724	60.4113
c3577	c3577	c3577 c3577 hypothetical protein 3427169:3427570 forward MW:14757	66.1311
c3578	c3578	c3578 c3578 hypothetical protein 3427567:3427914 forward MW:12771	71.0797
c3579	c3579	c3579 c3579 hypothetical protein 3427962:3428432 reverse MW:16659	61.6324
c3580	c3580	c3580 c3580 hypothetical protein 3427964:3428356 forward MW:15185	68.7661
c3581	c3581	c3581 c3581 hypothetical protein 3428529:3428678 reverse MW:5806	65.0386
c3587	c3587	c3587 c3587 hypothetical protein 3431915:3432529 forward MW:22153	22.0437
c3594	c3594	c3594 c3594 transposase 3439254:3439772 reverse MW:19476	76.9923
c3595	c3595	c3595 c3595 transposase 3439784:3440140 reverse MW:13618	75.8355
c3596	c3596	c3596 c3596 hypothetical protein 3440140:3440466 reverse MW:12613	79.0488
c3597	c3597	c3597 c3597 transposase 3441312:3441902 reverse MW:22670	26.4781
c3598	c3598	c3598 c3598 hypothetical protein 3441905:3442066 reverse MW:6160	16.0026
c3599	c3599	c3599 c3599 hypothetical protein 3442496:3442756 forward MW:9179	16.0668
c3600	c3600	c3600 c3600 hypothetical protein 3442798:3443358 forward MW:20880	16.0668
c3601	c3601	c3601 c3601 hypothetical protein 3443368:3443826 forward MW:17133	16.0668
c3602	c3602	c3602 c3602 hypothetical protein 3444379:3444594 reverse MW:7882	24.6144
c3603	c3603	c3603 c3603 hypothetical protein 3444598:3444981 reverse MW:14826	21.2082
c3604	c3604	c3604 c3604 hypothetical protein 3444661:3445062 forward MW:14887	20.5013
c3605	c3605	c3605 c3605 hypothetical protein 3444978:3445169 reverse MW:7169	20.6298
c3606	c3606	c3606 c3606 hypothetical protein 3445257:3445577 reverse MW:11904	20.2442
c3607	c3607	c3607 c3607 hypothetical protein 3445858:3447357 forward MW:57345	20.2442
c3608	c3608	c3608 c3608 hypothetical protein 3447354:3448109 forward MW:28538	9.2545
c3609	c3609	c3609 c3609 hypothetical protein 3448318:3448542 reverse MW:8250	40.617
c3610	c3610	c3610 c3610 bifunctional enterobactin receptor/adhesin protein 3448776:3450866 reverse MW:76511	41.2596
c3613	c3613	c3613 c3613 hypothetical protein 3452810:3452968 forward MW:5954	32.3265
c3615	c3615	c3615 c3615 hypothetical protein 3453103:3454584 reverse MW:56116	66.4524
c3616	c3616	c3616 c3616 hypothetical protein 3454615:3454965 reverse MW:13213	66.7738
c3617	c3617	c3617 c3617 hypothetical protein 3454962:3455399 reverse MW:16260	18.4447
c3618	c3618	c3618 c3618 hypothetical protein 3455734:3456432 reverse MW:26425	20.0514
c3622	c3622	c3622 c3622 hypothetical protein 3460499:3460642 forward MW:5432	38.4961
c3629	c3629	c3629 c3629 hypothetical protein 3469679:3469801 reverse MW:4177	31.2982
c3630	c3630	c3630 c3630 hypothetical protein 3470630:3471619 reverse MW:37539	14.91
c3631	c3631	c3631 c3631 hypothetical protein 3471917:3472081 reverse MW:5972	14.653
c3632	c3632	c3632 c3632 hypothetical protein 3472357:3472488 reverse MW:5205	14.653
c3633	c3633	c3633 c3633 hypothetical protein 3472475:3473413 reverse MW:35134	14.9743
c3634	c3634	c3634 c3634 N-acetylneuraminic acid mutarotase 3473463:3474581 reverse MW:40929	14.9743
c3635	c3635	c3635 c3635 hypothetical protein 3474585:3475325 reverse MW:28955	15.0386
c3636	c3636	c3636 c3636 hypothetical protein 3475341:3476150 reverse MW:30485	14.9743
c3637	c3637	c3637 c3637 sialic acid transporter 3476175:3477647 reverse MW:53868	15.0386
c3638	c3638	c3638 c3638 N-acetylmannosamine kinase 3477696:3478571 reverse MW:30743	14.91
c3639	c3639	c3639 c3639 N-acetylneuraminate lyase 3478605:3479522 reverse MW:34098	14.9743
c3640	c3640	c3640 c3640 hypothetical protein 3480253:3480615 forward MW:13290	68.3805
c3641	c3641	c3641 c3641 hypothetical protein 3480612:3480962 forward MW:13203	66.7095
c3642	c3642	c3642 c3642 hypothetical protein 3480627:3480971 reverse MW:12811	65.1671
c3643	c3643	c3643 c3643 hypothetical protein 3480993:3482093 forward MW:42112	65.1671
c3644	c3644	c3644 c3644 hypothetical protein 3481920:3482084 reverse MW:6179	53.7918
c3645	c3645	c3645 c3645 hypothetical protein 3482090:3483628 forward MW:57744	57.7121
c3646	c3646	c3646 c3646 hypothetical protein 3483544:3483738 reverse MW:6927	41.6452
c3647	c3647	c3647 c3647 hypothetical protein 3483812:3484267 reverse MW:17503	68.1877
c3648	c3648	c3648 c3648 hypothetical protein 3484397:3484966 reverse MW:21820	66.6452
c3649	c3649	c3649 c3649 hemolysin expression modulating protein 3485694:3485918 reverse MW:8879	50.1285
c3650	c3650	c3650 c3650 hypothetical protein 3486747:3487007 forward MW:9880	67.8663
c3651	c3651	c3651 c3651 hypothetical protein 3487066:3487665 forward MW:23235	24.4859
c3652	c3652	c3652 c3652 hypothetical protein 3487786:3489294 reverse MW:56839	37.2108
c3653	c3653	c3653 c3653 hypothetical protein 3489471:3489692 reverse MW:8154	33.6761
c3656	c3656	c3656 c3656 hypothetical protein 3495115:3495444 forward MW:12417	6.1054
c3657	c3657	c3657 c3657 hypothetical protein 3495431:3495823 forward MW:15432	7.00514
c3659	c3659	c3659 c3659 hypothetical protein 3497824:3498471 forward MW:23987	23.4576
c3660	c3660	c3660 c3660 hypothetical protein 3498471:3498818 forward MW:13054	74.9357
c3661	c3661	c3661 c3661 hypothetical protein 3498552:3498731 reverse MW:6410	32.1979
c3662	c3662	c3662 c3662 hypothetical protein 3498838:3499941 forward MW:40919	35.5398
c3663	c3663	c3663 c3663 hypothetical protein 3500024:3500404 forward MW:14529	33.2905
c3665	c3665	c3665 c3665 hypothetical protein 3503125:3503580 forward MW:16902	43.0591
c3666	c3666	c3666 c3666 hypothetical protein 3503659:3503892 forward MW:8721	40.2314
c3667	c3667	c3667 c3667 hypothetical protein 3503701:3503889 reverse MW:6777	41.4524
c3668	c3668	c3668 c3668 hypothetical protein 3503993:3504811 forward MW:31123	86.7609
c3669	c3669	c3669 c3669 hypothetical protein 3504866:3505351 forward MW:18136	84.1902
c3670	c3670	c3670 c3670 hypothetical protein 3504920:3505831 reverse MW:33098	83.6118
c3672	c3672	c3672 c3672 hypothetical protein 3505840:3506568 reverse MW:26174	75.1285
c3674	c3674	c3674 c3674 hypothetical protein 3506146:3506790 forward MW:24990	56.5553
c3675	c3675	c3675 c3675 hypothetical protein 3506813:3507376 reverse MW:20722	82.8406
c3678	c3678	c3678 c3678 hypothetical protein 3507671:3508159 forward MW:17960	83.0334
c3679	c3679	c3679 c3679 hypothetical protein 3508176:3508373 forward MW:7461	83.6118
c3680	c3680	c3680 c3680 hypothetical protein 3508458:3509303 forward MW:33069	81.1697
c3681	c3681	c3681 c3681 hypothetical protein 3509372:3509767 forward MW:14608	16.1311
c3682	c3682	c3682 c3682 hypothetical protein 3509760:3510677 forward MW:35126	14.5887
c3683	c3683	c3683 c3683 hypothetical protein 3510482:3510694 forward MW:8241	14.4602
c3684	c3684	c3684 c3684 hypothetical protein 3511126:3511281 forward MW:5832	46.401
c3685	c3685	c3685 c3685 hypothetical protein 3511449:3511592 reverse MW:5325	36.8252
c3686	c3686	c3686 c3686 hypothetical protein 3512056:3513075 forward MW:36689	39.4602
c3689	c3689	c3689 c3689 3-deoxy-manno-octulosonate cytidylyltransferase 3516005:3516745 forward MW:27240	39.5887
c3692	c3692	c3692 c3692 hypothetical protein 3520204:3521199 reverse MW:37998	2.69923
c3693	c3693	c3693 c3693 hypothetical protein 3521205:3522233 reverse MW:38713	2.69923
c3694	c3694	c3694 c3694 hypothetical protein 3522336:3526136 reverse MW:148674	2.69923
c3695	c3695	c3695 c3695 hypothetical protein 3526190:3527425 reverse MW:47589	2.69923
c3696	c3696	c3696 c3696 glycerol-3-phosphate cytidyltransferase 3527441:3527848 reverse MW:15834	3.79177
c3702	c3702	c3702 c3702 hypothetical protein 3532178:3532591 reverse MW:15589	75.4499
c3712	c3712	c3712 c3712 acyl-CoA synthetase 3545212:3546942 forward MW:63575	77.5707
c3713	c3713	c3713 c3713 hypothetical protein 3546939:3547853 forward MW:33510	77.5064
c3714	c3714	c3714 c3714 hypothetical protein 3547885:3548133 forward MW:9417	77.3136
c3715	c3715	c3715 c3715 hypothetical protein 3548133:3549305 forward MW:41727	77.0566
c3716	c3716	c3716 c3716 hypothetical protein 3549340:3550500 reverse MW:42636	77.5064
c3717	c3717	c3717 c3717 hypothetical protein 3550416:3551486 reverse MW:39922	77.7635
c3718	c3718	c3718 c3718 hypothetical protein 3551517:3552080 reverse MW:20846	77.635
c3719	c3719	c3719 c3719 hypothetical protein 3552089:3552913 reverse MW:32065	77.8278
c3750	c3750	c3750 c3750 regulator 3583042:3583791 forward MW:29180	29.2416
c3751	c3751	c3751 c3751 oxidoreductase ydfI 3584078:3585586 forward MW:55835	29.2416
c3752	c3752	c3752 c3752 hypothetical protein 3585583:3586599 forward MW:36887	29.3059
c3753	c3753	c3753 c3753 ureidoglycolate dehydrogenase 3586610:3587620 forward MW:36041	29.2416
c3754	c3754	c3754 c3754 c4-dicarboxylate transport system binding protein 3587693:3588676 forward MW:36213	29.3059
c3755	c3755	c3755 c3755 hypothetical protein 3588718:3589200 forward MW:18191	28.7275
c3759	c3759	c3759 c3759 hypothetical protein 3592859:3593014 reverse MW:5512	96.7866
c3766	c3766	c3766 c3766 hypothetical protein 3600626:3601363 reverse MW:28533	28.4704
c3767	c3767	c3767 c3767 hypothetical protein 3601339:3601818 reverse MW:18202	28.3419
c3770	c3770	c3770 c3770 hypothetical protein 3603039:3603926 reverse MW:32248	51.4781
c3771	c3771	c3771 c3771 iron ABC transporter substrate-binding protein 3603923:3604933 reverse MW:36776	51.4781
c3772	c3772	c3772 c3772 iron ABC transporter permease 3604881:3605930 reverse MW:37037	51.5424
c3773	c3773	c3773 c3773 iron ABC transporter permease 3605927:3606910 reverse MW:33827	51.5424
c3774	c3774	c3774 c3774 ferric enterobactin transport ATP-binding protein fepC 3606907:3607716 reverse MW:29885	51.4139
c3775	c3775	c3775 c3775 iron compound receptor 3608090:3610231 forward MW:78622	51.4781
c3786	c3786	c3786 c3786 disulfide isomerase 3620671:3621339 forward MW:24381	36.6324
c3787	c3787	c3787 c3787 disulfide oxidoreductase 3621354:3622025 forward MW:25117	36.6324
c3790	c3790	c3790 c3790 hypothetical protein 3623837:3624022 reverse MW:7392	25.5784
c3794	c3794	c3794 c3794 hypothetical protein 3628503:3629552 forward MW:38987	25.4499
c3803	c3803	c3803 c3803 transposase 3639888:3640340 reverse MW:17619	11.7609
c3811	c3811	c3811 c3811 hypothetical protein 3646881:3647003 forward MW:4988	96.0154
c3818	c3818	c3818 c3818 hypothetical protein 3653460:3653582 forward MW:4562	96.5296
c3820	c3820	c3820 c3820 hypothetical protein 3654441:3655538 reverse MW:42013	96.2082
c3826	c3826	c3826 c3826 hypothetical protein 3659862:3659990 reverse MW:4882	95.8869
c3827	c3827	c3827 c3827 hypothetical protein 3659947:3660153 forward MW:7710	96.0797
c3829	c3829	c3829 c3829 hypothetical protein 3661452:3661862 forward MW:15488	96.2725
c3831	c3831	c3831 c3831 hypothetical protein 3661949:3662131 forward MW:6791	96.3368
c3835	c3835	c3835 c3835 hypothetical protein 3666617:3666757 reverse MW:5376	95.7584
c3865	c3865	c3865 c3865 hypothetical protein 3694153:3694281 reverse MW:5195	95.1799
c3890	c3890	c3890 c3890 PTS system, N-acetylgalactosamine-specific IID component 3718783:3719667 forward MW:32026	98.5861
c3891	c3891	c3891 c3891 phosphotransferase system enzyme subunit 3719685:3720119 forward MW:15513	98.5219
c3902	c3902	c3902 c3902 hypothetical protein 3729896:3730021 reverse MW:4418	96.144
c3915	c3915	c3915 c3915 hypothetical protein 3739466:3739603 forward MW:5085	96.401
c3917	c3917	c3917 c3917 hypothetical protein 3741630:3741788 forward MW:5492	96.2082
c3919	c3919	c3919 c3919 hypothetical protein 3742603:3744825 forward MW:85330	96.2082
c3925	c3925	c3925 c3925 hypothetical protein 3749504:3750973 forward MW:56537	96.3368
c3928	c3928	c3928 c3928 hypothetical protein 3751822:3752184 forward MW:14003	96.3368
c3935	c3935	c3935 c3935 hypothetical protein 3760536:3760670 forward MW:5101	96.2082
c3943	c3943	c3943 c3943 hypothetical protein 3766437:3766562 forward MW:4347	96.0797
c3944	c3944	c3944 c3944 hypothetical protein 3766601:3767146 forward MW:20682	96.401
c3949	c3949	c3949 c3949 hypothetical protein 3770108:3770449 forward MW:12771	96.2725
c3951	c3951	c3951 c3951 hypothetical protein 3770737:3771372 forward MW:24473	96.2725
c3972	c3972	c3972 c3972 hypothetical protein 3787807:3787944 reverse MW:5271	95.8226
c3983	c3983	c3983 c3983 hypothetical protein 3800842:3801051 forward MW:7746	96.401
c3988	c3988	c3988 c3988 hypothetical protein 3803718:3804131 forward MW:15667	96.2725
c4004	c4004	c4004 c4004 hypothetical protein 3822058:3822189 reverse MW:5111	96.7224
c4007	c4007	c4007 c4007 hypothetical protein 3824394:3824582 forward MW:7030	97.0437
c4013	c4013	c4013 c4013 hypothetical protein 3830557:3831603 reverse MW:38646	31.1697
c4014	c4014	c4014 c4014 hypothetical protein 3831600:3832562 reverse MW:34832	31.1697
c4015	c4015	c4015 c4015 ribose ABC transporter permease 3832584:3833573 reverse MW:35046	31.2339
c4016	c4016	c4016 c4016 ribose ABC transporter ATP-binding protein 3833574:3835100 reverse MW:56075	31.1697
c4017	c4017	c4017 c4017 ribose ABC transporter 3835131:3836027 reverse MW:31424	31.2339
c4019	c4019	c4019 c4019 hypothetical protein 3836886:3837014 forward MW:5002	30.4627
c4020	c4020	c4020 c4020 hypothetical protein 3837253:3838083 forward MW:30493	31.2339
c4021	c4021	c4021 c4021 hypothetical protein 3838040:3839050 forward MW:36833	31.1697
c4025	c4025	c4025 c4025 hypothetical protein 3841700:3841828 reverse MW:4691	95.8226
c4059	c4059	c4059 c4059 hypothetical protein 3873121:3873501 forward MW:14060	96.0797
c4064	c4064	c4064 c4064 hypothetical protein 3876072:3876623 forward MW:20990	96.144
c4067	c4067	c4067 c4067 hypothetical protein 3876674:3877297 forward MW:23535	96.144
c4069	c4069	c4069 c4069 hypothetical protein 3877382:3877939 forward MW:21464	96.144
c4074	c4074	c4074 c4074 hypothetical protein 3879025:3879579 forward MW:20916	96.144
c4078	c4078	c4078 c4078 hypothetical protein 3880126:3880542 forward MW:16000	96.0797
c4081	c4081	c4081 c4081 hypothetical protein 3881259:3881666 forward MW:15310	96.0797
c4084	c4084	c4084 c4084 hypothetical protein 3881886:3882812 forward MW:34819	96.144
c4086	c4086	c4086 c4086 hypothetical protein 3882740:3883321 forward MW:21658	96.0797
c4088	c4088	c4088 c4088 hypothetical protein 3883021:3883656 forward MW:23835	96.0797
c4090	c4090	c4090 c4090 hypothetical protein 3883592:3884293 forward MW:25859	96.144
c4110	c4110	c4110 c4110 hypothetical protein 3901326:3901484 reverse MW:6086	42.7378
c4113	c4113	c4113 c4113 hypothetical protein 3904978:3905412 forward MW:16948	96.0797
c4115	c4115	c4115 c4115 hypothetical protein 3905482:3905943 forward MW:17381	96.0797
c4140	c4140	c4140 c4140 hypothetical protein 3925270:3925446 reverse MW:6635	96.3368
c4168	c4168	c4168 c4168 hypothetical protein 3952403:3952525 forward MW:4442	96.5296
c4174	c4174	c4174 c4174 hypothetical protein 3958573:3958701 reverse MW:5030	96.6581
c4175	c4175	c4175 c4175 hypothetical protein 3958643:3958774 reverse MW:4687	97.0437
c4177	c4177	c4177 c4177 hypothetical protein 3960691:3960870 forward MW:6477	25.7069
c4178	c4178	c4178 c4178 hypothetical protein 3960843:3960995 forward MW:5896	26.4781
c4179	c4179	c4179 c4179 hypothetical protein 3961054:3961350 forward MW:11117	26.5424
c4182	c4182	c4182 c4182 hypothetical protein 3963539:3963724 reverse MW:7081	96.2725
c4195	c4195	c4195 c4195 hypothetical protein 3979431:3979577 reverse MW:5847	95.7584
c4204	c4204	c4204 c4204 hypothetical protein 3990197:3990802 reverse MW:23494	59.1902
c4205	c4205	c4205 c4205 hypothetical protein 3990805:3991572 reverse MW:29592	59.383
c4206	c4206	c4206 c4206 hypothetical protein 3991575:3992285 reverse MW:26663	54.2416
c4207	c4207	c4207 c4207 fimbrial adhesin 3992579:3993589 reverse MW:36620	31.5553
c4208	c4208	c4208 c4208 fimbrial chaperone 3993608:3994405 reverse MW:29767	23.9717
c4209	c4209	c4209 c4209 minor fimbrial subunit 3994350:3994907 reverse MW:20029	23.9717
c4210	c4210	c4210 c4210 minor fimbrial subunit 3994873:3995325 reverse MW:15864	31.8766
c4211	c4211	c4211 c4211 hypothetical protein 3995303:3995464 forward MW:5836	23.2005
c4213	c4213	c4213 c4213 chaperone protein fimC 3998067:3998846 reverse MW:29233	31.8123
c4214	c4214	c4214 c4214 major fimbrial subunit 3998920:3999624 reverse MW:24183	31.7481
c4222	c4222	c4222 c4222 DNA processing protein 4011694:4012989 reverse MW:47090	38.4961
c4223	c4223	c4223 c4223 hypothetical protein 4012896:4014995 reverse MW:77603	38.1105
c4226	c4226	c4226 c4226 hypothetical protein 4016531:4017163 forward MW:24696	96.0797
c4230	c4230	c4230 c4230 hypothetical protein 4020033:4020191 forward MW:5789	96.401
c4243	c4243	c4243 c4243 hypothetical protein 4031097:4031228 forward MW:4579	82.8406
c4249	c4249	c4249 c4249 hypothetical protein 4036080:4036226 forward MW:5591	96.2082
c4250	c4250	c4250 c4250 hypothetical protein 4036205:4036342 reverse MW:5384	96.6581
c4252	c4252	c4252 c4252 hypothetical protein 4036870:4036992 forward MW:4475	83.8046
c4275	c4275	c4275 c4275 hypothetical protein 4057486:4057617 reverse MW:4678	96.0797
c4276	c4276	c4276 c4276 regulator 4057834:4058589 forward MW:28818	50.7069
c4277	c4277	c4277 c4277 phosphotransferase system enzyme subunit 4058602:4059087 forward MW:18021	50.7069
c4278	c4278	c4278 c4278 phosphotransferase system enzyme subunit 4059084:4059365 forward MW:9866	50.7069
c4279	c4279	c4279 c4279 PTS system, galactitol-specific IIC component 4059412:4060800 forward MW:50051	50.7069
c4280	c4280	c4280 c4280 xylulose kinase 4060793:4062241 forward MW:52562	50.7712
c4281	c4281	c4281 c4281 hypothetical protein 4062119:4062514 reverse MW:14337	49.036
c4282	c4282	c4282 c4282 hypothetical protein 4062169:4062300 forward MW:5400	50.7069
c4283	c4283	c4283 c4283 phosphocarrier protein 4062290:4062559 forward MW:9779	50.7069
c4288	c4288	c4288 c4288 hypothetical protein 4068468:4068599 reverse MW:4858	96.3368
c4294	c4294	c4294 c4294 hypothetical protein 4074686:4074865 reverse MW:7065	95.7584
c4302	c4302	c4302 c4302 hypothetical protein 4082560:4082724 forward MW:6336	60.2828
c4305	c4305	c4305 c4305 hypothetical protein 4084297:4084470 forward MW:6606	95.5656
c4309	c4309	c4309 c4309 hypothetical protein 4087994:4088152 forward MW:5924	56.0411
c4310	c4310	c4310 c4310 hypothetical protein 4088156:4088341 reverse MW:7207	28.599
c4311	c4311	c4311 c4311 hypothetical protein 4088424:4088585 forward MW:5862	55.527
c4312	c4312	c4312 c4312 hypothetical protein 4088467:4088616 reverse MW:5842	55.5913
c4338	c4338	c4338 c4338 hypothetical protein 4117880:4118059 forward MW:6773	96.401
c4352	c4352	c4352 c4352 hypothetical protein 4139049:4139240 forward MW:7191	92.6093
c4353	c4353	c4353 c4353 hypothetical protein 4139457:4139618 reverse MW:6199	96.2082
c4359	c4359	c4359 c4359 hypothetical protein 4144958:4145329 forward MW:13373	96.144
c4360	c4360	c4360 c4360 hypothetical protein 4145013:4145240 forward MW:8544	44.2159
c4362	c4362	c4362 c4362 hypothetical protein 4147098:4147253 forward MW:5883	96.2725
c4363	c4363	c4363 c4363 hypothetical protein 4147261:4147770 reverse MW:19378	88.8817
c4371	c4371	c4371 c4371 hypothetical protein 4156259:4156384 forward MW:4589	96.144
c4374	c4374	c4374 c4374 hypothetical protein 4158236:4158385 forward MW:5698	95.6298
c4376	c4376	c4376 c4376 hypothetical protein 4159023:4159385 reverse MW:13939	96.2725
c4391	c4391	c4391 c4391 hypothetical protein 4174872:4175045 forward MW:6629	96.0797
c4398	c4398	c4398 c4398 hypothetical protein 4181776:4182696 forward MW:34432	28.2776
c4401	c4401	c4401 c4401 hypothetical protein 4184545:4184667 forward MW:4598	32.7763
c4407	c4407	c4407 c4407 hypothetical protein 4188565:4189302 reverse MW:27541	77.8278
c4409	c4409	c4409 c4409 hypothetical protein 4190950:4192245 reverse MW:48436	44.8586
c4420	c4420	c4420 c4420 hypothetical protein 4204255:4204665 reverse MW:15780	95.8226
c4422	c4422	c4422 c4422 hypothetical protein 4204954:4205121 reverse MW:6254	34.126
c4423	c4423	c4423 c4423 hypothetical protein 4205257:4205940 forward MW:25452	40.1028
c4424	c4424	c4424 c4424 adhesin 4205984:4211320 forward MW:177680	14.5244
c4431	c4431	c4431 c4431 hypothetical protein 4217825:4218310 forward MW:18671	96.2725
c4434	c4434	c4434 c4434 hypothetical protein 4218443:4218706 forward MW:9598	96.3368
c4435	c4435	c4435 c4435 hypothetical protein 4218725:4218883 reverse MW:6181	96.144
c4437	c4437	c4437 c4437 hypothetical protein 4219224:4219421 forward MW:7317	96.401
c4442	c4442	c4442 c4442 hypothetical protein 4224496:4225521 forward MW:39096	95.7584
c4472	c4472	c4472 c4472 hypothetical protein 4252033:4252296 reverse MW:9192	96.3368
c4481	c4481	c4481 c4481 hypothetical protein 4263077:4263796 reverse MW:27473	31.9409
c4482	c4482	c4482 c4482 hypothetical protein 4263738:4264703 reverse MW:34328	31.9409
c4483	c4483	c4483 c4483 hypothetical protein 4264718:4265578 reverse MW:30846	31.9409
c4484	c4484	c4484 c4484 aldolase 4265659:4266510 reverse MW:30092	31.9409
c4485	c4485	c4485 c4485 PTS enzyme-II fructose 4266522:4267613 reverse MW:38823	31.8123
c4486	c4486	c4486 c4486 PTS system, fructose-like-2 IIB component 1 4267638:4267952 reverse MW:11244	31.8123
c4487	c4487	c4487 c4487 phosphotransferase system (PTS), fructose-specific 4267970:4268440 reverse MW:17380	31.9409
c4488	c4488	c4488 c4488 transcriptional antiterminator 4268467:4270065 reverse MW:60588	32.0051
c4492	c4492	c4492 c4492 ShiA-like protein 4276297:4277340 forward MW:40222	38.8175
c4493	c4493	c4493 c4493 hypothetical protein 4277483:4277713 forward MW:8326	32.2622
c4494	c4494	c4494 c4494 transcriptional regulator 4277738:4278832 reverse MW:41100	11.9537
c4495	c4495	c4495 c4495 hexuronate transporter 4279013:4280371 forward MW:49595	11.9537
c4496	c4496	c4496 c4496 glucosidase 4280380:4281033 forward MW:25445	11.9537
c4497	c4497	c4497 c4497 glucosidase 4280984:4282768 forward MW:68458	11.9537
c4499	c4499	c4499 c4499 hypothetical protein 4283872:4284084 reverse MW:7575	78.9203
c4500	c4500	c4500 c4500 amino acid antiporter 4284198:4285697 reverse MW:53723	6.55527
c4501	c4501	c4501 c4501 hypothetical protein 4285772:4288141 reverse MW:88724	6.61954
c4502	c4502	c4502 c4502 antiporter 4288246:4289715 reverse MW:53411	6.61954
c4503	c4503	c4503 c4503 insertion element IS1 1/2/3/5/6 protein insA 4289968:4290240 forward MW:10465	59.9614
c4505	c4505	c4505 c4505 hypothetical protein 4291249:4291626 forward MW:13612	5.65553
c4507	c4507	c4507 c4507 transposase insF 4293266:4294078 forward MW:31806	12.5964
c4509	c4509	c4509 c4509 hypothetical protein 4294419:4295747 forward MW:51001	5.78406
c4510	c4510	c4510 c4510 hypothetical protein 4295755:4296330 forward MW:21881	5.97686
c4511	c4511	c4511 c4511 hypothetical protein 4296883:4297608 reverse MW:26864	5.71979
c4512	c4512	c4512 c4512 hypothetical protein 4297605:4298924 reverse MW:48829	5.71979
c4513	c4513	c4513 c4513 hypothetical protein 4298906:4299658 reverse MW:26809	5.9126
c4514	c4514	c4514 c4514 hypothetical protein 4299658:4301442 reverse MW:65956	5.84833
c4517	c4517	c4517 c4517 hypothetical protein 4303106:4303504 reverse MW:15646	15.2314
c4518	c4518	c4518 c4518 hypothetical protein 4303576:4304013 reverse MW:15888	29.0488
c4519	c4519	c4519 c4519 hypothetical protein 4304030:4304158 reverse MW:4432	28.599
c4520	c4520	c4520 c4520 hypothetical protein 4304606:4304797 forward MW:7371	34.2545
c4521	c4521	c4521 c4521 hypothetical protein 4304850:4305158 reverse MW:11865	40.4242
c4522	c4522	c4522 c4522 hypothetical protein 4305133:4305537 forward MW:14661	43.0591
c4523	c4523	c4523 c4523 hypothetical protein 4305179:4305580 reverse MW:15141	52.5707
c4524	c4524	c4524 c4524 propanol dehydrogenase 4306029:4307147 forward MW:40296	6.2982
c4525	c4525	c4525 c4525 chormophorylate of CpcA 4307287:4307973 forward MW:24587	6.2982
c4526	c4526	c4526 c4526 ethanolamine utilization protein EutJ 4308028:4308786 forward MW:26079	6.2982
c4527	c4527	c4527 c4527 hypothetical protein 4308770:4309495 forward MW:26444	6.2982
c4528	c4528	c4528 c4528 ethanolamine utilization protein EutN 4309507:4309776 forward MW:9189	6.2982
c4529	c4529	c4529 c4529 hypothetical protein 4309804:4310301 forward MW:18000	6.2982
c4531	c4531	c4531 c4531 hypothetical protein 4310426:4310605 reverse MW:6855	6.1054
c4532	c4532	c4532 c4532 hypothetical protein 4311760:4312011 forward MW:9029	20.0514
c4533	c4533	c4533 c4533 pduB protein 4312116:4312901 forward MW:27113	6.04113
c4534	c4534	c4534 c4534 ethanolamine utilization protein EutE 4312962:4314479 forward MW:53715	6.04113
c4535	c4535	c4535 c4535 hypothetical protein 4314503:4314802 forward MW:11098	5.97686
c4536	c4536	c4536 c4536 hypothetical protein 4314777:4315388 forward MW:22535	6.04113
c4537	c4537	c4537 c4537 hypothetical protein 4315437:4317989 forward MW:94884	6.04113
c4538	c4538	c4538 c4538 pyruvate formate-lyase 3 activating enzyme 4318098:4319015 forward MW:34340	6.04113
c4539	c4539	c4539 c4539 hypothetical protein 4319152:4320057 forward MW:31054	5.97686
c4540	c4540	c4540 c4540 maturase-related protein 4320543:4321082 forward MW:19924	10.4113
c4541	c4541	c4541 c4541 maturase-related protein 4321110:4321631 forward MW:19820	11.1825
c4542	c4542	c4542 c4542 hypothetical protein 4321370:4321690 forward MW:11222	9.70437
c4543	c4543	c4543 c4543 hypothetical protein 4321940:4322074 forward MW:5123	5.78406
c4544	c4544	c4544 c4544 hypothetical protein 4321953:4322141 forward MW:6852	5.84833
c4545	c4545	c4545 c4545 hypothetical protein 4322181:4323443 forward MW:48692	5.97686
c4546	c4546	c4546 c4546 hypothetical protein 4323460:4324515 forward MW:40315	5.97686
c4547	c4547	c4547 c4547 S-adenosylmethionine synthetase 4324644:4325795 forward MW:41418	5.97686
c4548	c4548	c4548 c4548 hypothetical protein 4325744:4326385 forward MW:22340	5.97686
c4549	c4549	c4549 c4549 hypothetical protein 4326878:4327087 reverse MW:8144	5.84833
c4550	c4550	c4550 c4550 hypothetical protein 4327162:4327731 reverse MW:21870	5.97686
c4551	c4551	c4551 c4551 hypothetical protein 4327831:4328895 reverse MW:38383	6.23393
c4553	c4553	c4553 c4553 hypothetical protein 4329417:4329608 forward MW:6950	9.0617
c4554	c4554	c4554 c4554 hypothetical protein 4329427:4329759 reverse MW:11568	10.6684
c4555	c4555	c4555 c4555 hypothetical protein 4329522:4329647 reverse MW:4509	14.3316
c4556	c4556	c4556 c4556 hypothetical protein 4329644:4329877 reverse MW:8998	57.2622
c4557	c4557	c4557 c4557 hypothetical protein 4329946:4330710 reverse MW:29125	29.3059
c4558	c4558	c4558 c4558 hypothetical protein 4330868:4331599 reverse MW:27676	31.8766
c4559	c4559	c4559 c4559 hypothetical protein 4331010:4331156 forward MW:5168	30.5913
c4560	c4560	c4560 c4560 hypothetical protein 4331703:4331861 forward MW:5765	1.28535
c4561	c4561	c4561 c4561 hypothetical protein 4333119:4334249 reverse MW:44631	6.87661
c4564	c4564	c4564 c4564 hypothetical protein 4334434:4335318 forward MW:33300	32.1979
c4565	c4565	c4565 c4565 hypothetical protein 4335337:4335492 forward MW:6282	29.6272
c4566	c4566	c4566 c4566 transcriptional regulator YfjR 4335521:4336201 forward MW:26155	29.7558
c4567	c4567	c4567 c4567 hypothetical protein 4336085:4336216 reverse MW:4905	28.3419
c4568	c4568	c4568 c4568 hypothetical protein 4336244:4337026 forward MW:28441	31.0411
c4569	c4569	c4569 c4569 hypothetical protein 4337032:4337265 forward MW:8816	33.9332
c4570	c4570	c4570 c4570 hypothetical protein 4337355:4338173 forward MW:31334	86.7609
c4571	c4571	c4571 c4571 hypothetical protein 4338265:4338750 forward MW:18130	83.9974
c4572	c4572	c4572 c4572 hypothetical protein 4338319:4338765 reverse MW:16273	82.1979
c4578	c4578	c4578 c4578 hypothetical protein 4340940:4341782 forward MW:32591	81.1054
c4579	c4579	c4579 c4579 hypothetical protein 4341555:4341758 reverse MW:7738	59.1902
c4580	c4580	c4580 c4580 hypothetical protein 4342016:4342237 forward MW:8520	25.8355
c4581	c4581	c4581 c4581 hypothetical protein 4342378:4342875 forward MW:18604	26.2211
c4584	c4584	c4584 c4584 hypothetical protein 4344784:4344927 reverse MW:5735	84.1902
c4594	c4594	c4594 c4594 hypothetical protein 4355936:4356796 forward MW:34406	16.5167
c4605	c4605	c4605 c4605 hypothetical protein 4368038:4368208 forward MW:6281	96.401
c4610	c4610	c4610 c4610 hypothetical protein 4370980:4371108 forward MW:4752	96.144
c4617	c4617	c4617 c4617 hypothetical protein 4377158:4377649 forward MW:17957	41.2596
c4618	c4618	c4618 c4618 hypothetical protein 4377585:4377782 forward MW:7507	41.3239
c4626	c4626	c4626 c4626 hypothetical protein 4385760:4385960 reverse MW:7379	96.5938
c4645	c4645	c4645 c4645 hypothetical protein 4405947:4406087 forward MW:5207	66.7095
c4647	c4647	c4647 c4647 hypothetical protein 4407758:4407880 forward MW:4356	67.545
c4650	c4650	c4650 c4650 hypothetical protein 4408751:4409545 forward MW:30442	96.0797
c4656	c4656	c4656 c4656 hypothetical protein 4416478:4417029 forward MW:21227	96.2725
c4661	c4661	c4661 c4661 hypothetical protein 4419358:4421037 forward MW:63300	96.2082
c4663	c4663	c4663 c4663 hypothetical protein 4421077:4421814 forward MW:27142	96.3368
c4689	c4689	c4689 c4689 hypothetical protein 4451028:4451213 reverse MW:6844	95.8869
c4703	c4703	c4703 c4703 hypothetical protein 4467850:4467975 forward MW:4621	98.2648
c4712	c4712	c4712 c4712 hypothetical protein 4475457:4476491 reverse MW:39275	96.2725
c4720	c4720	c4720 c4720 hypothetical protein 4486067:4486222 forward MW:5325	96.2082
c4727	c4727	c4727 c4727 hypothetical protein 4494307:4495626 reverse MW:49974	50.8997
c4728	c4728	c4728 c4728 hypothetical protein 4495623:4497122 reverse MW:57729	52.1851
c4735	c4735	c4735 c4735 hypothetical protein 4502959:4503861 reverse MW:32742	59.8329
c4738	c4738	c4738 c4738 hypothetical protein 4506064:4506561 reverse MW:19971	68.5733
c4739	c4739	c4739 c4739 hypothetical protein 4506558:4507406 reverse MW:32921	67.8663
c4743	c4743	c4743 c4743 hypothetical protein 4510163:4510324 forward MW:5406	96.2725
c4752	c4752	c4752 c4752 hypothetical protein 4519621:4519746 reverse MW:4631	27.0566
c4753	c4753	c4753 c4753 hypothetical protein 4519783:4520043 reverse MW:9898	26.2853
c4754	c4754	c4754 c4754 hypothetical protein 4520103:4520360 reverse MW:9675	24.2288
c4755	c4755	c4755 c4755 hypothetical protein 4520357:4521046 reverse MW:25439	26.3496
c4756	c4756	c4756 c4756 hypothetical protein 4521725:4521856 forward MW:5157	21.6581
c4757	c4757	c4757 c4757 hypothetical protein 4521963:4522532 forward MW:20894	27.9563
c4758	c4758	c4758 c4758 PTS system, glucose-specific IIBC component 4522574:4524082 forward MW:54521	27.9563
c4759	c4759	c4759 c4759 transketolase 4524133:4526130 forward MW:72970	27.892
c4760	c4760	c4760 c4760 hypothetical protein 4526160:4527005 reverse MW:31486	27.892
c4761	c4761	c4761 c4761 hypothetical protein 4527206:4528111 reverse MW:33853	31.7481
c4762	c4762	c4762 c4762 permease 4528189:4529412 reverse MW:42612	31.1697
c4763	c4763	c4763 c4763 hypothetical protein 4529438:4529827 reverse MW:14310	31.1697
c4764	c4764	c4764 c4764 carbamate kinase 4529844:4530800 reverse MW:34008	31.1697
c4765	c4765	c4765 c4765 hypothetical protein 4530793:4532268 reverse MW:51837	31.0411
c4766	c4766	c4766 c4766 hypothetical protein 4530799:4530939 forward MW:5194	29.8843
c4767	c4767	c4767 c4767 hypothetical protein 4532214:4533773 reverse MW:54982	31.6838
c4768	c4768	c4768 c4768 hypothetical protein 4533868:4534728 reverse MW:32067	31.7481
c4769	c4769	c4769 c4769 hypothetical protein 4534734:4535333 reverse MW:21414	31.7481
c4770	c4770	c4770 c4770 hypothetical protein 4535368:4535517 reverse MW:5817	30.2699
c4772	c4772	c4772 c4772 hypothetical protein 4536775:4537509 reverse MW:28356	96.0797
c4774	c4774	c4774 c4774 hypothetical protein 4537529:4539019 reverse MW:51820	29.1774
c4775	c4775	c4775 c4775 hypothetical protein 4539032:4539541 reverse MW:18164	29.2416
c4776	c4776	c4776 c4776 hypothetical protein 4539555:4540529 reverse MW:34207	29.2416
c4777	c4777	c4777 c4777 2-dehydro-3-deoxy-6-phosphogalactonate aldolase 4540554:4541183 reverse MW:22280	29.0488
c4778	c4778	c4778 c4778 hypothetical protein 4541173:4542177 reverse MW:36310	29.2416
c4779	c4779	c4779 c4779 transcriptional regulator 4542201:4543055 reverse MW:31868	29.2416
c4780	c4780	c4780 c4780 hypothetical protein 4543132:4543290 forward MW:6163	96.2082
c4805	c4805	c4805 c4805 hypothetical protein 4569560:4569700 forward MW:5517	96.401
c4808	c4808	c4808 c4808 hypothetical protein 4572213:4572455 reverse MW:9290	97.9434
c4811	c4811	c4811 c4811 hypothetical protein 4575461:4575610 reverse MW:5691	96.5296
c4813	c4813	c4813 c4813 hypothetical protein 4576275:4576415 reverse MW:5354	95.8869
c4814	c4814	c4814 c4814 hypothetical protein 4576723:4576869 reverse MW:5652	96.2082
c4828	c4828	c4828 c4828 dehydrogenase 4592676:4593686 forward MW:35965	33.4833
c4829	c4829	c4829 c4829 hypothetical protein 4593756:4595189 forward MW:50740	33.5476
c4830	c4830	c4830 c4830 shikimate transporter 4595288:4596637 forward MW:49209	33.4833
c4831	c4831	c4831 c4831 hypothetical protein 4596570:4597514 forward MW:35074	33.6761
c4836	c4836	c4836 c4836 lipase 4600604:4601524 reverse MW:34013	52.3136
c4837	c4837	c4837 c4837 hypothetical protein 4601742:4602053 forward MW:12203	52.1208
c4838	c4838	c4838 c4838 hypothetical protein 4602054:4602344 forward MW:10846	52.3136
c4839	c4839	c4839 c4839 hypothetical protein 4602703:4602981 forward MW:11129	24.8715
c4846	c4846	c4846 c4846 hypothetical protein 4608966:4609592 forward MW:23136	96.7866
c4848	c4848	c4848 c4848 hypothetical protein 4610449:4611003 forward MW:20710	25.2571
c4849	c4849	c4849 c4849 glycoporin 4611357:4612730 forward MW:51197	61.5039
c4854	c4854	c4854 c4854 hypothetical protein 4617184:4617333 forward MW:5726	97.108
c4858	c4858	c4858 c4858 hypothetical protein 4620147:4620314 forward MW:6025	96.2082
c4860	c4860	c4860 c4860 hypothetical protein 4621117:4621245 reverse MW:4852	97.1722
c4868	c4868	c4868 c4868 hypothetical protein 4628431:4628568 forward MW:4896	96.144
c4882	c4882	c4882 c4882 hypothetical protein 4638596:4639102 forward MW:19240	96.2082
c4889	c4889	c4889 c4889 hypothetical protein 4646689:4646829 reverse MW:5014	96.2725
c4894	c4894	c4894 c4894 nucleoside-specific channel-forming protein tsx 4652055:4652915 reverse MW:32977	25.3213
c4895	c4895	c4895 c4895 hypothetical protein 4652992:4654617 reverse MW:59489	25.8355
c4896	c4896	c4896 c4896 hypothetical protein 4654652:4656205 reverse MW:56496	25.7069
c4897	c4897	c4897 c4897 hypothetical protein 4656435:4657559 reverse MW:42938	39.3959
c4898	c4898	c4898 c4898 hypothetical protein 4657686:4659245 forward MW:56770	39.5244
c4903	c4903	c4903 c4903 hypothetical protein 4664569:4664763 reverse MW:7245	96.2725
c4909	c4909	c4909 c4909 hypothetical protein 4670670:4670996 reverse MW:12444	96.2082
c4924	c4924	c4924 c4924 hippuricase 4690896:4692062 forward MW:42178	46.8509
c4925	c4925	c4925 c4925 citrate permease 4692105:4693421 forward MW:47109	46.7866
c4934	c4934	c4934 c4934 hypothetical protein 4707331:4707492 reverse MW:6187	96.2725
c4938	c4938	c4938 c4938 hypothetical protein 4710641:4711642 reverse MW:38232	96.2082
c4942	c4942	c4942 c4942 hypothetical protein 4712672:4713178 reverse MW:19262	96.3368
c4960	c4960	c4960 c4960 hypothetical protein 4732892:4733020 reverse MW:4982	96.5296
c4965	c4965	c4965 c4965 hypothetical protein 4738830:4738952 forward MW:4677	96.144
c4973	c4973	c4973 c4973 hypothetical protein 4749615:4749761 forward MW:5335	91.4524
c4977	c4977	c4977 c4977 hypothetical protein 4756318:4756644 forward MW:12443	28.599
c4978	c4978	c4978 c4978 hypothetical protein 4756687:4757136 forward MW:17063	28.856
c4981	c4981	c4981 c4981 oxidoreductase 4760099:4761328 reverse MW:44665	65.2314
c4982	c4982	c4982 c4982 PTS system, mannose-specific IID component 4761380:4762234 reverse MW:30479	64.9743
c4983	c4983	c4983 c4983 PTS system, mannose-specific IIC component 4762215:4763012 reverse MW:28030	65.1671
c4984	c4984	c4984 c4984 sorbose PTS component 4763078:4763572 reverse MW:18404	64.9743
c4985	c4985	c4985 c4985 sorbose PTS component 4763572:4763979 reverse MW:14868	65.0386
c4986	c4986	c4986 c4986 sorbitol-6-phosphate 2-dehydrogenase 4763989:4764795 reverse MW:29039	65.0386
c4987	c4987	c4987 c4987 transcriptional regulator of sorbose uptake and utilization genes 4764865:4765896 reverse MW:38003	65.1028
c4992	c4992	c4992 c4992 hypothetical protein 4771477:4771971 reverse MW:18329	95.9512
c4993	c4993	c4993 c4993 hypothetical protein 4771560:4771889 reverse MW:11551	96.4653
c4998	c4998	c4998 c4998 hypothetical protein 4775480:4775641 forward MW:5431	97.108
c5000	c5000	c5000 c5000 hypothetical protein 4775798:4775920 reverse MW:4609	96.3368
c5008	c5008	c5008 c5008 hypothetical protein 4784370:4784522 forward MW:5823	96.4653
c5012	c5012	c5012 c5012 hypothetical protein 4788342:4788704 reverse MW:13578	96.2082
c5021	c5021	c5021 c5021 oxidoreductase 4794814:4796979 reverse MW:80147	19.8586
c5022	c5022	c5022 c5022 transmembrane transport protein 4796852:4798252 reverse MW:50024	17.4807
c5023	c5023	c5023 c5023 crotonase 4798343:4799122 reverse MW:27783	19.9229
c5024	c5024	c5024 c5024 propionate CoA-transferase 4799115:4800686 reverse MW:56306	19.8586
c5025	c5025	c5025 c5025 regulator 4800915:4801976 forward MW:38721	19.8586
c5027	c5027	c5027 c5027 hypothetical protein 4803499:4804239 reverse MW:27817	90.0386
c5029	c5029	c5029 c5029 transporter 4805288:4805845 forward MW:21259	19.7943
c5030	c5030	c5030 c5030 NadR-like protein 4805818:4806846 forward MW:38934	19.7943
c5033	c5033	c5033 c5033 hypothetical protein 4810920:4811120 reverse MW:7345	26.8638
c5034	c5034	c5034 c5034 dihydrolipoamide succinyltransferase component of 2-oxoglutarate dehydrogenase complex 4811179:4812234 forward MW:38469	27.8278
c5035	c5035	c5035 c5035 2-oxoglutarate dehydrogenase 4812246:4813664 forward MW:49865	27.8278
c5036	c5036	c5036 c5036 succinyl-CoA synthetase subunit beta 4813686:4814855 forward MW:42348	27.8278
c5037	c5037	c5037 c5037 succinyl-CoA synthetase subunit alpha 4814868:4815740 forward MW:30699	27.8278
c5038	c5038	c5038 c5038 membrane-bound protein 4815946:4817451 forward MW:52973	27.8278
c5039	c5039	c5039 c5039 lactate dehydrogenase 4817427:4818536 forward MW:39725	27.7635
c5040	c5040	c5040 c5040 c4-dicarboxylate transport transcriptional regulatory protein 4818525:4819883 reverse MW:51027	27.7635
c5041	c5041	c5041 c5041 transport sensor protein 4819876:4821696 reverse MW:69263	27.8278
c5042	c5042	c5042 c5042 hypothetical protein 4821518:4821652 forward MW:5134	26.671
c5043	c5043	c5043 c5043 hypothetical protein 4821668:4821808 reverse MW:5802	26.7995
c5044	c5044	c5044 c5044 hypothetical protein 4821812:4821964 forward MW:5702	26.7995
c5051	c5051	c5051 c5051 hypothetical protein 4827688:4827822 forward MW:5351	95.6298
c5055	c5055	c5055 c5055 hypothetical protein 4830900:4831139 forward MW:8834	96.144
c5058	c5058	c5058 c5058 transcriptional regulator 4834225:4835109 reverse MW:33075	26.4781
c5059	c5059	c5059 c5059 hypothetical protein 4835121:4835249 forward MW:4788	25.5784
c5060	c5060	c5060 c5060 hypothetical protein 4835219:4835623 forward MW:15243	26.4781
c5061	c5061	c5061 c5061 hypothetical protein 4835616:4836305 forward MW:24899	26.4781
c5065	c5065	c5065 c5065 hypothetical protein 4840930:4841127 forward MW:7739	96.2725
c5073	c5073	c5073 c5073 hypothetical protein 4847558:4847689 reverse MW:5216	96.7866
c5075	c5075	c5075 c5075 hypothetical protein 4849989:4850147 forward MW:5753	46.4653
c5078	c5078	c5078 c5078 oligopeptide ABC transporter 4851624:4852520 reverse MW:33434	27.7635
c5081	c5081	c5081 c5081 hypothetical protein 4854435:4856003 reverse MW:57103	27.8278
c5083	c5083	c5083 c5083 hypothetical protein 4858103:4858489 forward MW:13602	96.2082
c5129	c5129	c5129 c5129 hypothetical protein 4905707:4905865 forward MW:6046	96.5296
c5132	c5132	c5132 c5132 hypothetical protein 4908549:4908683 forward MW:4642	96.2725
c5135	c5135	c5135 c5135 hypothetical protein 4909009:4909461 reverse MW:16379	94.9229
c5137	c5137	c5137 c5137 hypothetical protein 4909988:4910131 forward MW:5138	94.4087
c5143	c5143	c5143 c5143 hypothetical protein 4919569:4919811 reverse MW:9331	76.0283
c5144	c5144	c5144 c5144 hypothetical protein 4920004:4921503 forward MW:57345	20.2442
c5145	c5145	c5145 c5145 hypothetical protein 4921500:4922255 forward MW:28538	9.2545
c5146	c5146	c5146 c5146 hypothetical protein 4922315:4922839 reverse MW:20082	81.4267
c5147	c5147	c5147 c5147 hypothetical protein 4922924:4923121 reverse MW:7507	90.2314
c5148	c5148	c5148 c5148 hypothetical protein 4923133:4923621 reverse MW:18149	81.8123
c5153	c5153	c5153 c5153 hypothetical protein 4924834:4925364 forward MW:19450	82.0051
c5154	c5154	c5154 c5154 hypothetical protein 4925298:4925744 forward MW:16284	81.6838
c5155	c5155	c5155 c5155 hypothetical protein 4925313:4925798 reverse MW:18306	83.9974
c5156	c5156	c5156 c5156 hypothetical protein 4925889:4926707 reverse MW:31208	86.8252
c5157	c5157	c5157 c5157 hypothetical protein 4926797:4927030 reverse MW:8839	33.5476
c5158	c5158	c5158 c5158 hypothetical protein 4927036:4927818 reverse MW:28393	30.9769
c5159	c5159	c5159 c5159 hypothetical protein 4927846:4927977 forward MW:4905	28.3419
c5160	c5160	c5160 c5160 transcriptional regulator YfjR 4927861:4928541 reverse MW:26107	29.7558
c5161	c5161	c5161 c5161 hypothetical protein 4928570:4928725 reverse MW:6340	29.6915
c5162	c5162	c5162 c5162 hypothetical protein 4928744:4929628 reverse MW:33283	32.2622
c5163	c5163	c5163 c5163 hypothetical protein 4929731:4930684 forward MW:36883	7.19794
c5164	c5164	c5164 c5164 hypothetical protein 4930681:4931556 reverse MW:34484	6.94087
c5165	c5165	c5165 c5165 hypothetical protein 4930708:4930890 forward MW:7004	7.26221
c5166	c5166	c5166 c5166 partial transposase 4931923:4932141 reverse MW:8174	83.5476
c5167	c5167	c5167 c5167 transposase IS629 4932138:4932815 reverse MW:25824	75.3213
c5168	c5168	c5168 c5168 hypothetical protein 4932812:4933138 reverse MW:12643	79.0488
c5169	c5169	c5169 c5169 hypothetical protein 4933881:4934117 forward MW:9210	20.5656
c5170	c5170	c5170 c5170 hypothetical protein 4934123:4934371 reverse MW:9362	15.4884
c5171	c5171	c5171 c5171 hypothetical protein 4934166:4934432 forward MW:9666	15.2956
c5172	c5172	c5172 c5172 hypothetical protein 4934476:4935216 forward MW:27961	31.8123
c5173	c5173	c5173 c5173 hypothetical protein 4935304:4935522 forward MW:8271	9.0617
c5174	c5174	c5174 c5174 iron-regulated outer membrane virulence protein 4935990:4938038 forward MW:75306	10.2828
c5175	c5175	c5175 c5175 hypothetical protein 4938218:4938349 reverse MW:5057	11.8895
c5176	c5176	c5176 c5176 transposase 4938378:4939160 reverse MW:29992	11.5681
c5177	c5177	c5177 c5177 hypothetical protein 4939432:4939758 forward MW:12613	79.0488
c5178	c5178	c5178 c5178 transposase IS629 4939758:4940645 forward MW:33691	79.1774
c5183	c5183	c5183 c5183 hypothetical protein 4943153:4943767 forward MW:22153	22.0437
c5190	c5190	c5190 c5190 hypothetical protein 4949967:4950092 reverse MW:4753	8.61183
c5191	c5191	c5191 c5191 hypothetical protein 4950188:4950634 forward MW:15869	45.437
c5192	c5192	c5192 c5192 hypothetical protein 4950287:4950520 reverse MW:8998	57.2622
c5193	c5193	c5193 c5193 hypothetical protein 4950589:4951305 reverse MW:27400	32.5835
c5194	c5194	c5194 c5194 hypothetical protein 4951420:4951572 reverse MW:5656	24.9357
c5195	c5195	c5195 c5195 hypothetical protein 4951662:4951988 reverse MW:13309	25
c5197	c5197	c5197 c5197 transposase insD 4952728:4953375 forward MW:24300	18.5733
c5199	c5199	c5199 c5199 hypothetical protein 4953577:4953954 reverse MW:14812	13.946
c5200	c5200	c5200 c5200 hypothetical protein 4953819:4953944 forward MW:4955	13.7532
c5205	c5205	c5205 c5205 hypothetical protein 4961189:4961833 reverse MW:25551	29.4987
c5206	c5206	c5206 c5206 hypothetical protein 4961854:4962162 reverse MW:11377	30.1414
c5207	c5207	c5207 c5207 hypothetical protein 4962202:4962357 reverse MW:5736	52.5064
c5208	c5208	c5208 c5208 hypothetical protein 4962284:4962847 reverse MW:20942	48.5861
c5209	c5209	c5209 c5209 hypothetical protein 4962832:4964064 reverse MW:48831	51.671
c5210	c5210	c5210 c5210 hypothetical protein 4964200:4964853 reverse MW:24890	7.84062
c5211	c5211	c5211 c5211 hypothetical protein 4965038:4966498 reverse MW:55018	6.94087
c5212	c5212	c5212 c5212 hypothetical protein 4965775:4965957 forward MW:7048	6.81234
c5213	c5213	c5213 c5213 transposase IS629 4966657:4967547 reverse MW:33753	79.3059
c5214	c5214	c5214 c5214 hypothetical protein 4967544:4967870 reverse MW:12643	79.0488
c5215	c5215	c5215 c5215 hypothetical protein 4967922:4969685 reverse MW:65966	19.7943
c5216	c5216	c5216 c5216 prophage P4 integrase 4970125:4971387 reverse MW:47762	71.9152
c5221	c5221	c5221 c5221 hypothetical protein 4975907:4977358 forward MW:55451	96.0797
c5225	c5225	c5225 c5225 hypothetical protein 4979719:4980036 reverse MW:12074	96.0797
c5229	c5229	c5229 c5229 hypothetical protein 4981882:4982286 reverse MW:14877	96.0797
c5233	c5233	c5233 c5233 hypothetical protein 4984468:4985022 reverse MW:20949	96.0797
c5246	c5246	c5246 c5246 hypothetical protein 4997456:4998481 forward MW:38953	96.3368
c5270	c5270	c5270 c5270 hypothetical protein 5020333:5020500 reverse MW:5820	95.6298
c5271	c5271	c5271 c5271 hypothetical protein 5020365:5020517 reverse MW:5463	95.8869
c5282	c5282	c5282 c5282 hypothetical protein 5029442:5029777 reverse MW:12405	96.0154
c5286	c5286	c5286 c5286 hypothetical protein 5030260:5030928 reverse MW:24743	95.6941
c5290	c5290	c5290 c5290 hypothetical protein 5033084:5033467 reverse MW:13970	96.0797
c5293	c5293	c5293 c5293 hypothetical protein 5034149:5034637 reverse MW:18741	96.0797
c5295	c5295	c5295 c5295 hypothetical protein 5035027:5035518 forward MW:17601	26.3496
c5296	c5296	c5296 c5296 hypothetical protein 5035521:5036108 forward MW:22362	26.2853
c5297	c5297	c5297 c5297 hypothetical protein 5036179:5036790 forward MW:22819	26.1568
c5298	c5298	c5298 c5298 hexuronate transporter 5036933:5038210 reverse MW:46843	36.6967
c5299	c5299	c5299 c5299 oxidoreductase 5038303:5040375 reverse MW:75591	58.4833
c5300	c5300	c5300 c5300 acetyl-CoA:acetoacetyl-CoA transferase 5040372:5041913 reverse MW:55554	58.4833
c5301	c5301	c5301 c5301 hypothetical protein 5041923:5042699 reverse MW:28560	58.419
c5302	c5302	c5302 c5302 hypothetical protein 5042709:5043551 reverse MW:31035	58.419
c5321	c5321	c5321 c5321 hypothetical protein 5064282:5065754 forward MW:54835	11.2468
c5322	c5322	c5322 c5322 hypothetical protein 5065817:5065957 reverse MW:5092	78.6632
c5324	c5324	c5324 c5324 hypothetical protein 5066710:5066835 reverse MW:4931	96.2725
c5330	c5330	c5330 c5330 hypothetical protein 5072718:5072849 forward MW:5138	96.5938
c5334	c5334	c5334 c5334 hypothetical protein 5076398:5076808 reverse MW:14728	96.0797
c5343	c5343	c5343 c5343 hypothetical protein 5087694:5088158 forward MW:17833	96.144
c5346	c5346	c5346 c5346 hypothetical protein 5089697:5090251 reverse MW:20959	23.072
c5347	c5347	c5347 c5347 hypothetical protein 5090301:5091749 reverse MW:51741	23.072
c5348	c5348	c5348 c5348 ornithine carbamoyltransferase 5091761:5092765 reverse MW:37113	23.072
c5349	c5349	c5349 c5349 carbamate kinase 5092789:5093721 reverse MW:33343	23.0077
c5350	c5350	c5350 c5350 arginine deiminase 5093732:5094955 reverse MW:45902	23.072
c5351	c5351	c5351 c5351 hypothetical protein 5095040:5095174 reverse MW:5092	21.7866
c5356	c5356	c5356 c5356 hypothetical protein 5098583:5099113 forward MW:19705	24.1003
c5357	c5357	c5357 c5357 hypothetical protein 5099082:5099771 forward MW:25318	24.1003
c5361	c5361	c5361 c5361 hypothetical protein 5105110:5105238 reverse MW:5186	96.5938
c5372	c5372	c5372 c5372 hypothetical protein 5116943:5120014 reverse MW:115555	6.491
c5373	c5373	c5373 c5373 hypothetical protein 5120028:5122040 reverse MW:76033	6.2982
c5374	c5374	c5374 c5374 hypothetical protein 5122071:5122415 forward MW:12438	6.2982
c5375	c5375	c5375 c5375 hypothetical protein 5122185:5122343 reverse MW:5967	6.1054
c5376	c5376	c5376 c5376 hypothetical protein 5122193:5122630 reverse MW:15603	6.23393
c5377	c5377	c5377 c5377 hypothetical protein 5122627:5123328 reverse MW:26422	6.36247
c5378	c5378	c5378 c5378 hypothetical protein 5123325:5126603 reverse MW:124077	6.36247
c5379	c5379	c5379 c5379 hypothetical protein 5126603:5127508 reverse MW:34324	8.41902
c5380	c5380	c5380 c5380 hypothetical protein 5126849:5127133 forward MW:10142	8.22622
c5381	c5381	c5381 c5381 hypothetical protein 5127677:5127964 reverse MW:10687	12.4679
c5382	c5382	c5382 c5382 hypothetical protein 5128222:5128935 forward MW:27828	14.0746
c5383	c5383	c5383 c5383 hypothetical protein 5128919:5129590 reverse MW:26170	20.1157
c5384	c5384	c5384 c5384 hypothetical protein 5129587:5129979 reverse MW:14608	19.2159
c5385	c5385	c5385 c5385 hypothetical protein 5130249:5130578 forward MW:12692	14.0103
c5386	c5386	c5386 c5386 hypothetical protein 5131079:5131210 forward MW:4783	63.7532
c5390	c5390	c5390 c5390 hypothetical protein 5135022:5135429 reverse MW:15395	87.9177
c5398	c5398	c5398 c5398 hypothetical protein 5142996:5143124 reverse MW:4495	88.7532
c5406	c5406	c5406 c5406 hypothetical protein 5150923:5151264 reverse MW:12004	18.8946
c5411	c5411	c5411 c5411 hypothetical protein 5154615:5154746 forward MW:4865	95.7584
c5416	c5416	c5416 c5416 hypothetical protein 5157590:5157847 reverse MW:9554	98.1362
c5421	c5421	c5421 c5421 hypothetical protein 5162553:5164772 forward MW:86029	41.3882
c5423	c5423	c5423 c5423 restriction modification enzyme S subunit 5165381:5167150 reverse MW:66662	6.6838
c5424	c5424	c5424 c5424 restriction modification enzyme M subunit 5167150:5168673 reverse MW:57357	35.5398
c5425	c5425	c5425 c5425 restriction modification enzyme R subunit 5168686:5171118 reverse MW:92086	35.6041
c5426	c5426	c5426 c5426 hypothetical protein 5171375:5173048 forward MW:65146	30.527
c5431	c5431	c5431 c5431 hypothetical protein 5178639:5179910 reverse MW:45467	25.1285
c5432	c5432	c5432 c5432 hypothetical protein 5179907:5180380 reverse MW:17768	22.8792
c5433	c5433	c5433 c5433 C4-dicarboxylate-binding periplasmic protein 5180444:5181253 reverse MW:30237	24.8715
c5434	c5434	c5434 c5434 hypothetical protein 5181253:5181417 reverse MW:5946	22.7506
c5435	c5435	c5435 c5435 Na(+)/H(+) exchanger yjcE 5182087:5183760 forward MW:61143	22.6221
c5448	c5448	c5448 c5448 hypothetical protein 5194885:5195040 forward MW:5420	95.2442
c5449	c5449	c5449 c5449 hypothetical protein 5195456:5195578 reverse MW:4531	25.0643
c5451	c5451	c5451 c5451 hypothetical protein 5196612:5197001 forward MW:13810	96.0154
c5455	c5455	c5455 c5455 hypothetical protein 5198259:5198411 forward MW:5819	96.144
c5458	c5458	c5458 c5458 hypothetical protein 5200284:5200976 reverse MW:26011	96.144
c5464	c5464	c5464 c5464 hypothetical protein 5205759:5205884 forward MW:4925	96.8509
c5469	c5469	c5469 c5469 transposase 5210429:5210938 forward MW:19898	45.1799
c5476	c5476	c5476 c5476 hypothetical protein 5217942:5218352 forward MW:14959	22.5578
c5477	c5477	c5477 c5477 hypothetical protein 5218354:5218638 forward MW:10552	40.9383
c5493	c5493	c5493 c5493 hypothetical protein 91687:91773 forward MW:3290	96.6581
ECP_0328	cadB	ECP_0328 cadB lysine/cadaverine antiporter 348513:349823 reverse MW:45693	1.41388
P12B_c2137	capF	P12B_c2137 capF FnlB 2296168:2297271 reverse MW:40958	2.9563
b2760	casA	b2760 casA CRISP RNA (crRNA) containing Cascade antiviral complex protein 2882630:2884138 reverse MW:55901	8.61183
b2759	casB	b2759 casB CRISP RNA (crRNA) containing Cascade antiviral complex protein 2882155:2882637 reverse MW:18701	9.0617
b2758	casC	b2758 casC CRISP RNA (crRNA) containing Cascade antiviral complex protein 2881051:2882142 reverse MW:40025	8.86889
b2757	casD	b2757 casD CRISP RNA (crRNA) containing Cascade antiviral complex protein 2880374:2881048 reverse MW:25209	8.99743
b2756	casE	b2756 casE CRISPR RNA precursor cleavage enzyme; CRISP RNA (crRNA) containing Cascade antiviral complex protein 2879788:2880387 reverse MW:22293	9.12596
EC042_4087	cat	EC042_4087 cat chloramphenicol acetyltransferase 4353195:4353854 forward MW:25663	3.85604
b2004	cbeA	b2004 cbeA CP4-44 prophage; cytoskeleton bundling-enhancing factor A; CbtA antitoxin 2077112:2077480 forward MW:13651	86.6324
b3716	cbrB	b3716 cbrB PRK09823 family inner membrane protein, creBC regulon 3897506:3897973 forward MW:16683	69.9871
b3717	cbrC	b3717 cbrC UPF0167 family protein 3898022:3898609 forward MW:22485	40.4884
CDCO157_1142C	CDCO157_1142C	CDCO157_1142C CDCO157_1142C hypothetical protein 1256602:1256760 reverse MW:6158	16.9023
CDCO157_1142K	CDCO157_1142K	CDCO157_1142K CDCO157_1142K putative replication protein P 1261627:1264533 forward MW:109175	1.15681
APECO1_542	cdtA	APECO1_542 cdtA cytolethal distending toxin type IV subunit A 1513719:1514432 forward MW:25509	3.3419
APECO1_543	cdtB	APECO1_543 cdtB cytolethal distending toxin type IV subunit B 1514429:1515250 forward MW:29863	3.3419
APECO1_544	cdtC	APECO1_544 cdtC cytolethal distending toxin type IV subunit C 1515247:1515819 forward MW:20307	3.66324
CE10_0249	CE10_0249	CE10_0249 CE10_0249 hypothetical protein 272401:272589 forward MW:6878	61.6967
CE10_0303	CE10_0303	CE10_0303 CE10_0303 hypothetical protein 337201:337353 forward MW:6102	94.0874
CE10_0391	CE10_0391	CE10_0391 CE10_0391 hypothetical protein 424092:424205 reverse MW:4419	96.144
CE10_0522	CE10_0522	CE10_0522 CE10_0522 hypothetical protein 574735:575694 forward MW:36901	15.1028
CE10_0523	CE10_0523	CE10_0523 CE10_0523 araC-type regulatory protein from bacteriophage origin 576046:576777 forward MW:27899	14.653
CE10_0528	CE10_0528	CE10_0528 CE10_0528 Arginyl-tRNA synthetase 578630:578785 reverse MW:5927	82.2622
CE10_0553	CE10_0553	CE10_0553 CE10_0553 hypothetical protein 600726:601055 forward MW:13287	22.6864
CE10_0563	CE10_0563	CE10_0563 CE10_0563 hypothetical protein 607673:607864 forward MW:7477	27.0566
CE10_0661	CE10_0661	CE10_0661 CE10_0661 putative lipoprotein 709335:709496 forward MW:5872	96.2082
CE10_0698	CE10_0698	CE10_0698 CE10_0698 putative GntR family regulator 748187:748900 reverse MW:26380	3.1491
CE10_0699	CE10_0699	CE10_0699 CE10_0699 putative Demethylmenaquinone methyltransferase 749164:749850 forward MW:24858	3.1491
CE10_0700	CE10_0700	CE10_0700 CE10_0700 putative zinc-type alcohol dehydrogenase 749863:750876 forward MW:35594	3.1491
CE10_0701	CE10_0701	CE10_0701 CE10_0701 putative Short-chain dehydrogenase/reductase SDR 750888:751643 forward MW:26213	3.1491
CE10_0702	CE10_0702	CE10_0702 CE10_0702 putative hydrolase 751658:751969 forward MW:11159	3.1491
CE10_0703	CE10_0703	CE10_0703 CE10_0703 putative Altronate dehydratase 751969:753165 forward MW:43251	3.1491
CE10_0705	CE10_0705	CE10_0705 CE10_0705 putative C4-dicarboxylate transporter small permease 754239:754682 forward MW:16376	3.1491
CE10_0717	CE10_0717	CE10_0717 CE10_0717 hypothetical protein 767721:769118 reverse MW:51263	3.47044
CE10_0719	CE10_0719	CE10_0719 CE10_0719 putative heterocycle metabolite transporter 771737:773146 forward MW:49979	1.41388
[truncated: 10,724 more rows]
