# Supplementary material for: A Novel Protective Vaccine Antigen from the Core Escherichia coli Genome
Source: mSphere. 2016 Nov 23;1(6):e00326-16. doi: 10.1128/mSphere.00326-16 (PMC5120174; doi:10.1128/mSphere.00326-16)
Supplement: Data Set S6 [file sph006162191sd8.xlsx]

## Sheet: Dataset 6
Dataset 6 | Proteomic profile of EC958 OMVs
EC958	Name	Peptides(95%)	MG1655	Gene name	ID%	Overlap	Expect	PsortB	LipoP	Core
EC958_2552	EC958_2552 outer membrane protein 1b (Ib;c) 2592190:2593311 reverse MW:41205	14	b2215	ompC	91.51	377	3.5e-147	OuterMembrane	SpI	Y
EC958_1591	EC958_1591 anthranilate isomerase 1600822:1602180 reverse MW:49372	13	b1262	trpC	98.01	452	4.4e-208	Cytoplasmic	CYT	Y
EC958_3227	EC958_3227 S-adenosylmethionine synthetase 3330841:3331995 forward MW:41952	12	b2942	metK	100	384	2.8e-176	Cytoplasmic	CYT	Y
EC958_3621	EC958_3621 stringent starvation protein A 3728239:3728877 reverse MW:24305	10	b3229	sspA	100	212	7.8e-101	Cytoplasmic	CYT	Y
EC958_2284	EC958_2284 putative salicylate synthetase 2277115:2278419 reverse MW:47988	10						Cytoplasmic	CYT
EC958_0302	EC958_0302 glutamate-1-semialdehyde 2,1-aminomutase 324786:326066 reverse MW:45429	9	b0154	hemL	99.06	426	3.2e-193	Cytoplasmic	CYT	Y
EC958_1161	EC958_1161 outer membrane protein A precursor 1214823:1215899 reverse MW:38407	9	b0957	ompA	96.29	350	2.1e-139	OuterMembrane	SpI	Y
EC958_1333	EC958_1333 NADP Isocitrate dehydrogenase 1377033:1378283 forward MW:45770	9	b1136	icd	99.52	416	1.1e-189	Cytoplasmic	CYT	Y
EC958_3902	EC958_3902 putative heme/hemoglobin transport protein 3995622:3996650 reverse MW:38611	9						Cytoplasmic	CYT
EC958_0859	EC958_0859 periplasmic protein involved in the tonB-independent uptake of group A colicins 913606:914898 forward MW:45955	8	b0740	tolB	100	430	4.3e-189	Periplasmic	SpI	Y
EC958_1139	EC958_1139 aspartate transaminase 1187493:1188683 reverse MW:43569	8	b0928	aspC	99.49	396	1.5e-183	Cytoplasmic	CYT	Y
EC958_2658	EC958_2658 bifunctional beta-ketoacyl-ACP synthase I/malonyl-ACP decarboxylase 2716088:2717308 reverse MW:42613	8	b2323	fabB	100	406	2.2e-174	Cytoplasmic	CYT	Y
EC958_4798	EC958_4798 bifunctional AICAR formyltransferase/IMP cyclohydrolase 4946196:4947785 forward MW:57374	8	b4006	purH	99.05	529	0	Cytoplasmic	CYT	Y
EC958_3903	EC958_3903 outer membrane hemin receptor ChuA 3996699:3998681 reverse MW:72487	7						OuterMembrane	SpI
EC958_0702	EC958_0702 ferrienterobactin receptor precursor 747482:749722 reverse MW:82062	6	b0584	fepA	99.06	746	0	OuterMembrane	SpI	Y
EC958_1257	EC958_1257 dihydroorotase 1303464:1304507 reverse MW:38685	6	b1062	pyrC	99.71	347	6.4e-161	Cytoplasmic	CYT	Y
EC958_1726	EC958_1726 hypothetical protein YncE precursor 1750902:1751963 forward MW:38704	6	b1452	yncE	97.73	353	4.9e-147	Unknown	SpI	Y
EC958_4664	EC958_4664 PurA, subunit of adenylosuccinate synthase 4813155:4814453 forward MW:47359	6	b4177	purA	99.77	432	4.6e-208	Cytoplasmic	CYT	Y
EC958_0312	EC958_0312 2,3,4,5 -tetrahydropyridine -2 -carboxylate N-succinyltransferase 335554:336378 reverse MW:29891	5	b0166	dapD	99.64	274	4.3e-126	Cytoplasmic	CYT	Y
EC958_0660	EC958_0660 phosphoribosylaminoimidazole carboxylase ATPase subunit 703705:704772 reverse MW:39437	5	b0522	purK	98.31	354	1.4e-168	CytoplasmicMembrane	CYT	Y
EC958_2069	EC958_2069 phosphoribosylglycinamide formyltransferase 2 2090010:2091188 forward MW:42427	5	b1849	purT	98.98	392	6.5e-169	CytoplasmicMembrane	CYT	Y
EC958_0263	EC958_0263 spermidine synthase 281625:282491 reverse MW:32307	4	b0121	speE	99.65	288	2.7e-136	Cytoplasmic	CYT	Y
EC958_1201	EC958_1201 trp repressor binding protein 1252716:1253312 reverse MW:20845	4	b1004	wrbA	100	198	5e-88	Unknown	CYT	Y
EC958_2379	EC958_2379 glucose-1-phosphate thymidylyltransferase 2393300:2394178 reverse MW:32481	4	b2039	rfbA	94.83	290	8.7e-120	Cytoplasmic	CYT
EC958_4690	EC958_4690 50S ribosomal subunit protein L9 4834486:4834935 forward MW:15769	4	b4203	rplI	100	149	2.5e-60	Cytoplasmic	CYT	Y
EC958_3907	EC958_3907 hypothetical protein UTI89_C4035 4001649:4002143 forward MW:18286	4						Cytoplasmic	CYT
EC958_0156	EC958_0156 30S ribosomal subunit protein S20 159978:160163 reverse MW:6735	3	b0023	rpsT	100	61	7.6e-28	Cytoplasmic	CYT	Y
EC958_0821	EC958_0821 hypothetical protein UTI89_C0710 875475:876407 forward MW:34469	3	b0712	ybgK	98.71	310	1.2e-147	Cytoplasmic	CYT	Y
EC958_1141	EC958_1141 asparagine tRNA synthetase 1190559:1191959 reverse MW:52569	3	b0930	asnS	99.79	466	0	Cytoplasmic	CYT	Y
EC958_1590	EC958_1590 tryptophan synthase, beta protein 1599776:1600810 reverse MW:37144	3	b1261	trpB	85.11	376	1.3e-136	Cytoplasmic	CYT	Y
EC958_1864	EC958_1864 outer membrane lipoprotein SlyB precursor 1891456:1891923 forward MW:15627	3	b1641	slyB	98.06	155	5.1e-55	OuterMembrane	SpII	Y
EC958_1936	EC958_1936 phenylalanyl-tRNA synthetase alpha chain 1964981:1965964 reverse MW:36802	3	b1714	pheS	99.69	327	6.5e-151	Cytoplasmic	CYT	Y
EC958_2492	EC958_2492 colicin I receptor precursor 2530061:2532013 reverse MW:72348	3	b2155	cirA	99.85	650	0	OuterMembrane	CYT	Y
EC958_3204	EC958_3204 fructose-bisphosphate aldolase class II 3309111:3310190 reverse MW:39147	3	b2925	fbaA	100	359	5.1e-156	Cytoplasmic	CYT	Y
EC958_3644	EC958_3644 protein YhdH 3754657:3755631 forward MW:34708	3	b3253	acuI	98.46	324	6.5e-129	Cytoplasmic	CYT	Y
EC958_4728	EC958_4728 PmbA protease involved in Microcin B17 maturation and sensitivity to the DNA gyrase inhibitor LetD 4874143:4875495 forward MW:48370	3	b4235	pmbA	100	450	1.9e-207	Cytoplasmic	CYT	Y
EC958_2191	EC958_2191 Flagellin 2200607:2201656 reverse MW:36290	3						Extracellular	CYT
EC958_3336	EC958_3336 3-deoxy-manno-octulosonate cytidylyltransferase 3433261:3434001 forward MW:27201	3						Cytoplasmic	CYT
EC958_0713	EC958_0713 isochorismate synthase 761958:763133 forward MW:42917	2	b0593	entC	99.74	391	2.4e-183	Cytoplasmic	CYT	Y
EC958_0726	EC958_0726 alkyl hydroperoxide reductase, C22 subunit; detoxification of hydroperoxides 775944:776507 forward MW:20761	2	b0605	ahpC	100	187	6.4e-88	Cytoplasmic	CYT	Y
EC958_0867	EC958_0867 phosphoglycerate mutase 1 921920:922672 reverse MW:28556	2	b0755	gpmA	100	250	1.1e-115	Cytoplasmic	CYT	Y
EC958_0927	EC958_0927 outer membrane protein X 984878:985393 forward MW:18602	2	b0814	ompX	100	171	1.4e-80	OuterMembrane	SpI	Y
EC958_0950	EC958_0950 hypothetical GST-like protein YliJ 1012822:1013448 reverse MW:23743	2	b0838	gstB	99.52	208	2.6e-99	Cytoplasmic	CYT	Y
EC958_1140	EC958_1140 outer membrane protein F precursor 1188868:1189956 reverse MW:39351	2	b0929	ompF	98.62	362	4.5e-152	OuterMembrane	SpI	Y
EC958_1622	EC958_1622 enoyl-[acyl-carrier-protein] reductase (NADH) 1634157:1634945 reverse MW:27894	2	b1288	fabI	99.62	262	3.6e-110	CytoplasmicMembrane	CYT	Y
EC958_2857	EC958_2857 serine hydroxymethyltransferase 2939532:2940785 reverse MW:45317	2	b2551	glyA	100	417	1.8e-179	Cytoplasmic	CYT	Y
EC958_2911	EC958_2911 30S ribosomal protein S16 2995675:2995923 reverse MW:9190	2	b2609	rpsP	100	82	3.9e-40	Cytoplasmic	CYT	Y
EC958_3205	EC958_3205 phosphoglycerate kinase 3310404:3311567 reverse MW:41118	2	b2926	pgk	100	387	2.2e-159	Cytoplasmic	CYT	Y
EC958_3220	EC958_3220 transketolase 1 3322903:3324894 reverse MW:72169	2	b2935	tktA	99.7	663	0	Cytoplasmic	CYT	Y
EC958_3404	EC958_3404 bifunctional beta-keto ester reductase/2,5 -diketo -D -gluconate reductase A 3507189:3508016 forward MW:31138	2	b3012	dkgA	99.64	275	6.2e-120	Cytoplasmic	CYT	Y
EC958_3471	EC958_3471 30S ribosomal subunit protein S21 3578462:3578677 forward MW:8500	2	b3065	rpsU	100	71	6.7e-35	Cytoplasmic	CYT	Y
EC958_3567	EC958_3567 30S ribosomal subunit protein S15 3673024:3673293 reverse MW:10268	2	b3165	rpsO	100	89	6.3e-42	Cytoplasmic	CYT	Y
EC958_3700	EC958_3700 30S ribosomal subunit protein S14 3800927:3801232 reverse MW:11580	2	b3307	rpsN	100	101	6.9e-52	Cytoplasmic	CYT	Y
EC958_3714	EC958_3714 30S ribosomal subunit protein S10 3807307:3807618 reverse MW:11735	2	b3321	rpsJ	100	103	3.3e-49	Cytoplasmic	CYT	Y
EC958_3735	EC958_3735 translation elongation factor EF-Tu 3824648:3824947 reverse MW:10861	2	b3339	tufA	100	100	9.2e-48	Cytoplasmic	CYT
EC958_3894	EC958_3894 oligopeptidase A 3987722:3989764 reverse MW:77182	2	b3498	prlC	99.85	680	0	Cytoplasmic	CYT	Y
EC958_4392	EC958_4392 Mn superoxide dismutase 4512664:4513284 forward MW:23050	2	b3908	sodA	98.54	206	1.1e-97	Unknown	CYT	Y
EC958_4404	EC958_4404 triosephosphate isomerase 4522659:4523426 reverse MW:26972	2	b3919	tpiA	100	255	5e-110	Cytoplasmic	CYT	Y
EC958_4826	EC958_4826 protein chain elongation factor EF-Tu (duplicate of tufB) 4975680:4975979 reverse MW:10893	2	b3980	tufB	100	100	8.3e-48	Cytoplasmic	CYT
EC958_0137	EC958_0137 threonine synthase 137747:139033 forward MW:47026	1	b0004	thrC	99.53	428	9.5e-186	Cytoplasmic	CYT	Y
EC958_0161	EC958_0161 IspH protein 165423:166373 forward MW:34774	1	b0029	ispH	100	316	9.1e-135	Cytoplasmic	CYT	Y
EC958_0187	EC958_0187 dimethyladenosine transferase 191732:192553 reverse MW:30290	1	b0051	rsmA	99.27	273	2.9e-123	Cytoplasmic	CYT	Y
EC958_0544	EC958_0544 tRNA-guanine transglycosylase 580575:581702 forward MW:42594	1	b0406	tgt	100	375	9.8e-186	Cytoplasmic	CYT	Y
EC958_0549	EC958_0549 nucleoside channel; receptor of phage T6 and colicin K 585429:586313 reverse MW:33624	1	b0411	tsx	98.3	294	1.4e-151	OuterMembrane	SpI	Y
EC958_0552	EC958_0552 di aminohydroxyphosphoribosyl aminopyrimidine deaminase; 5 -amino -6 -(5 -phosphoribosylamino)uracil reductase 587755:588858 forward MW:40362	1	b0414	ribD	98.37	367	8.5e-160	Cytoplasmic	CYT	Y
EC958_0665	EC958_0665 cysteinyl-tRNA synthetase (Cysteine--tRNA ligase) 707207:708592 forward MW:52183	1	b0526	cysS	99.57	461	9.3e-211	Cytoplasmic	CYT	Y
EC958_1360	EC958_1360 lambdoid prophage DLP12 precursor Bor-like protein 1396616:1396879 reverse MW:9363	1	b0557	borD	92.05	88	1.4e-38	Unknown	SpII
EC958_0716	EC958_0716 2,3 -dihydro -2,3 -dihydroxybenzoate 765624:766370 forward MW:26210	1	b0596	entA	98.79	248	2.3e-93	Cytoplasmic	CYT	Y
EC958_0918	EC958_0918 probable tonB-dependent receptor YbiL precursor 973691:975973 reverse MW:81898	1	b0805	fiu	98.95	760	0	OuterMembrane	SpI	Y
EC958_1129	EC958_1129 3-deoxy-manno-octulosonate cytidylyltransferase 1173998:1174744 forward MW:27658	1	b0918	kdsB	98.79	248	7.2e-113	Cytoplasmic	CYT	Y
EC958_1138	EC958_1138 hypothetical protein UTI89_C0999 1186796:1187443 forward MW:23741	1	b0927	ycbL	97.21	215	2.5e-98	Cytoplasmic	CYT	Y
EC958_1199	EC958_1199 periplasmic glucose-1-phosphatase 1251189:1252430 forward MW:45747	1	b1002	agp	98.31	413	3.9e-184	Periplasmic	SpI	Y
EC958_1288	EC958_1288 malonyl CoA-acyl carrier protein transacylase 1331624:1332553 forward MW:32417	1	b1092	fabD	100	309	6.7e-134	Cytoplasmic	CYT	Y
EC958_1475	EC958_1475 ribose-phosphate pyrophosphokinase 1499687:1500700 reverse MW:36649	1	b1207	prs	100	315	1.3e-135	Cytoplasmic	CYT	Y
EC958_1517	EC958_1517 periplasmic oligopeptide-binding protein precursor 1543675:1545351 forward MW:62626	1	b1243	oppA	99.26	543	0	Periplasmic	SpI	Y
EC958_1960	EC958_1960 osmotically inducible lipoprotein E precursor 1987030:1987368 reverse MW:12050	1	b1739	osmE	99.11	112	3.9e-50	Unknown	SpII	Y
EC958_2004	EC958_2004 hypothetical protein UTI89_C1978 2030418:2031164 reverse MW:27799	1	b1782	mipA	100	248	3e-122	OuterMembrane	SpI	Y
EC958_2032	EC958_2032 L-serine dehydratase 1 2056128:2057426 forward MW:46601	1	b1814	sdaA	99.77	432	2e-194	Cytoplasmic	CYT	Y
EC958_2195	EC958_2195 cytoplasmic alpha-amylase 2204188:2205675 forward MW:56586	1	b1927	amyA	99.6	495	0	Cytoplasmic	CYT	Y
EC958_2362	EC958_2362 histidinol-phosphate aminotransferase 2376516:2377586 forward MW:39374	1	b2021	hisC	99.72	356	1.9e-163	Cytoplasmic	CYT	Y
EC958_2366	EC958_2366 imidazole glycerol phosphate synthase subunit hisF 2379962:2380738 forward MW:28454	1	b2025	hisF	100	258	3.9e-111	Cytoplasmic	CYT	Y
EC958_2381	EC958_2381 RfbB, subunit of dTDP-glucose 4,6-dehydratase 2395135:2396220 reverse MW:40670	1	b2041	rfbB	95.84	361	3.6e-166	Cytoplasmic	CYT
EC958_2452	EC958_2452 hypothetical protein YehI 2485162:2488794 forward MW:137693	1	b2118	yehI	91.74	1210	0	Cytoplasmic	CYT
EC958_2523	EC958_2523 50S ribosomal protein L25 2566641:2566925 forward MW:10692	1	b2185	rplY	96.81	94	8.1e-46	Cytoplasmic	CYT	Y
EC958_2572	EC958_2572 ribonucleoside-diphosphate reductase 1 beta chain 2627883:2629013 forward MW:43501	1	b2235	nrdB	99.73	376	1.4e-173	Cytoplasmic	CYT	Y
EC958_2622	EC958_2622 NADH dehydrogenase I chain B 2680447:2681109 reverse MW:25056	1	b2287	nuoB	100	220	2.2e-101	CytoplasmicMembrane	CYT	Y
EC958_2794	EC958_2794 lipoprotein-34 precursor 2861125:2862159 reverse MW:36865	1	b2477	bamC	99.42	344	8.9e-143	OuterMembrane	SpII	Y
EC958_2795	EC958_2795 dihydrodipicolinate synthase 2862176:2863054 reverse MW:31284	1	b2478	dapA	99.66	292	9.6e-132	Cytoplasmic	CYT	Y
EC958_2841	EC958_2841 cysteine desulfurase 2921044:2922258 reverse MW:45090	1	b2530	iscS	100	404	1.1e-189	Cytoplasmic	CYT	Y
EC958_2941	EC958_2941 ribonucleoside-diphosphate reductase 2 beta chain 3020778:3021737 forward MW:36468	1	b2676	nrdF	98.43	319	1.4e-159	Cytoplasmic	CYT	Y
EC958_3138	EC958_3138 diaminopimelate decarboxylase 3234162:3235181 reverse MW:37342	1	b2838	lysA	99.12	340	9.9e-160	Cytoplasmic	CYT	Y
EC958_3623	EC958_3623 50S ribosomal subunit protein L13 3729680:3730108 reverse MW:16018	1	b3231	rplM	100	142	1.5e-69	Cytoplasmic	CYT	Y
EC958_3636	EC958_3636 csrA activity inhibitor TldD 3742030:3743475 reverse MW:51363	1	b3244	tldD	99.79	481	3.6e-208	Cytoplasmic	CYT	Y
EC958_3648	EC958_3648 acetyl CoA carboxylase, biotin carboxylase subunit 3757089:3758438 forward MW:49351	1	b3256	accC	99.78	449	2.9e-207	Cytoplasmic	CYT	Y
EC958_3675	EC958_3675 shikimate 5-dehydrogenase 3784359:3785177 reverse MW:29457	1	b3281	aroE	96.32	272	9.1e-116	Cytoplasmic	CYT	Y
EC958_3704	EC958_3704 30S ribosomal subunit protein S17 3802662:3802916 reverse MW:9704	1	b3311	rpsQ	100	84	5.2e-44	Cytoplasmic	CYT	Y
EC958_3705	EC958_3705 50S ribosomal subunit protein L29 3802916:3803107 reverse MW:7273	1	b3312	rpmC	100	63	1.3e-27	Cytoplasmic	CYT	Y
EC958_3708	EC958_3708 50S ribosomal subunit protein L22 3804249:3804581 reverse MW:12226	1	b3315	rplV	100	110	8.5e-51	Cytoplasmic	CYT	Y
EC958_3709	EC958_3709 30S ribosomal subunit protein S19 3804596:3804874 reverse MW:10430	1	b3316	rpsS	100	92	7e-46	Cytoplasmic	CYT	Y
EC958_3833	EC958_3833 gluconate utilization system GNT-I transcriptional repressor 3929645:3930640 reverse MW:36422	1	b3438	gntR	100	331	3.6e-149	Cytoplasmic	CYT	Y
EC958_4014	EC958_4014 hypothetical protein UTI89_C4147 4127684:4128157 forward MW:17726	1	b3606	trmL	100	157	1.4e-73	Unknown	CYT	Y
EC958_4024	EC958_4024 threonine 3-dehydrogenase 4136788:4137813 reverse MW:37255	1	b3616	tdh	99.71	341	3.6e-149	Cytoplasmic	CYT	Y
EC958_4044	EC958_4044 50S ribosomal subunit protein L33 4156200:4156367 reverse MW:6371	1	b3636	rpmG	100	55	8e-29	Cytoplasmic	CYT	Y
EC958_4160	EC958_4160 16 kDa heat shock protein A 4275811:4276224 reverse MW:15773	1	b3687	ibpA	100	137	3.7e-64	Cytoplasmic	CYT	Y
EC958_4177	EC958_4177 50S ribosomal protein L34 4293042:4293182 forward MW:5380	1	b3703	rpmH	100	46	1.7e-24	Cytoplasmic	CYT	Y
EC958_4327	EC958_4327 Xaa-Pro dipeptidase 4455485:4456816 forward MW:50176	1	b3847	pepQ	100	443	1.9e-202	Cytoplasmic	CYT	Y
EC958_4454	EC958_4454 vitamin B12, E colicins and bacteriophage BF23 receptor precursor 4580632:4582476 forward MW:68436	1	b3966	btuB	98.21	614	0	OuterMembrane	SpI
EC958_4799	EC958_4799 Phosphoribosylamine--glycine ligase 4947797:4949086 forward MW:45927	1	b4005	purD	98.6	429	8.6e-186	Cytoplasmic	CYT	Y
EC958_4479	EC958_4479 lysine-sensitive aspartokinase III 4606418:4607767 reverse MW:48578	1	b4024	lysC	99.55	449	9.5e-191	Unknown	CYT	Y
EC958_4687	EC958_4687 30S ribosomal protein S6 4833496:4833891 forward MW:15187	1	b4200	rpsF	100	131	1.9e-66	Cytoplasmic	CYT	Y
EC958_4638	EC958_4638 putative toxin of osmotically regulated toxin-antitoxin system associated with programmed cell death 4785290:4785436 forward MW:4809	1	b4411	ecnB	100	48	3.1e-22	CytoplasmicMembrane	SpII	Y
EC958_3275	EC958_3275 Ferric aerobactin receptor precursor 3376140:3377507 forward MW:49965	1						OuterMembrane	CYT
EC958_3291	EC958_3291 putative Iha adhesin ( receptor) 3390485:3392575 reverse MW:76482	1						OuterMembrane	SpI
EC958_4557	EC958_4557 putative conserved protein 4691633:4693201 reverse MW:57076	1						Periplasmic	SpI
