# Supplementary material for: A Novel Protective Vaccine Antigen from the Core Escherichia coli Genome
Source: mSphere. 2016 Nov 23;1(6):e00326-16. doi: 10.1128/mSphere.00326-16 (PMC5120174; doi:10.1128/mSphere.00326-16)
Supplement: Data Set S7 [file sph006162191sd9.xlsx]

## Sheet: Dataset 7
Dataset 7 | The 1700 E. coli genome sequences used in this study
Taxonomy ID	Strain	Reference
Escherichia coli 'BL21-Gold(DE3)pLysS AG'	BL21-Gold	BL21-Gold(DE3)pLysS AG is a derivative of E. coli strain B. Deficiency in Lon and OmpT proteases makes it a superior host for recombinant protein expression. It also carries a DE3 recombinant phage harboring the T7 RNA polymerase gene that can direct high-level expression of cloned genes under the control of the T7 promoter.
Escherichia coli 042	042	Chaudhuri RR, Sebaihia M, Hobman JL, Webber MA, Leyton DL, Goldberg MD, Cunningham AF, Scott-Tucker A, Ferguson PR, Thomas CM et al: Complete Genome Sequence and Comparative Metabolic Profiling of the Prototypical Enteroaggregative Escherichia coli Strain 042. PLoS One 2010, 5(1):e8801.
Escherichia coli 536	536	Brzuszkiewicz E, et al. (2006) How to become a uropathogen: comparative genomic analysis of extraintestinal pathogenic Escherichia coli strains. Proc Natl Acad Sci U S A 103(34):12879-12884.
Escherichia coli 55989	55989	Touchon M, Hoede C, Tenaillon O, Barbe V, Baeriswyl S, Bidet P, Bingen E, Bonacorsi S, Bouchier C, Bouvet O et al: Organised genome dynamics in the Escherichia coli species results in highly diverse adaptive paths. PLoS Genet 2009, 5(1):e1000344.
Escherichia coli ABU 83972	ABU 83972	Zdziarski J, Brzuszkiewicz E, Wullt B, Liesegang H, Biran D, Voigt B, Gronberg-Hernandez J, Ragnarsdottir B, Hecker M, Ron EZ et al: Host imprints on bacterial genomes--rapid, divergent evolution in individual patients. PLoS Pathog 2010, 6(8).
Escherichia coli APEC O1	APEC O1	Johnson TJ, Kariyawasam S, Wannemuehler Y, Mangiamele P, Johnson SJ, Doetkott C, Skyberg JA, Lynne AM, Johnson JR, Nolan LK: The genome sequence of avian pathogenic Escherichia coli strain O1:K1:H7 shares strong similarities with human extraintestinal pathogenic E. coli genomes. J Bacteriol 2007, 189(8):3228-3236.
Escherichia coli APEC O78	APEC O78	Mangiamele P, et al. (2013) Complete Genome Sequence of the Avian Pathogenic Escherichia coli Strain APEC O78. Genome Announc 1(2):e0002613
Escherichia coli ATCC 8739	ATCC 8739	This strain differs from the K-12 strain in having the IS1-13 insertion element associated with an upstream promotor and the first 114 bp of ompC. This deletion also eliminates micF, which negatively controls expression of ompF. The corresponding outer membrane proteins OmpC and OmpF, are the two major porins of K-12. Escherichia coli C str. ATCC 8739 expresses only OmpF.
Escherichia coli B str. REL606	REL606	Jeong H, Barbe V, Lee CH, Vallenet D, Yu DS, Choi SH, Couloux A, Lee SW, Yoon SH, Cattolico L et al: Genome sequences of Escherichia coli B strains REL606 and BL21(DE3). J Mol Biol 2009.
Escherichia coli BL21(DE3)	BL21	Jeong H, Barbe V, Lee CH, Vallenet D, Yu DS, Choi SH, Couloux A, Lee SW, Yoon SH, Cattolico L et al: Genome sequences of Escherichia coli B strains REL606 and BL21(DE3). J Mol Biol 2009.
Escherichia coli BW2952	BW2952	Ferenci T, Zhou Z, Betteridge T, Ren Y, Liu Y, Feng L, Reeves PR, Wang L: Genomic sequencing reveals regulatory mutations and recombinational events in the widely used MC4100 lineage of Escherichia coli K-12. J Bacteriol 2009, 191(12):4025-4029
Escherichia coli c321.deltaA	c321.deltaA	Lajoie MJ, et al. (2013) Genomically recoded organisms expand biological functions. Science 342(6156):357-360.
Escherichia coli CFT073	CFT073	Mobley HL, Green DM, Trifillis AL, Johnson DE, Chippendale GR, Lockatell CV, Jones BD, Warren JW: Pyelonephritogenic Escherichia coli and killing of cultured human renal proximal tubular epithelial cells: role of hemolysin in some strains. Infection and immunity 1990, 58(5):1281-1289.
Escherichia coli DH1	DH1
Escherichia coli DH1 (ME8569)	DH1 (ME8569)	Suzuki S, Ono N, Furusawa C, Ying BW, Yomo T: Comparison of sequence reads obtained from three next-generation sequencing platforms. PLoS ONE 2011, 6(5):e19534.
Escherichia coli E24377A	E24377A	Rasko DA, Rosovitz MJ, Myers GS, Mongodin EF, Fricke WF, Gajer P, Crabtree J, Sperandio V, Ravel J: The pan-genome structure of Escherichia coli: comparative genomic analysis of E. coli commensal and pathogenic isolates. J Bacteriol 2008.
Escherichia coli ED1a	ED1a	Touchon M, Hoede C, Tenaillon O, Barbe V, Baeriswyl S, Bidet P, Bingen E, Bonacorsi S, Bouchier C, Bouvet O et al: Organised genome dynamics in the Escherichia coli species results in highly diverse adaptive paths. PLoS Genet 2009, 5(1):e1000344.
Escherichia coli ETEC H10407	H10407	Crossman LC, Chaudhuri RR, Beatson SA, Wells TJ, Desvaux M, Cunningham AF, Petty NK, Mahon V, Brinkley C, Hobman JL et al: A commensal gone bad: complete genome sequence of the prototypical enterotoxigenic Escherichia coli strain H10407. J Bacteriol 2010.
Escherichia coli HS	HS	Rasko DA, Rosovitz MJ, Myers GS, Mongodin EF, Fricke WF, Gajer P, Crabtree J, Sperandio V, Ravel J: The pan-genome structure of Escherichia coli: comparative genomic analysis of E. coli commensal and pathogenic isolates. J Bacteriol 2008.
Escherichia coli IAI1	IAI1	Touchon M, Hoede C, Tenaillon O, Barbe V, Baeriswyl S, Bidet P, Bingen E, Bonacorsi S, Bouchier C, Bouvet O et al: Organised genome dynamics in the Escherichia coli species results in highly diverse adaptive paths. PLoS Genet 2009, 5(1):e1000344.
Escherichia coli IAI39	IAI39	Touchon M, Hoede C, Tenaillon O, Barbe V, Baeriswyl S, Bidet P, Bingen E, Bonacorsi S, Bouchier C, Bouvet O et al: Organised genome dynamics in the Escherichia coli species results in highly diverse adaptive paths. PLoS Genet 2009, 5(1):e1000344.
Escherichia coli IHE3034	IHE3034	Moriel DG, Bertoldi I, Spagnuolo A, Marchi S, Rosini R, Nesta B, Pastorello I, Corea VA, Torricelli G, Cartocci E et al: Identification of protective and broadly conserved vaccine antigens from the genome of extraintestinal pathogenic Escherichia coli. Proc Natl Acad Sci U S A 2010, 107(20):9072-9077.
Escherichia coli JJ1886	JJ1886	Andersen, P. S.; Stegger, M.; Aziz, M.; Contente-Cuomo, T.; Gibbons, H. S.; Keim, P.; Sokurenko, E. V.; Johnson, J. R.; Price, L. B., Complete Genome Sequence of the Epidemic and Highly Virulent CTX-M-15-Producing H30-Rx Subclone of Escherichia coli ST131. Genome Announc 2013, 1 (6).
Escherichia coli KO11FL	KO11FL	Ohta K, Beall DS, Mejia JP, Shanmugam KT, Ingram LO: Genetic improvement of Escherichia coli for ethanol production: chromosomal integration of Zymomonas mobilis genes encoding pyruvate decarboxylase and alcohol dehydrogenase II. Applied and environmental microbiology 1991, 57(4):893-900.
Escherichia coli LF82	LF82	Miquel S, Peyretaillade E, Claret L, de Vallee A, Dossat C, Vacherie B, Zineb el H, Segurens B, Barbe V, Sauvanet P et al: Complete Genome Sequence of Crohn's Disease-Associated Adherent-Invasive E. coli Strain LF82. PLoS One 2010, 5(9).
Escherichia coli LY180	LY180	LY180 is an E coli strain engineered to ferment sugars (glucose and xylose) into ethanol. LY180 is derived from the widely used KO11 strain.
Escherichia coli NA114	NA114	Avasthi TS, Kumar N, Baddam R, Hussain A, Nandanwar N, Jadhav S, Ahmed N: The genome of a multi-drug-resistant uropathogenic Escherichia coli (strain NA114) from India. J Bacteriol 2011, 193(16):4272-4273
Escherichia coli O103:H2 str. 12009	12009	Ogura Y, Ooka T, Iguchi A, Toh H, Asadulghani M, Oshima K, Kodama T, Abe H, Nakayama K, Kurokawa K et al: Comparative genomics reveal the mechanism of the parallel evolution of O157 and non-O157 enterohemorrhagic Escherichia coli. Proc Natl Acad Sci U S A 2009.
Escherichia coli O104:H4 str. 2009EL-2050	2009EL-2050	Ahmed SA, Awosika J, Baldwin C, Bishop-Lilly KA, Biswas B, Broomall S, Chain PS, Chertkov O, Chokoshvili O, Coyne S et al: Genomic Comparison of Escherichia coli O104:H4 Isolates from 2009 and 2011 Reveals Plasmid, and Prophage Heterogeneity, Including Shiga Toxin Encoding Phage stx2. PLoS ONE 2012, 7(11):e48228.
Escherichia coli O104:H4 str. 2009EL-2071	2009EL-2071	Ahmed SA, Awosika J, Baldwin C, Bishop-Lilly KA, Biswas B, Broomall S, Chain PS, Chertkov O, Chokoshvili O, Coyne S et al: Genomic Comparison of Escherichia coli O104:H4 Isolates from 2009 and 2011 Reveals Plasmid, and Prophage Heterogeneity, Including Shiga Toxin Encoding Phage stx2. PLoS ONE 2012, 7(11):e48228.
Escherichia coli O104:H4 str. 2011C-3493	2011C-3493	Ahmed SA, Awosika J, Baldwin C, Bishop-Lilly KA, Biswas B, Broomall S, Chain PS, Chertkov O, Chokoshvili O, Coyne S et al: Genomic Comparison of Escherichia coli O104:H4 Isolates from 2009 and 2011 Reveals Plasmid, and Prophage Heterogeneity, Including Shiga Toxin Encoding Phage stx2. PLoS ONE 2012, 7(11):e48228.
Escherichia coli O111:H- str. 11128	11128	Ogura Y, Ooka T, Iguchi A, Toh H, Asadulghani M, Oshima K, Kodama T, Abe H, Nakayama K, Kurokawa K et al: Comparative genomics reveal the mechanism of the parallel evolution of O157 and non-O157 enterohemorrhagic Escherichia coli. Proc Natl Acad Sci U S A 2009.
Escherichia coli O127:H6 str. E2348/69	E2348/69	guchi A, Thomson NR, Ogura Y, Saunders D, Ooka T, Henderson IR, Harris D, Asadulghani M, Kurokawa K, Dean P et al: The complete genome sequence and comparative genome analysis of enteropathogenic E. coli O127:H6 strain E2348/69. J Bacteriol 2008.
Escherichia coli O157:H7 str. EC4115	EC4115	Eppinger M, Mammel MK, Leclerc JE, Ravel J, Cebula TA: Genomic anatomy of Escherichia coli O157:H7 outbreaks. Proceedings of the National Academy of Sciences of the United States of America 2011.
Escherichia coli O157:H7 str. EDL933	EDL933	Perna NT, Plunkett G, 3rd, Burland V, Mau B, Glasner JD, Rose DJ, Mayhew GF, Evans PS, Gregor J, Kirkpatrick HA et al: Genome sequence of enterohaemorrhagic Escherichia coli O157:H7. Nature 2001, 409(6819):529-533.
Escherichia coli O157:H7 str. Sakai	Sakai	Hayashi T, Makino K, Ohnishi M, Kurokawa K, Ishii K, Yokoyama K, Han CG, Ohtsubo E, Nakayama K, Murata T et al: Complete genome sequence of enterohemorrhagic Escherichia coli O157:H7 and genomic comparison with a laboratory strain K-12. DNA Res 2001, 8(1):11-22.
Escherichia coli O157:H7 str. TW14359	TW14359	Kulasekara BR, Jacobs M, Zhou Y, Wu Z, Sims E, Saenphimmachak C, Rohmer L, Ritchie JM, Radey M, McKevitt M et al: Analysis of the genome of the Escherichia coli O157:H7 2006 spinach-associated outbreak isolate indicates candidate genes that may enhance virulence. Infect Immun 2009.
Escherichia coli O25b:H4-ST131 str. EC958	EC958	Totsika M, Beatson SA, Sarkar S, Phan MD, Petty NK, Bachmann N, Szubert M, Sidjabat HE, Paterson DL, Upton M et al: Insights into a Multidrug Resistant Escherichia coli Pathogen of the Globally Disseminated ST131 Lineage: Genome Analysis and Virulence Mechanisms. PLoS ONE 2011, 6(10):e26578.
Escherichia coli O26:H11 str. 11368	11368	Ogura Y, Ooka T, Iguchi A, Toh H, Asadulghani M, Oshima K, Kodama T, Abe H, Nakayama K, Kurokawa K et al: Comparative genomics reveal the mechanism of the parallel evolution of O157 and non-O157 enterohemorrhagic Escherichia coli. Proc Natl Acad Sci U S A 2009.
Escherichia coli O55:H7 str. CB9615	CB9615	Zhou Z, Li X, Liu B, Beutin L, Xu J, Ren Y, Feng L, Lan R, Reeves PR, Wang L: Derivation of Escherichia coli O157:H7 from its O55:H7 precursor. PLoS One 2010, 5(1):e8700.
Escherichia coli O55:H7 str. RM12579	RM12579	Kyle JL, Cummings CA, Parker CT, Quinones B, Vatta P, Newton E, Huynh S, Swimley M, Degoricija L, Barker M et al: Escherichia coli serotype O55:H7 diversity supports parallel acquisition of bacteriophage at Shiga toxin phage insertion sites during evolution of the O157:H7 lineage. Journal of bacteriology 2012, 194(8):1885-1896.
Escherichia coli O7:K1 str. CE10	CE10	Yao Y, Xie Y, Kim KS: Genomic comparison of Escherichia coli K1 strains isolated from the cerebrospinal fluid of patients with meningitis. Infection and immunity 2006, 74(4):2196-2206.
Escherichia coli O83:H1 str. NRG857C	NRG857c	Nash JH, Villegas A, Kropinski AM, Aguilar-Valenzuela R, Konczy P, Mascarenhas M, Ziebell K, Torres AG, Karmali MA, Coombes BK: Genome sequence of adherent-invasive Escherichia coli and comparative genomic analysis with other E. coli pathotypes. BMC Genomics 2010, 11(1):667.
Escherichia coli P12b	P12b	Liu B, Hu B, Zhou Z, Guo D, Guo X, Ding P, Feng L, Wang L: A novel non-homologous recombination-mediated mechanism for Escherichia coli unilateral flagellar phase variation. Nucleic acids research 2012, 40(10):4530-4538.
Escherichia coli PMV-1	PMV-1	Peris-Bondia, F.; Muraille, E.; Van Melderen, L., Complete Genome Sequence of the Escherichia coli PMV-1 Strain, a Model Extraintestinal Pathogenic E. coli Strain Used for Host-Pathogen Interaction Studies. Genome Announc 2013, 1 (5).
Escherichia coli S88	S88	Touchon M, Hoede C, Tenaillon O, Barbe V, Baeriswyl S, Bidet P, Bingen E, Bonacorsi S, Bouchier C, Bouvet O et al: Organised genome dynamics in the Escherichia coli species results in highly diverse adaptive paths. PLoS Genet 2009, 5(1):e1000344.
Escherichia coli SE11	SE11	Oshima K, Toh H, Ogura Y, Sasamoto H, Morita H, Park SH, Ooka T, Iyoda S, Taylor TD, Hayashi T et al: Complete Genome Sequence and Comparative Analysis of the Wild-type Commensal Escherichia coli Strain SE11 Isolated from a Healthy Adult. DNA Res 2008.
Escherichia coli SE15	SE15	Toh H, Oshima K, Toyoda A, Ogura Y, Ooka T, Sasamoto H, Park SH, Iyoda S, Kurokawa K, Morita H et al: Complete genome sequence of the wild-type commensal Escherichia coli strain SE15 belonging to phylogenetic group B2. J Bacteriol 2009.
Escherichia coli SMS-3-5	SMS-3-5	Fricke WF, Wright MS, Lindell AH, Harkins DM, Baker-Austin C, Ravel J, Stepanauskas R: Insights into the environmental resistance gene pool from the genome sequence of the multidrug-resistant environmental isolate Escherichia coli SMS-3-5. Journal of bacteriology 2008, 190(20):6779-6794.
Escherichia coli str. 'clone D i14'	clone D i14	Reeves PR, Liu B, Zhou Z, Li D, Guo D, Ren Y, Clabots C, Lan R, Johnson JR, Wang L: Rates of mutation and host transmission for an Escherichia coli clone over 3 years. PLoS ONE 2011, 6(10):e26907.
Escherichia coli str. 'clone D i2'	clone D i2	Reeves PR, Liu B, Zhou Z, Li D, Guo D, Ren Y, Clabots C, Lan R, Johnson JR, Wang L: Rates of mutation and host transmission for an Escherichia coli clone over 3 years. PLoS ONE 2011, 6(10):e26907.
Escherichia coli str. K-12 substr. DH10B	DH10B	Durfee T, Nelson R, Baldwin S, Plunkett G, 3rd, Burland V, Mau B, Petrosino JF, Qin X, Muzny DM, Ayele M et al: The complete genome sequence of Escherichia coli DH10B: insights into the biology of a laboratory workhorse. J Bacteriol 2008, 190(7):2597-2606.
Escherichia coli str. K-12 substr. MC4100	MC4100
Escherichia coli str. K-12 substr. MDS42	MDS42
Escherichia coli str. K-12 substr. MG1655	MG1655	Blattner FR, Plunkett G, 3rd, Bloch CA, Perna NT, Burland V, Riley M, Collado-Vides J, Glasner JD, Rode CK, Mayhew GF et al: The complete genome sequence of Escherichia coli K-12. Science 1997, 277(5331):1453-1474.
Escherichia coli str. K-12 substr. W3110	W3110	Hayashi K, Morooka N, Yamamoto Y, Fujita K, Isono K, Choi S, Ohtsubo E, Baba T, Wanner BL, Mori H et al: Highly accurate genome sequences of Escherichia coli K-12 strains MG1655 and W3110. Mol Syst Biol 2006, 2:2006 0007.
Escherichia coli UM146	UM146	Krause DO, Little AC, Dowd SE, Bernstein CN: Complete genome sequence of adherent invasive Escherichia coli UM146 isolated from Ileal Crohn's disease biopsy tissue. J Bacteriol 2011, 193(2):583.
Escherichia coli UMN026	UMN026	Touchon M, Hoede C, Tenaillon O, Barbe V, Baeriswyl S, Bidet P, Bingen E, Bonacorsi S, Bouchier C, Bouvet O et al: Organised genome dynamics in the Escherichia coli species results in highly diverse adaptive paths. PLoS Genet 2009, 5(1):e1000344.
Escherichia coli UMNF18	UMNF18	Shepard, S. M.; Danzeisen, J. L.; Isaacson, R. E.; Seemann, T.; Achtman, M.; Johnson, T. J., Genome sequences and phylogenetic analysis of K88- and F18-positive porcine enterotoxigenic Escherichia coli. J Bacteriol 2012, 194 (2), 395-405.
Escherichia coli UMNK88	UMNK88	Shepard SM, Danzeisen JL, Isaacson RE, Seemann T, Achtman M, Johnson TJ: Genome Sequences and Phylogenetic Analysis of K88- and F18-Positive Porcine Enterotoxigenic Escherichia coli. Journal of bacteriology 2011.
Escherichia coli UTI89	UTI89	Chen SL, Hung CS, Xu J, Reigstad CS, Magrini V, Sabo A, Blasiar D, Bieri T, Meyer RR, Ozersky P et al: Identification of genes subject to positive selection in uropathogenic strains of Escherichia coli: a comparative genomics approach. Proc Natl Acad Sci U S A 2006, 103(15):5977-5982.
Escherichia coli Xuzhou21	Xuzhou21	Xiong Y, Wang P, Lan R, Ye C, Wang H, Ren J, Jing H, Wang Y, Zhou Z, Bai X et al: A novel Escherichia coli O157:H7 clone causing a major hemolytic uremic syndrome outbreak in China. PLoS ONE 2012, 7(4):e36144.
Escherichia coli 0.1288	0.1288
Escherichia coli 0.1304	0.1304
Escherichia coli 3.4870	3.4870
Escherichia coli 3.4880	3.4880
Escherichia coli 5.2239	5.2239
Escherichia coli 6.0172	6.0172
Escherichia coli 7.1982	7.1982
Escherichia coli 8.0416	8.0416
Escherichia coli 8.0566	8.0566
Escherichia coli 8.0569	8.0569
Escherichia coli 8.0586	8.0586
Escherichia coli 8.2524	8.2524
Escherichia coli 10.0821	10.0821
Escherichia coli 10.0833	10.0833
Escherichia coli 10.0869	10.0869
Escherichia coli 38.16	38.16
Escherichia coli 38.27	38.27
Escherichia coli 38.34	38.34
Escherichia coli 38.52	38.52
Escherichia coli 75	75
Escherichia coli 88.0221	88.0221
Escherichia coli 88.1042	88.1042
Escherichia coli 88.1467	88.1467
Escherichia coli 89.0511	89.0511
Escherichia coli 90.0039	90.0039
Escherichia coli 90.0091	90.0091
Escherichia coli 90.2281	90.2281
Escherichia coli 93.0055	93.0055
Escherichia coli 93.0056	93.0056
Escherichia coli 94.0618	94.0618
Escherichia coli 95.0083	95.0083
Escherichia coli 95.0183	95.0183
Escherichia coli 95.0943	95.0943
Escherichia coli 95.1288	95.1288
Escherichia coli 96.0107	96.0107
Escherichia coli 96.0109	96.0109
Escherichia coli 96.0427	96.0427
Escherichia coli 96.0428	96.0428
Escherichia coli 96.0932	96.0932
Escherichia coli 96.0939	96.0939
Escherichia coli 97.0003	97.0003
Escherichia coli 97.0007	97.0007
Escherichia coli 97.0010	97.0010
Escherichia coli 97.1742	97.1742
Escherichia coli 99.0670	99.067
Escherichia coli 99.0672	99.0672
Escherichia coli 99.0678	99.0678
Escherichia coli 99.0713	99.0713
Escherichia coli 99.0814	99.0814
Escherichia coli 99.0815	99.0815
Escherichia coli 99.0816	99.0816
Escherichia coli 99.0839	99.0839
Escherichia coli 99.0848	99.0848
Escherichia coli 99.1753	99.1753
Escherichia coli 99.1762	99.1762
Escherichia coli 99.1775	99.1775
Escherichia coli 99.1781	99.1781
Escherichia coli 99.1793	99.1793
Escherichia coli 99.1805	99.1805
Escherichia coli 148	148
Escherichia coli 320	320
Escherichia coli 328	328
Escherichia coli 435	435
Escherichia coli 597	597
Escherichia coli 606	606
Escherichia coli 668	668
Escherichia coli 681	681
Escherichia coli 897	897
Escherichia coli O157:H7 str. 1044	1044	Assessment of changes over 1000 generations (30 passages) in E. coli O157:H7 non-mutator and mutator strains
Escherichia coli 1047	1047
Escherichia coli O157:H7 str. 1125	1125	Assessment of changes over 1000 generations (30 passages) in E. coli O157:H7 non-mutator and mutator strains
Escherichia coli 1180	1180
Escherichia coli 1240	1240
Escherichia coli 1350	1350
Escherichia coli 1357	1357
Escherichia coli 1365	1365
Escherichia coli 3003	3003	Escherichia coli 3003 is a strain isolated from water, its O antigen type (serotype) is O157, its H antigen type is H45. Its genome does not encode for either stx1 or stx2.
Escherichia coli 3006	3006
Escherichia coli 3431	3431	A diffuse adhering enteropathogenic Escherichia coli (DA-EPEC) strain.
Escherichia coli 5412	5412
Escherichia coli 5905	5905
Escherichia coli 07798	07798
Escherichia coli 8624	8624
Escherichia coli 1.2264	1.2264	Escherichia coli 1.2264 is a strain isolated from goat, its O antigen type (serotype) is O76, its H antigen type is H-. Its genome encodes for stx1 and stx2.
Escherichia coli 1.2741	1.2741	Escherichia coli 1.2741 is a strain isolated from cow, its O antigen type (serotype) is O2, its H antigen type is H4. Its genome encodes for stx1 and stx2.
Escherichia coli 2.3916	2.3916	Escherichia coli 2.3916 is a strain isolated from pig, its O antigen type (serotype) is O147, its H antigen type is H-. Its genome encodes for stx2, but not for stx1.
Escherichia coli 2.4168	2.4168	Escherichia coli 2.4168 is a strain isolated from water, its O antigen type (serotype) is O157, its H antigen type is H12. Its genome does not encode for either stx1 or stx2.
Escherichia coli 3.2303	3.2303	Escherichia coli 3.2303 is a strain isolated from water, its O antigen type (serotype) is O157, its H antigen type is H16. Its genome does not encode for either stx1 or stx2.
Escherichia coli 3.2608	3.2608	Escherichia coli 3.2608 is a strain isolated from horse, its O antigen type (serotype) is O103, its H antigen type is H2. Its genome encodes for stx1, but not for stx2.
Escherichia coli 3.3884	3.3884	Escherichia coli 3.3884 is a strain isolated from cow, its O antigen type (serotype) is O153, its H antigen type is H-. Its genome encodes for stx1 and stx2.
Escherichia coli 4.0522	4.0522	Escherichia coli 4.0522 is a strain isolated from cow, its O antigen type (serotype) is O111, its H antigen type is H-. Its genome encodes for stx1 and stx2.
Escherichia coli 4.0967	4.0967	Escherichia coli 4.0967 is a strain isolated from rabbit, its O antigen type (serotype) is O145, its H antigen type is H2. Its genome encodes for stx2, but not for stx1. T
Escherichia coli 5.0588	5.0588	Escherichia coli 5.0588 is a strain isolated from cow, its O antigen type (serotype) is O8, its H antigen type is H-. Its genome encodes for stx1 and stx2.
Escherichia coli 5.0959	5.0959	Escherichia coli 5.0959 is a strain isolated from an unknown host, its O antigen type (serotype) is O121, its H antigen type is H19. Its genome encodes for stx2, but not for stx1.
Escherichia coli 53638	53638	This strain (53638; serotype O144) is an enteroinvasive Escherichia coli (EIEC) isolate that was obtained from Maj. Carl Brinkley at the Walter Reed Army Institute of Research. Based on phenotypic and biochemical evidence the strain is more similar to E. coli than Shigella and represents an intermediate point between them. This strain is positive for IpaB, a protein that is involved in vacuole ly…
Escherichia coli 83972	83972
Escherichia coli 9.0111	9.0111	Escherichia coli 9.0111 is a strain isolated from human, its O antigen type (serotype) is O128, its H antigen type is H2. Its genome encodes for stx1 and stx2.
Escherichia coli 9.1649	9.1649	Escherichia coli 9.1649 is a strain isolated from pig, its O antigen type (serotype) is O2, its H antigen type is H-. Its genome encodes for stx2, but not for stx1.
Escherichia coli 96.154	96.154	Escherichia coli 96.154 is a strain isolated from human, its O antigen type (serotype) is O113, its H antigen type is H12. Its genome encodes for stx2, but not for stx1.
Escherichia coli 110957	110957
Escherichia coli 113290	113290
Escherichia coli 113302	113302
Escherichia coli 113303	113303
Escherichia coli 174750	174750
Escherichia coli 174900	174900
Escherichia coli 178200	178200
Escherichia coli 178850	178850
Escherichia coli 178900	178900
Escherichia coli 179100	179100
Escherichia coli 179550	179550
Escherichia coli 180050	180050
Escherichia coli 180200	180200
Escherichia coli 180600	180600
Escherichia coli 199900.1	199900.1
Escherichia coli 201600.1	201600.1
Escherichia coli O104:H4 str. 11-3677	11-3677	Grad YH, Lipsitch M, Feldgarden M, Arachchi HM, Cerqueira GC, Fitzgerald M, Godfrey P, Haas BJ, Murphy CI, Russ C et al: Genomic epidemiology of the Escherichia coli O104:H4 outbreaks in Europe, 2011. Proceedings of the National Academy of Sciences of the United States of America 2012.
Escherichia coli 900105 (10e)	900105	Escherichia coli 900105 is a strain isolated from calf in 1990, its O antigen type (serotype) is O26, its H antigen type is H11. Its genome encodes for stx1.
Escherichia coli 907357	907357
Escherichia coli 907391	907391
Escherichia coli 907446	907446
Escherichia coli 907672	907672
Escherichia coli 907700	907700
Escherichia coli 907701	907701
Escherichia coli 907710	907710
Escherichia coli 907713	907713
Escherichia coli 907715	907715
Escherichia coli 907779	907779
Escherichia coli 907889	907889
Escherichia coli 907892	907892
Escherichia coli 908519	908519
Escherichia coli 908521	908521
Escherichia coli 908522	908522
Escherichia coli 908524	908524
Escherichia coli 908525	908525
Escherichia coli 908541	908541
Escherichia coli 908555	908555
Escherichia coli 908573	908573
Escherichia coli 908585	908585
Escherichia coli 908616	908616
Escherichia coli 908624	908624
Escherichia coli 908632	908632
Escherichia coli 908658	908658
Escherichia coli 908675	908675
Escherichia coli 908691	908691
Escherichia coli 909957	909957
Escherichia coli O104:H4 str. 11-4404	11-4404
Escherichia coli 93.0624	93.0624	Escherichia coli 93.0624 is a strain isolated from human, its O antigen type (serotype) is O103, its H antigen type is H6. Its genome encodes for stx1, but not for stx2.
Escherichia coli 95.0941	95.0941	Escherichia coli 95.0941 is a strain isolated from human, its O antigen type (serotype) is O45, its H antigen type is H2. Its genome encodes for stx1 and stx2.
Escherichia coli O104:H4 str. 11-4522	11-4522
Escherichia coli 96.0497	96.0497	Escherichia coli 96.0497 is a strain isolated from human, its O antigen type (serotype) is O91, its H antigen type is H21. Its genome encodes for stx1, but not for stx2.
Escherichia coli 97.0246	97.0246	Escherichia coli 97.0246 is a strain isolated from cow, its O antigen type (serotype) is O5, its H antigen type is H-. Its genome encodes for stx1 and stx2.
Escherichia coli 97.0259	97.0259	Escherichia coli 97.0259 is a strain isolated from cow, its O antigen type (serotype) is O11, its H antigen type is H-. Its genome encodes for stx2, but not for stx1
Escherichia coli 97.0264	97.0264	Escherichia coli 97.0264 is a strain isolated from cow, its O antigen type (serotype) is O88, its H antigen type is H25. Its genome encodes for stx1 and stx2.
Escherichia coli 99.0741	99.0741	Escherichia coli 99.0741 is a strain isolated from food, its O antigen type (serotype) is O91, its H antigen type is H-. Its genome encodes for stx1 and stx2.
Escherichia coli O104:H4 str. 11-4623	11-4632
Escherichia coli O104:H4 str. 09-7901	09-7901	Grad YH, Lipsitch M, Feldgarden M, Arachchi HM, Cerqueira GC, Fitzgerald M, Godfrey P, Haas BJ, Murphy CI, Russ C et al: Genomic epidemiology of the Escherichia coli O104:H4 outbreaks in Europe, 2011. Proceedings of the National Academy of Sciences of the United States of America 2012.
Escherichia coli O104:H4 str. 04-8351	04-8351	Grad YH, Lipsitch M, Feldgarden M, Arachchi HM, Cerqueira GC, Fitzgerald M, Godfrey P, Haas BJ, Murphy CI, Russ C et al: Genomic epidemiology of the Escherichia coli O104:H4 outbreaks in Europe, 2011. Proceedings of the National Academy of Sciences of the United States of America 2012.
Escherichia coli 2719100	2719100
Escherichia coli 2720900	2720900
Escherichia coli 2722950	2722950
Escherichia coli 2726800	2726800
Escherichia coli 2726950	2726950
Escherichia coli 2729250	2729250
Escherichia coli 2730350	2730350
Escherichia coli 2730450	2730450
Escherichia coli 2731150	2731150
Escherichia coli 2733950	2733950
Escherichia coli 2735000	2735000
Escherichia coli 2741950	2741950
Escherichia coli 2747800	2747800
Escherichia coli 2749250	2749250
Escherichia coli 2756500	2756500
Escherichia coli 2762100	2762100
Escherichia coli 2770900	2770900
Escherichia coli 2780750	2780750
Escherichia coli 2785200	2785200
Escherichia coli 2788150	2788150
Escherichia coli 2845350	2845350
Escherichia coli 2845650	2845650
Escherichia coli 2846750	2846750
Escherichia coli 2848050	2848050
Escherichia coli 2850400	2850400
Escherichia coli 2850750	2850750
Escherichia coli 2851500	2851500
Escherichia coli 2853500	2853500
Escherichia coli 2854350	2854350
Escherichia coli 2860050	2860050
Escherichia coli 2860650	2860650
Escherichia coli 2861200	2861200
Escherichia coli 2862600	2862600
Escherichia coli 2864350	2864350
Escherichia coli 2865200	2865200
Escherichia coli 2866350	2866350
Escherichia coli 2866450	2866450
Escherichia coli 2866550	2866550
Escherichia coli 2866750	2866750
Escherichia coli 2867750	2867750
Escherichia coli 2871950	2871950
Escherichia coli 2872000	2872000
Escherichia coli 2872800	2872800
Escherichia coli 2875000	2875000
Escherichia coli 2875150	2875150
Escherichia coli 112469215-isolate1	112469215
Escherichia coli 112469218-isolate1	112469218
Escherichia coli O104:H4 str. 01-09591	01-09591	Mellmann A, Harmsen D, Cummings CA, Zentz EB, Leopold SR, Rico A, Prior K, Szczepanowski R, Ji Y, Zhang W et al: Prospective Genomic Characterization of the German Enterohemorrhagic Escherichia coli O104:H4 Outbreak by Rapid Next Generation Sequencing Technology. PLoS One 2011, 6(7):e22751.
Escherichia coli O45:H2 str. 03-EN-705	03-EN-705	Surveillance studies of clinical isolates report that many non-O157 STEC represent great public health risk. Sequencing at least one or more genomes a clinical case from each non-O157 STEC serotype will be beneficial in characterizing signatures differentiating these strains.
Escherichia coli 08BKT055439	08BKT055439
Escherichia coli 08BKT77219	08BKT77219
Escherichia coli 09BKT024447	09BKT024447
Escherichia coli 09BKT076207	09BKT076207
Escherichia coli 09BKT078844	09BKT078844
Escherichia coli 101-1	101-1	Itoh Y, Nagano I, Kunishima M, Ezaki T: Laboratory investigation of enteroaggregative Escherichia coli O untypeable:H10 associated with a massive outbreak of gastrointestinal illness. Journal of clinical microbiology 1997, 35(10):2546-2550.
Escherichia coli O104:H4 str. 11-02030	11-02030	Escherichia coli O104:H4 Sequencing Project, Broad Institute of Harvard and MIT (http://www.broadinstitute.org/)
Escherichia coli O104:H4 str. 11-02033-1	11-02033-1	Escherichia coli O104:H4 Sequencing Project, Broad Institute of Harvard and MIT (http://www.broadinstitute.org/)
Escherichia coli O104:H4 str. 11-02092	11-02092	Escherichia coli O104:H4 Sequencing Project, Broad Institute of Harvard and MIT (http://www.broadinstitute.org/)
Escherichia coli O104:H4 str. 11-02093	11-02093	Escherichia coli O104:H4 Sequencing Project, Broad Institute of Harvard and MIT (http://www.broadinstitute.org/)
Escherichia coli O104:H4 str. 11-02281	11-02281	Escherichia coli O104:H4 Sequencing Project, Broad Institute of Harvard and MIT (http://www.broadinstitute.org/)
Escherichia coli O104:H4 str. 11-02318	11-02318	Escherichia coli O104:H4 Sequencing Project, Broad Institute of Harvard and MIT (http://www.broadinstitute.org/)
Escherichia coli O104:H4 str. 11-02913	11-02913	Escherichia coli O104:H4 Sequencing Project, Broad Institute of Harvard and MIT (http://www.broadinstitute.org/)
Escherichia coli O104:H4 str. 11-03439	11-03439	Escherichia coli O104:H4 Sequencing Project, Broad Institute of Harvard and MIT (http://www.broadinstitute.org/)
Escherichia coli O104:H4 str. 11-03943	11-03943	Escherichia coli O104:H4 Sequencing Project, Broad Institute of Harvard and MIT (http://www.broadinstitute.org/)
Escherichia coli O104:H4 str. 11-04080	11-04080	Escherichia coli O104:H4 Sequencing Project, Broad Institute of Harvard and MIT (http://www.broadinstitute.org/)
Escherichia coli O104:H4 str. 11-4632 C1	11-4632 C1	Escherichia coli O104:H4 Sequencing Project, Broad Institute of Harvard and MIT (http://www.broadinstitute.org/)
Escherichia coli O104:H4 str. 11-4632 C2	11-4632 C2	Escherichia coli O104:H4 Sequencing Project, Broad Institute of Harvard and MIT (http://www.broadinstitute.org/)
Escherichia coli O104:H4 str. 11-4632 C3	11-4632 C3	Escherichia coli O104:H4 Sequencing Project, Broad Institute of Harvard and MIT (http://www.broadinstitute.org/)
Escherichia coli O104:H4 str. 11-4632 C4	11-4632 C4	Escherichia coli O104:H4 Sequencing Project, Broad Institute of Harvard and MIT (http://www.broadinstitute.org/)
Escherichia coli O104:H4 str. 11-4632 C5	11-4632 C5	Escherichia coli O104:H4 Sequencing Project, Broad Institute of Harvard and MIT (http://www.broadinstitute.org/)
Escherichia coli 14A	14A
Escherichia coli 1827-70	1827-70
Escherichia coli 1A	1A
Escherichia coli 2362-75	2362-75	E. coli 2362-75 is a serotype O55:H6 EPEC strain.
Escherichia coli 2534-86	2534-86
Escherichia coli 27A	27A
Escherichia coli 2886-75	2886-75	Sanjar, F.; Hazen, T. H.; Shah, S. M.; Koenig, S. S.; Agrawal, S.; Daugherty, S.; Sadzewicz, L.; Tallon, L. J.; Mammel, M. K.; Feng, P.; Soderlund, R.; Tarr, P. I.; Debroy, C.; Dudley, E. G.; Cebula, T. A.; Ravel, J.; Fraser, C. M.; Rasko, D. A.; Eppinger, M., Genome Sequence of Escherichia coli O157:H7 Strain 2886-75, Associated with the First Reported Case of Human Infection in the United State…
Escherichia coli 3030-1	3030-1
Escherichia coli O55:H7 str. 3256-97 (TW 07815)	3256-97	Rump LV, Strain EA, Cao G, Allard MW, Fischer M, Brown EW, Gonzalez-Escalona N: Draft genome sequences of six Escherichia coli isolates from the stepwise model emergence of Escherichia coli O157:H7. J Bacteriol 2011.
Escherichia coli 4_1_47FAA	4_1_47FAA	Escherichia group Sequencing Project, Broad Institute of Harvard and MIT (http://www.broadinstitute.org/)
Escherichia coli O145:H28 str. 4865/96	4865/96	Surveillance studies of clinical isolates report that many non-O157 STEC represent great public health risk. Sequencing at least one or more genomes a clinical case from each non-O157 STEC serotype will be beneficial in characterizing signatures differentiating these strains. patient with hemolytic uremic syndrome (HUS)
Escherichia coli O157:H- str. 493/89	493/89	Rump LV, Strain EA, Cao G, Allard MW, Fischer M, Brown EW, Gonzalez-Escalona N: Draft genome sequences of six Escherichia coli isolates from the stepwise model emergence of Escherichia coli O157:H7. J Bacteriol 2011.
Escherichia coli 53A	53A
Escherichia coli 53C	53C
Escherichia coli 541-1	541-1
Escherichia coli 541-15	541-15
Escherichia coli 576-1	576-1
Escherichia coli 85B	85B
Escherichia coli 87A	87A
Escherichia coli 909945-2	909945-2
Escherichia coli 910096-2	910096-2
Escherichia coli 93-001	93-001
Escherichia coli 95JB1	95JB1
Escherichia coli 95NR1	95NR1
Escherichia coli 9B	9B
Escherichia coli A25922R	A25922R
Escherichia coli A35218R	A35218R
Escherichia coli AA86	AA86	Yi H, Cho YJ, Hur HG, Chun J: Genome sequence of Escherichia coli AA86 isolated from cow feces. J Bacteriol 2011, 193(14):3681.
Escherichia coli AB42410445-isolate1	AB42410445
Escherichia coli AB42554418-isolate1	AB42554418
Escherichia coli AB42602061-isolate1	AB42602061
Escherichia coli AB43739056-isolate1	AB43739056
Escherichia coli AD30	AD30
Escherichia coli AI27	AI27	Lee K, Yi H, Cho YJ, Jang J, Hur HG, Chun J: Draft Genome Sequence of Escherichia coli AI27, a Porcine Isolate Belonging to Phylogenetic Group B1. Journal of bacteriology 2012, 194(23):6640-6641.
Escherichia coli ARS4.2123	ARS4.2123
Escherichia coli O5:K4(L):H4 ATCC 23502 (NCDC U1-41)	ATCC 23502	Cress BF, Greene ZR, Linhardt RJ, & Koffas MA (2013) Draft Genome Sequence of Escherichia coli Strain ATCC 23502 (Serovar O5:K4:H4). Genome Announc 1(2):e0004613.
Escherichia coli O10:K5(L):H4 str. ATCC 23506	ATCC 23506	Cress BF, Greene ZR, Linhardt RJ, & Koffas MA (2013) Draft Genome Sequence of Escherichia coli Strain ATCC 23506 (Serovar O10:K5:H4). Genome Announc 1(2):e0004913.
Escherichia coli ATCC 25922	ATCC 25922
Escherichia coli ATCC 35150	ATCC 35150
Escherichia coli ATCC 700728	ATCC 700728
Escherichia coli B088	B088	Escherichia coli Antibiotic Resistance Sequencing Project, Broad Institute of Harvard and MIT (http://www.broadinstitute.org/)
Escherichia coli B093	B093	Escherichia coli Antibiotic Resistance Sequencing Project, Broad Institute of Harvard and MIT (http://www.broadinstitute.org/)
Escherichia coli B102	B102	Genomic anatomy of Escherichia coli O157:H7 outbreaks
Escherichia coli B103	B103	Genomic anatomy of Escherichia coli O157:H7 outbreaks
Escherichia coli B104	B104	Genomic anatomy of Escherichia coli O157:H7 outbreaks
Escherichia coli B105	B105	Genomic anatomy of Escherichia coli O157:H7 outbreaks
Escherichia coli B106	B106	Genomic anatomy of Escherichia coli O157:H7 outbreaks
Escherichia coli B107	B107	Genomic anatomy of Escherichia coli O157:H7 outbreaks
Escherichia coli B108	B108	Escherichia coli Antibiotic Resistance Sequencing Project, Broad Institute of Harvard and MIT (http://www.broadinstitute.org/)
Escherichia coli B109	B109	Genomic anatomy of Escherichia coli O157:H7 outbreaks
Escherichia coli B112	B112	Genomic anatomy of Escherichia coli O157:H7 outbreaks
Escherichia coli B113	B113	Genomic anatomy of Escherichia coli O157:H7 outbreaks
Escherichia coli B114	B114	Genomic anatomy of Escherichia coli O157:H7 outbreaks
Escherichia coli B15	B15	Genomic anatomy of Escherichia coli O157:H7 outbreaks
Escherichia coli B17	B17	Genomic anatomy of Escherichia coli O157:H7 outbreaks
Escherichia coli B171	B171	This strain (B171 ; serotype O111:NM) is an enteropathogenic E. coli (EPEC) and is a member of the EPEC2 subgroup. This strain was provided by Dr. James B. Kaper from the University of Maryland School of Medicine and the Center for Vaccine Development. Virulence factors for this strain include the O111:NM serotype, the bundle-forming pilus-encoding plasmid EAF (found in GenBank Accession Number A…
Escherichia coli B175	B175	Escherichia coli Antibiotic Resistance Sequencing Project, Broad Institute of Harvard and MIT (http://www.broadinstitute.org/)
Escherichia coli B185	B185	Escherichia coli Antibiotic Resistance Sequencing Project, Broad Institute of Harvard and MIT (http://www.broadinstitute.org/)
Escherichia coli B26-1	B26-1	Genomic anatomy of Escherichia coli O157:H7 outbreaks
Escherichia coli B26-2	B26-2	Genomic anatomy of Escherichia coli O157:H7 outbreaks
Escherichia coli B28-1	B28-1	Genomic anatomy of Escherichia coli O157:H7 outbreaks
Escherichia coli B28-2	B28-2	Genomic anatomy of Escherichia coli O157:H7 outbreaks
Escherichia coli B29-1	B29-1	Genomic anatomy of Escherichia coli O157:H7 outbreaks
Escherichia coli B29-2	B29-2	Genomic anatomy of Escherichia coli O157:H7 outbreaks
Escherichia coli O91:H21 str. B2F1	B2F1	Mathusa EC, Chen Y, Enache E, Hontz L: Non-O157 Shiga toxin-producing Escherichia coli in foods. J Food Prot 2010, 73(9):1721-1736.
Escherichia coli B354	B354	Escherichia coli Antibiotic Resistance Sequencing Project, Broad Institute of Harvard and MIT (http://www.broadinstitute.org/)
Escherichia coli B36-1	B36-1	Genomic anatomy of Escherichia coli O157:H7 outbreaks
Escherichia coli B36-2	B36-2	Genomic anatomy of Escherichia coli O157:H7 outbreaks
Escherichia coli B367	B367	Escherichia coli Antibiotic Resistance Sequencing Project, Broad Institute of Harvard and MIT (http://www.broadinstitute.org/)
Escherichia coli B40	B40
Escherichia coli B40-1	B40-1	Genomic anatomy of Escherichia coli O157:H7 outbreaks
Escherichia coli B40-2	B40-2	Genomic anatomy of Escherichia coli O157:H7 outbreaks
Escherichia coli B41	B41	Escherichia coli B41 is a strain isolated from pig in 1980, its O antigen type (serotype) is O101, its H antigen type is HNM. Its genome does not encode for either stx1 or stx2.
Escherichia coli B49-2	B49-2	Genomic anatomy of Escherichia coli O157:H7 outbreaks
Escherichia coli B5-2	B5-2	Genomic anatomy of Escherichia coli O157:H7 outbreaks
Escherichia coli B574	B574	Escherichia coli Antibiotic Resistance Sequencing Project, Broad Institute of Harvard and MIT (http://www.broadinstitute.org/)
Escherichia coli B671	B671	Escherichia coli Antibiotic Resistance Sequencing Project, Broad Institute of Harvard and MIT (http://www.broadinstitute.org/)
Escherichia coli B7-1	B7-1	Genomic anatomy of Escherichia coli O157:H7 outbreaks
Escherichia coli B7-2	B7-2	Genomic anatomy of Escherichia coli O157:H7 outbreaks
Escherichia coli B706	B706	Escherichia coli Antibiotic Resistance Sequencing Project, Broad Institute of Harvard and MIT (http://www.broadinstitute.org/)
Escherichia coli B799	B799	Escherichia coli Antibiotic Resistance Sequencing Project, Broad Institute of Harvard and MIT (http://www.broadinstitute.org/)
Escherichia coli B7A	B7A	This enterotoxigenic (ETEC) strain (O148:H28:CS6:LT+:ST+) was isolated from an American soldier who had diarrhea in Viet Nam. ETEC strains cause traveler's diarrhea which is characterized by a large volume of water diarrhea. This strain colonizes the small intestine via pili, and two toxins, heat-stable enterotoxin (ST+) and heat-labile enterotoxin (LT+), are responsible for the virulence. Additi…
Escherichia coli B83	B83	Genomic anatomy of Escherichia coli O157:H7 outbreaks
Escherichia coli B84	B84	Genomic anatomy of Escherichia coli O157:H7 outbreaks
Escherichia coli B85	B85	Genomic anatomy of Escherichia coli O157:H7 outbreaks
Escherichia coli B86	B86	Genomic anatomy of Escherichia coli O157:H7 outbreaks
Escherichia coli B89	B89	Genomic anatomy of Escherichia coli O157:H7 outbreaks
Escherichia coli B90	B90	Genomic anatomy of Escherichia coli O157:H7 outbreaks
Escherichia coli B921	B921	Escherichia coli Antibiotic Resistance Sequencing Project, Broad Institute of Harvard and MIT (http://www.broadinstitute.org/)
Escherichia coli B93	B93	Genomic anatomy of Escherichia coli O157:H7 outbreaks
Escherichia coli B94	B94	Genomic anatomy of Escherichia coli O157:H7 outbreaks
Escherichia coli B95	B95	Genomic anatomy of Escherichia coli O157:H7 outbreaks
Escherichia coli ATCC BAA-2192	BAA-2192
Escherichia coli ATCC BAA-2193	BAA-2193
Escherichia coli ATCC BAA-2196	BAA-2196
Escherichia coli ATCC BAA-2209	BAA-2209
Escherichia coli ATCC BAA-2215	BAA-2215
Escherichia coli ATCC BAA-2219	BAA-2219
Escherichia coli BCE001_MS16	BCE001_MS16
Escherichia coli BCE002_MS12	BCE002_MS12
Escherichia coli BCE006_MS-23	BCE006_MS-23
Escherichia coli BCE007_MS-11	BCE007_MS-11
Escherichia coli BCE008_MS-01	BCE008_MS-01
Escherichia coli BCE008_MS-13	BCE008_MS-13
Escherichia coli BCE011_MS-01	BCE011_MS-01
Escherichia coli BCE019_MS-13	BCE019_MS-13
Escherichia coli BCE030_MS-09	BCE030_MS-09
Escherichia coli BCE032_MS-12	BCE032_MS-12
Escherichia coli BCE034_MS-14	BCE034_MS-14
Escherichia coli Bd5610_99	Bd5610_99	Genomic anatomy of Escherichia coli O157:H7 outbreaks
Escherichia coli BIDMC 19C	BIDMC 19C
Escherichia coli BIDMC 37	BIDMC 37
Escherichia coli BIDMC 38	BIDMC 38
Escherichia coli BIDMC 39	BIDMC 39
Escherichia coli BWH 24	BWH 24
Escherichia coli BWH 32	BWH 32
Escherichia coli C-34666	C-34666
Escherichia coli C12_92	C12_92	Pathogenomics of the attaching and effacing Escherichia coli (AEEC)
Escherichia coli C1214_90	C1214_90	Pathogenomics of the attaching and effacing Escherichia coli (AEEC)
Escherichia coli C1244_91	C1244_91	Pathogenomics of the attaching and effacing Escherichia coli (AEEC)
Escherichia coli C154_11	C154_11	Pathogenomics of the attaching and effacing Escherichia coli (AEEC)
Escherichia coli C155_11	C155_11	Pathogenomics of the attaching and effacing Escherichia coli (AEEC)
Escherichia coli C157_11	C157_11	Pathogenomics of the attaching and effacing Escherichia coli (AEEC)
Escherichia coli C161_11	C161_11	Pathogenomics of the attaching and effacing Escherichia coli (AEEC)
Escherichia coli C166_11	C166_11	Pathogenomics of the attaching and effacing Escherichia coli (AEEC)
Escherichia coli C170_11	C170_11	Pathogenomics of the attaching and effacing Escherichia coli (AEEC)
Escherichia coli C213_10	C213_10	Pathogenomics of the attaching and effacing Escherichia coli (AEEC)
Escherichia coli C2139_99	C2139_99	Pathogenomics of the attaching and effacing Escherichia coli (AEEC)
Escherichia coli O104:H4 str. C227-11	C227-11	Rasko DA, Webster DR, Sahl JW, Bashir A, Boisen N, Scheutz F, Paxinos EE, Sebra R, Chin CS, Iliopoulos D et al: Origins of the E. coli Strain Causing an Outbreak of Hemolytic-Uremic Syndrome in Germany. N Engl J Med 2011.
Escherichia coli O104:H4 str. C236-11	C236-11	Escherichia coli O104:H4 Sequencing Project, Broad Institute of Harvard and MIT (http://www.broadinstitute.org/)
Escherichia coli C238_91	C238_91	Pathogenomics of the attaching and effacing Escherichia coli (AEEC)
Escherichia coli C260_92	C260_92	Pathogenomics of the attaching and effacing Escherichia coli (AEEC)
Escherichia coli C262_10	C262_10	Pathogenomics of the attaching and effacing Escherichia coli (AEEC)
Escherichia coli C283_09	C283_09	Pathogenomics of the attaching and effacing Escherichia coli (AEEC)
Escherichia coli C295_10	C295_10	Pathogenomics of the attaching and effacing Escherichia coli (AEEC)
Escherichia coli C341_10	C341_10	Pathogenomics of the attaching and effacing Escherichia coli (AEEC)
Escherichia coli C343_08	C343_08	Pathogenomics of the attaching and effacing Escherichia coli (AEEC)
Escherichia coli C347_93	C347_93	Pathogenomics of the attaching and effacing Escherichia coli (AEEC)
Escherichia coli C353_09	C353_09	Pathogenomics of the attaching and effacing Escherichia coli (AEEC)
Escherichia coli C354_03B	C354_03B	Pathogenomics of the attaching and effacing Escherichia coli (AEEC)
Escherichia coli C40_11	C40_11	Pathogenomics of the attaching and effacing Escherichia coli (AEEC)
Escherichia coli C418_89	C418_89	Pathogenomics of the attaching and effacing Escherichia coli (AEEC)
Escherichia coli O127:H27 str. C43/90	C43/90	Guy, L.; Jernberg, C.; Arven Norling, J.; Ivarsson, S.; Hedenstrom, I.; Melefors, O.; Liljedahl, U.; Engstrand, L.; Andersson, S. G., Adaptive mutations and replacements of virulence traits in the Escherichia coli O104:H4 outbreak population. PLoS One 2013, 8 (5), e63027.
Escherichia coli C458_10	C458_10	Pathogenomics of the attaching and effacing Escherichia coli (AEEC)
Escherichia coli ONT:H33 str. C48/93	C48/93	Guy, L.; Jernberg, C.; Arven Norling, J.; Ivarsson, S.; Hedenstrom, I.; Melefors, O.; Liljedahl, U.; Engstrand, L.; Andersson, S. G., Adaptive mutations and replacements of virulence traits in the Escherichia coli O104:H4 outbreak population. PLoS One 2013, 8 (5), e63027.
Escherichia coli C488_07	C488_07	Pathogenomics of the attaching and effacing Escherichia coli (AEEC)
Escherichia coli C496_10	C496_10	Pathogenomics of the attaching and effacing Escherichia coli (AEEC)
Escherichia coli C497_10	C497_10	Pathogenomics of the attaching and effacing Escherichia coli (AEEC)
Escherichia coli C527_94	C527_94	Pathogenomics of the attaching and effacing Escherichia coli (AEEC)
Escherichia coli C58_11	C58_11	Pathogenomics of the attaching and effacing Escherichia coli (AEEC)
Escherichia coli C581_05	C581_05	Pathogenomics of the attaching and effacing Escherichia coli (AEEC)
Escherichia coli C586_05	C586_05	Pathogenomics of the attaching and effacing Escherichia coli (AEEC)
Escherichia coli C639_08	C639_08	Hazen TH, et al. (2013) Draft Genome Sequences of Three O157 Enteropathogenic Escherichia coli Isolates. Genome Announc 1(4).
Escherichia coli C652_10	C652_10	Pathogenomics of the attaching and effacing Escherichia coli (AEEC)
Escherichia coli C654_09	C654_09	Pathogenomics of the attaching and effacing Escherichia coli (AEEC)
Escherichia coli C717_10	C717_10	Pathogenomics of the attaching and effacing Escherichia coli (AEEC)
Escherichia coli C725_88	C725_88	Pathogenomics of the attaching and effacing Escherichia coli (AEEC)
Escherichia coli C732_98	C732_98	Pathogenomics of the attaching and effacing Escherichia coli (AEEC)
Escherichia coli C743_03	C743_03	Pathogenomics of the attaching and effacing Escherichia coli (AEEC)
Escherichia coli C751_03	C751_03	Pathogenomics of the attaching and effacing Escherichia coli (AEEC)
Escherichia coli C78_09C	C78_09C	Pathogenomics of the attaching and effacing Escherichia coli (AEEC)
Escherichia coli C79_08	C79_08	Pathogenomics of the attaching and effacing Escherichia coli (AEEC)
Escherichia coli C792_92	C792_92	Pathogenomics of the attaching and effacing Escherichia coli (AEEC)
Escherichia coli C796_10	C796_10	Pathogenomics of the attaching and effacing Escherichia coli (AEEC)
Escherichia coli C799_92	C799_92	Pathogenomics of the attaching and effacing Escherichia coli (AEEC)
Escherichia coli C80_08	C80_08	Pathogenomics of the attaching and effacing Escherichia coli (AEEC)
Escherichia coli C807_09	C807_09	Pathogenomics of the attaching and effacing Escherichia coli (AEEC)
Escherichia coli C82_11	C82_11	Pathogenomics of the attaching and effacing Escherichia coli (AEEC)
Escherichia coli C824_10	C824_10	Pathogenomics of the attaching and effacing Escherichia coli (AEEC)
Escherichia coli C842_97	C842_97	Pathogenomics of the attaching and effacing Escherichia coli (AEEC)
Escherichia coli C844-97	C844-97	Hazen TH, et al. (2013) Draft Genome Sequences of Three O157 Enteropathogenic Escherichia coli Isolates. Genome Announc 1(4).
Escherichia coli C87_11	C87_11	Pathogenomics of the attaching and effacing Escherichia coli (AEEC)
Escherichia coli C887_10	C887_10	Pathogenomics of the attaching and effacing Escherichia coli (AEEC)
Escherichia coli C9_92	C9_92	Pathogenomics of the attaching and effacing Escherichia coli (AEEC)
Escherichia coli C900_01	C900_01	Pathogenomics of the attaching and effacing Escherichia coli (AEEC)
Escherichia coli C93_11	C93_11	Pathogenomics of the attaching and effacing Escherichia coli (AEEC)
Escherichia coli CB7326	CB7326	Genomic anatomy of Escherichia coli O157:H7 outbreaks
Escherichia coli O26:H11 str. CFSAN001629	CFSAN001629	Cao G, et al. (2013) Genome Sequences of Two Emerging Non-O157 Shiga Toxin-Producing Escherichia coli Strains. Genome Announc 1(3).
Escherichia coli O111:H11 str. CFSAN001630	CFSAN001630
Escherichia coli O111:H8 str. CFSAN001632	CFSAN001632	Cao G, et al. (2013) Genome Sequences of Two Emerging Non-O157 Shiga Toxin-Producing Escherichia coli Strains. Genome Announc 1(3).
Escherichia coli O104:H21 str. CFSAN002236	CFSAN002236	Gonzalez-Escalona, N.; McFarland, M. A.; Rump, L. V.; Payne, J.; Andrzejewski, D.; Brown, E. W.; Evans, P. S.; Croley, T. R., Draft Genome Sequences of Two O104:H21 Escherichia coli Isolates Causing Hemorrhagic Colitis during a 1994 Montana Outbreak Provide Insight into Their Pathogenicity. Genome Announc 2013, 1 (5).
Escherichia coli O104:H21 str. CFSAN002237	CFSAN002237	Gonzalez-Escalona, N.; McFarland, M. A.; Rump, L. V.; Payne, J.; Andrzejewski, D.; Brown, E. W.; Evans, P. S.; Croley, T. R., Draft Genome Sequences of Two O104:H21 Escherichia coli Isolates Causing Hemorrhagic Colitis during a 1994 Montana Outbreak Provide Insight into Their Pathogenicity. Genome Announc 2013, 1 (5).
Escherichia coli chi7122	chi7122
Escherichia coli O113:H21 str. CL-3	CL-3	Mathusa EC, Chen Y, Enache E, Hontz L: Non-O157 Shiga toxin-producing Escherichia coli in foods. J Food Prot 2010, 73(9):1721-1736.
Escherichia coli str. 'clone A i1'	clone A i1	Reeves PR, Liu B, Zhou Z, Li D, Guo D, Ren Y, Clabots C, Lan R, Johnson JR, Wang L: Rates of mutation and host transmission for an Escherichia coli clone over 3 years. PLoS ONE 2011, 6(10):e26907.
Escherichia coli CUMT8	CUMT8
Escherichia coli O127:H6 str. E2348/69 substr. CVDNalr	CVDNalr	Nisa, S.; Hazen, T. H.; Assatourian, L.; Nougayrede, J. P.; Rasko, D. A.; Donnenberg, M. S., In vitro evolution of an archetypal enteropathogenic Escherichia coli strain. J Bacteriol 2013, 195 (19), 4476-83.
Escherichia coli O26:H11 str. CVM10021	CVM10021	Ju W, Cao G, Rump L, Strain E, Luo Y, Timme R, Allard M, Zhao S, Brown E, Meng J: Phylogenetic analysis of non-O157 Shiga toxin-producing Escherichia coli by whole genome sequencing. Journal of clinical microbiology 2012.
Escherichia coli O26:H11 str. CVM10026	CVM10026	Ju W, Cao G, Rump L, Strain E, Luo Y, Timme R, Allard M, Zhao S, Brown E, Meng J: Phylogenetic analysis of non-O157 Shiga toxin-producing Escherichia coli by whole genome sequencing. Journal of clinical microbiology 2012.
Escherichia coli O26:H11 str. CVM10030	CVM10030	Ju W, Cao G, Rump L, Strain E, Luo Y, Timme R, Allard M, Zhao S, Brown E, Meng J: Phylogenetic analysis of non-O157 Shiga toxin-producing Escherichia coli by whole genome sequencing. Journal of clinical microbiology 2012.
Escherichia coli O26:H11 str. CVM10224	CVM10224
Escherichia coli O103:H25 str. CVM9340	CVM9340	Ju W, Cao G, Rump L, Strain E, Luo Y, Timme R, Allard M, Zhao S, Brown E, Meng J: Phylogenetic analysis of non-O157 Shiga toxin-producing Escherichia coli by whole genome sequencing. Journal of clinical microbiology 2012.
Escherichia coli O103:H2 str. CVM9450	CVM9450	Ju W, Cao G, Rump L, Strain E, Luo Y, Timme R, Allard M, Zhao S, Brown E, Meng J: Phylogenetic analysis of non-O157 Shiga toxin-producing Escherichia coli by whole genome sequencing. Journal of clinical microbiology 2012.
Escherichia coli O111:H11 str. CVM9455	CVM9455	Ju W, Cao G, Rump L, Strain E, Luo Y, Timme R, Allard M, Zhao S, Brown E, Meng J: Phylogenetic analysis of non-O157 Shiga toxin-producing Escherichia coli by whole genome sequencing. Journal of clinical microbiology 2012.
Escherichia coli O111:H11 str. CVM9534	CVM9534	Ju W, Cao G, Rump L, Strain E, Luo Y, Timme R, Allard M, Zhao S, Brown E, Meng J: Phylogenetic analysis of non-O157 Shiga toxin-producing Escherichia coli by whole genome sequencing. Journal of clinical microbiology 2012.
Escherichia coli O111:H11 str. CVM9545	CVM9545	Ju W, Cao G, Rump L, Strain E, Luo Y, Timme R, Allard M, Zhao S, Brown E, Meng J: Phylogenetic analysis of non-O157 Shiga toxin-producing Escherichia coli by whole genome sequencing. Journal of clinical microbiology 2012.
Escherichia coli O111:H11 str. CVM9553	CVM9553	Ju W, Cao G, Rump L, Strain E, Luo Y, Timme R, Allard M, Zhao S, Brown E, Meng J: Phylogenetic analysis of non-O157 Shiga toxin-producing Escherichia coli by whole genome sequencing. Journal of clinical microbiology 2012.
Escherichia coli O111:H8 str. CVM9570	CVM9570	Ju W, Cao G, Rump L, Strain E, Luo Y, Timme R, Allard M, Zhao S, Brown E, Meng J: Phylogenetic analysis of non-O157 Shiga toxin-producing Escherichia coli by whole genome sequencing. Journal of clinical microbiology 2012.
Escherichia coli O111:H8 str. CVM9574	CVM9574	Ju W, Cao G, Rump L, Strain E, Luo Y, Timme R, Allard M, Zhao S, Brown E, Meng J: Phylogenetic analysis of non-O157 Shiga toxin-producing Escherichia coli by whole genome sequencing. Journal of clinical microbiology 2012.
Escherichia coli O111:H8 str. CVM9602	CVM9602	Ju W, Cao G, Rump L, Strain E, Luo Y, Timme R, Allard M, Zhao S, Brown E, Meng J: Phylogenetic analysis of non-O157 Shiga toxin-producing Escherichia coli by whole genome sequencing. Journal of clinical microbiology 2012.
Escherichia coli O111:H8 str. CVM9634	CVM9634	Ju W, Cao G, Rump L, Strain E, Luo Y, Timme R, Allard M, Zhao S, Brown E, Meng J: Phylogenetic analysis of non-O157 Shiga toxin-producing Escherichia coli by whole genome sequencing. Journal of clinical microbiology 2012.
Escherichia coli O26:H11 str. CVM9942	CVM9942	Ju W, Cao G, Rump L, Strain E, Luo Y, Timme R, Allard M, Zhao S, Brown E, Meng J: Phylogenetic analysis of non-O157 Shiga toxin-producing Escherichia coli by whole genome sequencing. Journal of clinical microbiology 2012.
Escherichia coli O26:H11 str. CVM9952	CVM9952	Ju W, Cao G, Rump L, Strain E, Luo Y, Timme R, Allard M, Zhao S, Brown E, Meng J: Phylogenetic analysis of non-O157 Shiga toxin-producing Escherichia coli by whole genome sequencing. Journal of clinical microbiology 2012.
Escherichia coli DEC10A	DEC10A	Hazen TH, Sahl JW, Redman JC, Morris CR, Daugherty SC, Chibucos MC, Sengamalay NA, Fraser-Liggett CM, Steinsland H, Whittam TS et al: Draft Genome Sequences of the Diarrheagenic Escherichia coli Collection. Journal of bacteriology 2012, 194(11):3026-3027.
Escherichia coli DEC10B	DEC10B	Hazen TH, Sahl JW, Redman JC, Morris CR, Daugherty SC, Chibucos MC, Sengamalay NA, Fraser-Liggett CM, Steinsland H, Whittam TS et al: Draft Genome Sequences of the Diarrheagenic Escherichia coli Collection. Journal of bacteriology 2012, 194(11):3026-3027.
Escherichia coli DEC10C	DEC10C	Hazen TH, Sahl JW, Redman JC, Morris CR, Daugherty SC, Chibucos MC, Sengamalay NA, Fraser-Liggett CM, Steinsland H, Whittam TS et al: Draft Genome Sequences of the Diarrheagenic Escherichia coli Collection. Journal of bacteriology 2012, 194(11):3026-3027.
Escherichia coli DEC10D	DEC10D	Hazen TH, Sahl JW, Redman JC, Morris CR, Daugherty SC, Chibucos MC, Sengamalay NA, Fraser-Liggett CM, Steinsland H, Whittam TS et al: Draft Genome Sequences of the Diarrheagenic Escherichia coli Collection. Journal of bacteriology 2012, 194(11):3026-3027.
Escherichia coli DEC10E	DEC10E	Hazen TH, Sahl JW, Redman JC, Morris CR, Daugherty SC, Chibucos MC, Sengamalay NA, Fraser-Liggett CM, Steinsland H, Whittam TS et al: Draft Genome Sequences of the Diarrheagenic Escherichia coli Collection. Journal of bacteriology 2012, 194(11):3026-3027.
Escherichia coli DEC10F	DEC10F	Hazen TH, Sahl JW, Redman JC, Morris CR, Daugherty SC, Chibucos MC, Sengamalay NA, Fraser-Liggett CM, Steinsland H, Whittam TS et al: Draft Genome Sequences of the Diarrheagenic Escherichia coli Collection. Journal of bacteriology 2012, 194(11):3026-3027.
Escherichia coli DEC11A	DEC11A	Hazen TH, Sahl JW, Redman JC, Morris CR, Daugherty SC, Chibucos MC, Sengamalay NA, Fraser-Liggett CM, Steinsland H, Whittam TS et al: Draft Genome Sequences of the Diarrheagenic Escherichia coli Collection. Journal of bacteriology 2012, 194(11):3026-3027.
Escherichia coli DEC11B	DEC11B	Hazen TH, Sahl JW, Redman JC, Morris CR, Daugherty SC, Chibucos MC, Sengamalay NA, Fraser-Liggett CM, Steinsland H, Whittam TS et al: Draft Genome Sequences of the Diarrheagenic Escherichia coli Collection. Journal of bacteriology 2012, 194(11):3026-3027.
Escherichia coli DEC11C	DEC11C	Hazen TH, Sahl JW, Redman JC, Morris CR, Daugherty SC, Chibucos MC, Sengamalay NA, Fraser-Liggett CM, Steinsland H, Whittam TS et al: Draft Genome Sequences of the Diarrheagenic Escherichia coli Collection. Journal of bacteriology 2012, 194(11):3026-3027.
Escherichia coli DEC11D	DEC11D	Hazen TH, Sahl JW, Redman JC, Morris CR, Daugherty SC, Chibucos MC, Sengamalay NA, Fraser-Liggett CM, Steinsland H, Whittam TS et al: Draft Genome Sequences of the Diarrheagenic Escherichia coli Collection. Journal of bacteriology 2012, 194(11):3026-3027.
Escherichia coli DEC11E	DEC11E	Hazen TH, Sahl JW, Redman JC, Morris CR, Daugherty SC, Chibucos MC, Sengamalay NA, Fraser-Liggett CM, Steinsland H, Whittam TS et al: Draft Genome Sequences of the Diarrheagenic Escherichia coli Collection. Journal of bacteriology 2012, 194(11):3026-3027.
Escherichia coli DEC12A	DEC12A	Hazen TH, Sahl JW, Redman JC, Morris CR, Daugherty SC, Chibucos MC, Sengamalay NA, Fraser-Liggett CM, Steinsland H, Whittam TS et al: Draft Genome Sequences of the Diarrheagenic Escherichia coli Collection. Journal of bacteriology 2012, 194(11):3026-3027.
Escherichia coli DEC12B	DEC12B	Hazen TH, Sahl JW, Redman JC, Morris CR, Daugherty SC, Chibucos MC, Sengamalay NA, Fraser-Liggett CM, Steinsland H, Whittam TS et al: Draft Genome Sequences of the Diarrheagenic Escherichia coli Collection. Journal of bacteriology 2012, 194(11):3026-3027.
Escherichia coli DEC12C	DEC12C	Hazen TH, Sahl JW, Redman JC, Morris CR, Daugherty SC, Chibucos MC, Sengamalay NA, Fraser-Liggett CM, Steinsland H, Whittam TS et al: Draft Genome Sequences of the Diarrheagenic Escherichia coli Collection. Journal of bacteriology 2012, 194(11):3026-3027.
Escherichia coli DEC12D	DEC12D	Hazen TH, Sahl JW, Redman JC, Morris CR, Daugherty SC, Chibucos MC, Sengamalay NA, Fraser-Liggett CM, Steinsland H, Whittam TS et al: Draft Genome Sequences of the Diarrheagenic Escherichia coli Collection. Journal of bacteriology 2012, 194(11):3026-3027.
Escherichia coli DEC12E	DEC12E	Hazen TH, Sahl JW, Redman JC, Morris CR, Daugherty SC, Chibucos MC, Sengamalay NA, Fraser-Liggett CM, Steinsland H, Whittam TS et al: Draft Genome Sequences of the Diarrheagenic Escherichia coli Collection. Journal of bacteriology 2012, 194(11):3026-3027.
Escherichia coli DEC13A	DEC13A	Hazen TH, Sahl JW, Redman JC, Morris CR, Daugherty SC, Chibucos MC, Sengamalay NA, Fraser-Liggett CM, Steinsland H, Whittam TS et al: Draft Genome Sequences of the Diarrheagenic Escherichia coli Collection. Journal of bacteriology 2012, 194(11):3026-3027.
Escherichia coli DEC13B	DEC13B	Hazen TH, Sahl JW, Redman JC, Morris CR, Daugherty SC, Chibucos MC, Sengamalay NA, Fraser-Liggett CM, Steinsland H, Whittam TS et al: Draft Genome Sequences of the Diarrheagenic Escherichia coli Collection. Journal of bacteriology 2012, 194(11):3026-3027.
Escherichia coli DEC13C	DEC13C	Hazen TH, Sahl JW, Redman JC, Morris CR, Daugherty SC, Chibucos MC, Sengamalay NA, Fraser-Liggett CM, Steinsland H, Whittam TS et al: Draft Genome Sequences of the Diarrheagenic Escherichia coli Collection. Journal of bacteriology 2012, 194(11):3026-3027.
Escherichia coli DEC13D	DEC13D	Hazen TH, Sahl JW, Redman JC, Morris CR, Daugherty SC, Chibucos MC, Sengamalay NA, Fraser-Liggett CM, Steinsland H, Whittam TS et al: Draft Genome Sequences of the Diarrheagenic Escherichia coli Collection. Journal of bacteriology 2012, 194(11):3026-3027.
Escherichia coli DEC13E	DEC13E	Hazen TH, Sahl JW, Redman JC, Morris CR, Daugherty SC, Chibucos MC, Sengamalay NA, Fraser-Liggett CM, Steinsland H, Whittam TS et al: Draft Genome Sequences of the Diarrheagenic Escherichia coli Collection. Journal of bacteriology 2012, 194(11):3026-3027.
Escherichia coli DEC14A	DEC14A	Hazen TH, Sahl JW, Redman JC, Morris CR, Daugherty SC, Chibucos MC, Sengamalay NA, Fraser-Liggett CM, Steinsland H, Whittam TS et al: Draft Genome Sequences of the Diarrheagenic Escherichia coli Collection. Journal of bacteriology 2012, 194(11):3026-3027.
Escherichia coli DEC14B	DEC14B	Hazen TH, Sahl JW, Redman JC, Morris CR, Daugherty SC, Chibucos MC, Sengamalay NA, Fraser-Liggett CM, Steinsland H, Whittam TS et al: Draft Genome Sequences of the Diarrheagenic Escherichia coli Collection. Journal of bacteriology 2012, 194(11):3026-3027.
Escherichia coli DEC14C	DEC14C	Hazen TH, Sahl JW, Redman JC, Morris CR, Daugherty SC, Chibucos MC, Sengamalay NA, Fraser-Liggett CM, Steinsland H, Whittam TS et al: Draft Genome Sequences of the Diarrheagenic Escherichia coli Collection. Journal of bacteriology 2012, 194(11):3026-3027.
Escherichia coli DEC14D	DEC14D	Hazen TH, Sahl JW, Redman JC, Morris CR, Daugherty SC, Chibucos MC, Sengamalay NA, Fraser-Liggett CM, Steinsland H, Whittam TS et al: Draft Genome Sequences of the Diarrheagenic Escherichia coli Collection. Journal of bacteriology 2012, 194(11):3026-3027.
Escherichia coli DEC15A	DEC15A	Hazen TH, Sahl JW, Redman JC, Morris CR, Daugherty SC, Chibucos MC, Sengamalay NA, Fraser-Liggett CM, Steinsland H, Whittam TS et al: Draft Genome Sequences of the Diarrheagenic Escherichia coli Collection. Journal of bacteriology 2012, 194(11):3026-3027.
Escherichia coli DEC15B	DEC15B	Hazen TH, Sahl JW, Redman JC, Morris CR, Daugherty SC, Chibucos MC, Sengamalay NA, Fraser-Liggett CM, Steinsland H, Whittam TS et al: Draft Genome Sequences of the Diarrheagenic Escherichia coli Collection. Journal of bacteriology 2012, 194(11):3026-3027.
Escherichia coli DEC15C	DEC15C	Hazen TH, Sahl JW, Redman JC, Morris CR, Daugherty SC, Chibucos MC, Sengamalay NA, Fraser-Liggett CM, Steinsland H, Whittam TS et al: Draft Genome Sequences of the Diarrheagenic Escherichia coli Collection. Journal of bacteriology 2012, 194(11):3026-3027.
Escherichia coli DEC15D	DEC15D	Hazen TH, Sahl JW, Redman JC, Morris CR, Daugherty SC, Chibucos MC, Sengamalay NA, Fraser-Liggett CM, Steinsland H, Whittam TS et al: Draft Genome Sequences of the Diarrheagenic Escherichia coli Collection. Journal of bacteriology 2012, 194(11):3026-3027.
Escherichia coli DEC15E	DEC15E	Hazen TH, Sahl JW, Redman JC, Morris CR, Daugherty SC, Chibucos MC, Sengamalay NA, Fraser-Liggett CM, Steinsland H, Whittam TS et al: Draft Genome Sequences of the Diarrheagenic Escherichia coli Collection. Journal of bacteriology 2012, 194(11):3026-3027.
Escherichia coli DEC1A	DEC1A	Hazen TH, Sahl JW, Redman JC, Morris CR, Daugherty SC, Chibucos MC, Sengamalay NA, Fraser-Liggett CM, Steinsland H, Whittam TS et al: Draft Genome Sequences of the Diarrheagenic Escherichia coli Collection. Journal of bacteriology 2012, 194(11):3026-3027.
Escherichia coli DEC1B	DEC1B	Hazen TH, Sahl JW, Redman JC, Morris CR, Daugherty SC, Chibucos MC, Sengamalay NA, Fraser-Liggett CM, Steinsland H, Whittam TS et al: Draft Genome Sequences of the Diarrheagenic Escherichia coli Collection. Journal of bacteriology 2012, 194(11):3026-3027.
Escherichia coli DEC1C	DEC1C	Hazen TH, Sahl JW, Redman JC, Morris CR, Daugherty SC, Chibucos MC, Sengamalay NA, Fraser-Liggett CM, Steinsland H, Whittam TS et al: Draft Genome Sequences of the Diarrheagenic Escherichia coli Collection. Journal of bacteriology 2012, 194(11):3026-3027.
Escherichia coli DEC1D	DEC1D	Hazen TH, Sahl JW, Redman JC, Morris CR, Daugherty SC, Chibucos MC, Sengamalay NA, Fraser-Liggett CM, Steinsland H, Whittam TS et al: Draft Genome Sequences of the Diarrheagenic Escherichia coli Collection. Journal of bacteriology 2012, 194(11):3026-3027.
Escherichia coli DEC1E	DEC1E	Hazen TH, Sahl JW, Redman JC, Morris CR, Daugherty SC, Chibucos MC, Sengamalay NA, Fraser-Liggett CM, Steinsland H, Whittam TS et al: Draft Genome Sequences of the Diarrheagenic Escherichia coli Collection. Journal of bacteriology 2012, 194(11):3026-3027.
Escherichia coli DEC2A	DEC2A	Hazen TH, Sahl JW, Redman JC, Morris CR, Daugherty SC, Chibucos MC, Sengamalay NA, Fraser-Liggett CM, Steinsland H, Whittam TS et al: Draft Genome Sequences of the Diarrheagenic Escherichia coli Collection. Journal of bacteriology 2012, 194(11):3026-3027.
Escherichia coli DEC2B	DEC2B	Hazen TH, Sahl JW, Redman JC, Morris CR, Daugherty SC, Chibucos MC, Sengamalay NA, Fraser-Liggett CM, Steinsland H, Whittam TS et al: Draft Genome Sequences of the Diarrheagenic Escherichia coli Collection. Journal of bacteriology 2012, 194(11):3026-3027.
Escherichia coli DEC2C	DEC2C	Hazen TH, Sahl JW, Redman JC, Morris CR, Daugherty SC, Chibucos MC, Sengamalay NA, Fraser-Liggett CM, Steinsland H, Whittam TS et al: Draft Genome Sequences of the Diarrheagenic Escherichia coli Collection. Journal of bacteriology 2012, 194(11):3026-3027.
Escherichia coli DEC2D	DEC2D	Hazen TH, Sahl JW, Redman JC, Morris CR, Daugherty SC, Chibucos MC, Sengamalay NA, Fraser-Liggett CM, Steinsland H, Whittam TS et al: Draft Genome Sequences of the Diarrheagenic Escherichia coli Collection. Journal of bacteriology 2012, 194(11):3026-3027.
Escherichia coli DEC2E	DEC2E	Hazen TH, Sahl JW, Redman JC, Morris CR, Daugherty SC, Chibucos MC, Sengamalay NA, Fraser-Liggett CM, Steinsland H, Whittam TS et al: Draft Genome Sequences of the Diarrheagenic Escherichia coli Collection. Journal of bacteriology 2012, 194(11):3026-3027.
Escherichia coli DEC3A	DEC3A	Hazen TH, Sahl JW, Redman JC, Morris CR, Daugherty SC, Chibucos MC, Sengamalay NA, Fraser-Liggett CM, Steinsland H, Whittam TS et al: Draft Genome Sequences of the Diarrheagenic Escherichia coli Collection. Journal of bacteriology 2012, 194(11):3026-3027.
Escherichia coli DEC3B	DEC3B	Hazen TH, Sahl JW, Redman JC, Morris CR, Daugherty SC, Chibucos MC, Sengamalay NA, Fraser-Liggett CM, Steinsland H, Whittam TS et al: Draft Genome Sequences of the Diarrheagenic Escherichia coli Collection. Journal of bacteriology 2012, 194(11):3026-3027.
Escherichia coli DEC3C	DEC3C	Hazen TH, Sahl JW, Redman JC, Morris CR, Daugherty SC, Chibucos MC, Sengamalay NA, Fraser-Liggett CM, Steinsland H, Whittam TS et al: Draft Genome Sequences of the Diarrheagenic Escherichia coli Collection. Journal of bacteriology 2012, 194(11):3026-3027.
Escherichia coli DEC3D	DEC3D	Hazen TH, Sahl JW, Redman JC, Morris CR, Daugherty SC, Chibucos MC, Sengamalay NA, Fraser-Liggett CM, Steinsland H, Whittam TS et al: Draft Genome Sequences of the Diarrheagenic Escherichia coli Collection. Journal of bacteriology 2012, 194(11):3026-3027.
Escherichia coli DEC3E	DEC3E	Hazen TH, Sahl JW, Redman JC, Morris CR, Daugherty SC, Chibucos MC, Sengamalay NA, Fraser-Liggett CM, Steinsland H, Whittam TS et al: Draft Genome Sequences of the Diarrheagenic Escherichia coli Collection. Journal of bacteriology 2012, 194(11):3026-3027.
Escherichia coli DEC3F	DEC3F	Hazen TH, Sahl JW, Redman JC, Morris CR, Daugherty SC, Chibucos MC, Sengamalay NA, Fraser-Liggett CM, Steinsland H, Whittam TS et al: Draft Genome Sequences of the Diarrheagenic Escherichia coli Collection. Journal of bacteriology 2012, 194(11):3026-3027.
Escherichia coli DEC4A	DEC4A	Hazen TH, Sahl JW, Redman JC, Morris CR, Daugherty SC, Chibucos MC, Sengamalay NA, Fraser-Liggett CM, Steinsland H, Whittam TS et al: Draft Genome Sequences of the Diarrheagenic Escherichia coli Collection. Journal of bacteriology 2012, 194(11):3026-3027.
Escherichia coli DEC4B	DEC4B	Hazen TH, Sahl JW, Redman JC, Morris CR, Daugherty SC, Chibucos MC, Sengamalay NA, Fraser-Liggett CM, Steinsland H, Whittam TS et al: Draft Genome Sequences of the Diarrheagenic Escherichia coli Collection. Journal of bacteriology 2012, 194(11):3026-3027.
Escherichia coli DEC4C	DEC4C	Hazen TH, Sahl JW, Redman JC, Morris CR, Daugherty SC, Chibucos MC, Sengamalay NA, Fraser-Liggett CM, Steinsland H, Whittam TS et al: Draft Genome Sequences of the Diarrheagenic Escherichia coli Collection. Journal of bacteriology 2012, 194(11):3026-3027.
Escherichia coli DEC4D	DEC4D	Hazen TH, Sahl JW, Redman JC, Morris CR, Daugherty SC, Chibucos MC, Sengamalay NA, Fraser-Liggett CM, Steinsland H, Whittam TS et al: Draft Genome Sequences of the Diarrheagenic Escherichia coli Collection. Journal of bacteriology 2012, 194(11):3026-3027.
Escherichia coli DEC4E	DEC4E	Hazen TH, Sahl JW, Redman JC, Morris CR, Daugherty SC, Chibucos MC, Sengamalay NA, Fraser-Liggett CM, Steinsland H, Whittam TS et al: Draft Genome Sequences of the Diarrheagenic Escherichia coli Collection. Journal of bacteriology 2012, 194(11):3026-3027.
Escherichia coli DEC4F (EDL933)	DEC4F	Hazen TH, Sahl JW, Redman JC, Morris CR, Daugherty SC, Chibucos MC, Sengamalay NA, Fraser-Liggett CM, Steinsland H, Whittam TS et al: Draft Genome Sequences of the Diarrheagenic Escherichia coli Collection. Journal of bacteriology 2012, 194(11):3026-3027.
Escherichia coli DEC5A	DEC5A	Hazen TH, Sahl JW, Redman JC, Morris CR, Daugherty SC, Chibucos MC, Sengamalay NA, Fraser-Liggett CM, Steinsland H, Whittam TS et al: Draft Genome Sequences of the Diarrheagenic Escherichia coli Collection. Journal of bacteriology 2012, 194(11):3026-3027.
Escherichia coli DEC5B	DEC5B	Hazen TH, Sahl JW, Redman JC, Morris CR, Daugherty SC, Chibucos MC, Sengamalay NA, Fraser-Liggett CM, Steinsland H, Whittam TS et al: Draft Genome Sequences of the Diarrheagenic Escherichia coli Collection. Journal of bacteriology 2012, 194(11):3026-3027.
Escherichia coli DEC5C	DEC5C	Hazen TH, Sahl JW, Redman JC, Morris CR, Daugherty SC, Chibucos MC, Sengamalay NA, Fraser-Liggett CM, Steinsland H, Whittam TS et al: Draft Genome Sequences of the Diarrheagenic Escherichia coli Collection. Journal of bacteriology 2012, 194(11):3026-3027.
Escherichia coli DEC5D	DEC5D	Hazen TH, Sahl JW, Redman JC, Morris CR, Daugherty SC, Chibucos MC, Sengamalay NA, Fraser-Liggett CM, Steinsland H, Whittam TS et al: Draft Genome Sequences of the Diarrheagenic Escherichia coli Collection. Journal of bacteriology 2012, 194(11):3026-3027.
Escherichia coli DEC5E	DEC5E	Hazen TH, Sahl JW, Redman JC, Morris CR, Daugherty SC, Chibucos MC, Sengamalay NA, Fraser-Liggett CM, Steinsland H, Whittam TS et al: Draft Genome Sequences of the Diarrheagenic Escherichia coli Collection. Journal of bacteriology 2012, 194(11):3026-3027.
Escherichia coli DEC6A	DEC6A	Hazen TH, Sahl JW, Redman JC, Morris CR, Daugherty SC, Chibucos MC, Sengamalay NA, Fraser-Liggett CM, Steinsland H, Whittam TS et al: Draft Genome Sequences of the Diarrheagenic Escherichia coli Collection. Journal of bacteriology 2012, 194(11):3026-3027.
Escherichia coli DEC6B	DEC6B	Hazen TH, Sahl JW, Redman JC, Morris CR, Daugherty SC, Chibucos MC, Sengamalay NA, Fraser-Liggett CM, Steinsland H, Whittam TS et al: Draft Genome Sequences of the Diarrheagenic Escherichia coli Collection. Journal of bacteriology 2012, 194(11):3026-3027.
Escherichia coli DEC6C	DEC6C	Hazen TH, Sahl JW, Redman JC, Morris CR, Daugherty SC, Chibucos MC, Sengamalay NA, Fraser-Liggett CM, Steinsland H, Whittam TS et al: Draft Genome Sequences of the Diarrheagenic Escherichia coli Collection. Journal of bacteriology 2012, 194(11):3026-3027.
Escherichia coli DEC6D	DEC6D	Hazen TH, Sahl JW, Redman JC, Morris CR, Daugherty SC, Chibucos MC, Sengamalay NA, Fraser-Liggett CM, Steinsland H, Whittam TS et al: Draft Genome Sequences of the Diarrheagenic Escherichia coli Collection. Journal of bacteriology 2012, 194(11):3026-3027.
Escherichia coli DEC6E	DEC6E	Hazen TH, Sahl JW, Redman JC, Morris CR, Daugherty SC, Chibucos MC, Sengamalay NA, Fraser-Liggett CM, Steinsland H, Whittam TS et al: Draft Genome Sequences of the Diarrheagenic Escherichia coli Collection. Journal of bacteriology 2012, 194(11):3026-3027.
Escherichia coli DEC7A	DEC7A	Hazen TH, Sahl JW, Redman JC, Morris CR, Daugherty SC, Chibucos MC, Sengamalay NA, Fraser-Liggett CM, Steinsland H, Whittam TS et al: Draft Genome Sequences of the Diarrheagenic Escherichia coli Collection. Journal of bacteriology 2012, 194(11):3026-3027.
Escherichia coli DEC7B	DEC7B	Hazen TH, Sahl JW, Redman JC, Morris CR, Daugherty SC, Chibucos MC, Sengamalay NA, Fraser-Liggett CM, Steinsland H, Whittam TS et al: Draft Genome Sequences of the Diarrheagenic Escherichia coli Collection. Journal of bacteriology 2012, 194(11):3026-3027.
Escherichia coli DEC7C	DEC7C	Hazen TH, Sahl JW, Redman JC, Morris CR, Daugherty SC, Chibucos MC, Sengamalay NA, Fraser-Liggett CM, Steinsland H, Whittam TS et al: Draft Genome Sequences of the Diarrheagenic Escherichia coli Collection. Journal of bacteriology 2012, 194(11):3026-3027.
Escherichia coli DEC7D	DEC7D	Hazen TH, Sahl JW, Redman JC, Morris CR, Daugherty SC, Chibucos MC, Sengamalay NA, Fraser-Liggett CM, Steinsland H, Whittam TS et al: Draft Genome Sequences of the Diarrheagenic Escherichia coli Collection. Journal of bacteriology 2012, 194(11):3026-3027.
Escherichia coli DEC7E	DEC7E	Hazen TH, Sahl JW, Redman JC, Morris CR, Daugherty SC, Chibucos MC, Sengamalay NA, Fraser-Liggett CM, Steinsland H, Whittam TS et al: Draft Genome Sequences of the Diarrheagenic Escherichia coli Collection. Journal of bacteriology 2012, 194(11):3026-3027.
Escherichia coli DEC8A	DEC8A	Hazen TH, Sahl JW, Redman JC, Morris CR, Daugherty SC, Chibucos MC, Sengamalay NA, Fraser-Liggett CM, Steinsland H, Whittam TS et al: Draft Genome Sequences of the Diarrheagenic Escherichia coli Collection. Journal of bacteriology 2012, 194(11):3026-3027.
Escherichia coli DEC8B	DEC8B	Hazen TH, Sahl JW, Redman JC, Morris CR, Daugherty SC, Chibucos MC, Sengamalay NA, Fraser-Liggett CM, Steinsland H, Whittam TS et al: Draft Genome Sequences of the Diarrheagenic Escherichia coli Collection. Journal of bacteriology 2012, 194(11):3026-3027.
Escherichia coli DEC8C	DEC8C	Hazen TH, Sahl JW, Redman JC, Morris CR, Daugherty SC, Chibucos MC, Sengamalay NA, Fraser-Liggett CM, Steinsland H, Whittam TS et al: Draft Genome Sequences of the Diarrheagenic Escherichia coli Collection. Journal of bacteriology 2012, 194(11):3026-3027.
Escherichia coli DEC8D	DEC8D	Hazen TH, Sahl JW, Redman JC, Morris CR, Daugherty SC, Chibucos MC, Sengamalay NA, Fraser-Liggett CM, Steinsland H, Whittam TS et al: Draft Genome Sequences of the Diarrheagenic Escherichia coli Collection. Journal of bacteriology 2012, 194(11):3026-3027.
Escherichia coli DEC8E	DEC8E	Hazen TH, Sahl JW, Redman JC, Morris CR, Daugherty SC, Chibucos MC, Sengamalay NA, Fraser-Liggett CM, Steinsland H, Whittam TS et al: Draft Genome Sequences of the Diarrheagenic Escherichia coli Collection. Journal of bacteriology 2012, 194(11):3026-3027.
Escherichia coli DEC9A	DEC9A	Hazen TH, Sahl JW, Redman JC, Morris CR, Daugherty SC, Chibucos MC, Sengamalay NA, Fraser-Liggett CM, Steinsland H, Whittam TS et al: Draft Genome Sequences of the Diarrheagenic Escherichia coli Collection. Journal of bacteriology 2012, 194(11):3026-3027.
Escherichia coli DEC9B	DEC9B	Hazen TH, Sahl JW, Redman JC, Morris CR, Daugherty SC, Chibucos MC, Sengamalay NA, Fraser-Liggett CM, Steinsland H, Whittam TS et al: Draft Genome Sequences of the Diarrheagenic Escherichia coli Collection. Journal of bacteriology 2012, 194(11):3026-3027.
Escherichia coli DEC9C	DEC9C	Hazen TH, Sahl JW, Redman JC, Morris CR, Daugherty SC, Chibucos MC, Sengamalay NA, Fraser-Liggett CM, Steinsland H, Whittam TS et al: Draft Genome Sequences of the Diarrheagenic Escherichia coli Collection. Journal of bacteriology 2012, 194(11):3026-3027.
Escherichia coli DEC9D	DEC9D	Hazen TH, Sahl JW, Redman JC, Morris CR, Daugherty SC, Chibucos MC, Sengamalay NA, Fraser-Liggett CM, Steinsland H, Whittam TS et al: Draft Genome Sequences of the Diarrheagenic Escherichia coli Collection. Journal of bacteriology 2012, 194(11):3026-3027.
Escherichia coli DEC9E	DEC9E	Hazen TH, Sahl JW, Redman JC, Morris CR, Daugherty SC, Chibucos MC, Sengamalay NA, Fraser-Liggett CM, Steinsland H, Whittam TS et al: Draft Genome Sequences of the Diarrheagenic Escherichia coli Collection. Journal of bacteriology 2012, 194(11):3026-3027.
Escherichia coli DORA_A_5_14_21	DORA_A_5_14_21
Escherichia coli DORA_B_14	DORA_B_14
Escherichia coli E1002	E1002	Escherichia coli Antibiotic Resistance Sequencing Project, Broad Institute of Harvard and MIT (http://www.broadinstitute.org/)
Escherichia coli E101	E101	Escherichia coli Antibiotic Resistance Sequencing Project, Broad Institute of Harvard and MIT (http://www.broadinstitute.org/)
Escherichia coli E110019	E110019	This strain (E110019; serotype O111:H9) was isolated from an oubreak of diarrhea in 1987 in Finland that affected 650 students and was spread in a person-to-person manner which is unusual for enteropathogenic Escherichia coli (EPEC). Therefore, this strain represents an atypical EPEC strain and it does not contain previously identified EPEC virulence factors such as the EAF plasmid. It represents…
Escherichia coli E1114	E1114	Escherichia coli Antibiotic Resistance Sequencing Project, Broad Institute of Harvard and MIT (http://www.broadinstitute.org/)
Escherichia coli E1118	E1118	Luo C, Walk ST, Gordon DM, Feldgarden M, Tiedje JM, Konstantinidis KT: Genome sequencing of environmental Escherichia coli expands understanding of the ecology and speciation of the model bacterial species. Proceedings of the National Academy of Sciences of the United States of America 2011, 108(17):7200-7205.
Escherichia coli O104:H4 str. E112/10	E112/10	Guy, L.; Jernberg, C.; Arven Norling, J.; Ivarsson, S.; Hedenstrom, I.; Melefors, O.; Liljedahl, U.; Engstrand, L.; Andersson, S. G., Adaptive mutations and replacements of virulence traits in the Escherichia coli O104:H4 outbreak population. PLoS One 2013, 8 (5), e63027.
Escherichia coli E1167	E1167	Escherichia coli Antibiotic Resistance Sequencing Project, Broad Institute of Harvard and MIT (http://www.broadinstitute.org/)
Escherichia coli E128010	E128010
Escherichia coli E1492	E1492	Escherichia coli Antibiotic Resistance Sequencing Project, Broad Institute of Harvard and MIT (http://www.broadinstitute.org/)
Escherichia coli E1520	E1520	Escherichia coli Antibiotic Resistance Sequencing Project, Broad Institute of Harvard and MIT (http://www.broadinstitute.org/)
Escherichia coli E1777	E1777
Escherichia coli E22	E22	This is an enteropathogenic (EPEC) strain of Escherichia coli and has been used in the development of a model system of infection in rabbits. It was provided by Drs. James B. Kaper and Edward Boedeker from the School of Medicine, University of Maryland. This strain produces a number of virulence factors including serotype O103:H2 and the locus of enterocyte effacement (LEE) type III secretion sys…
Escherichia coli E2265	E2265
Escherichia coli E267	E267	Escherichia coli Antibiotic Resistance Sequencing Project, Broad Institute of Harvard and MIT (http://www.broadinstitute.org/)
Escherichia coli E482	E482	Escherichia coli Antibiotic Resistance Sequencing Project, Broad Institute of Harvard and MIT (http://www.broadinstitute.org/)
Escherichia coli E560	E560	Escherichia coli Antibiotic Resistance Sequencing Project, Broad Institute of Harvard and MIT (http://www.broadinstitute.org/)
Escherichia coli E704	E704	Escherichia coli Antibiotic Resistance Sequencing Project, Broad Institute of Harvard and MIT (http://www.broadinstitute.org/)
Escherichia coli O104:H4 str. E92/11	E92/11	Guy, L.; Jernberg, C.; Arven Norling, J.; Ivarsson, S.; Hedenstrom, I.; Melefors, O.; Liljedahl, U.; Engstrand, L.; Andersson, S. G., Adaptive mutations and replacements of virulence traits in the Escherichia coli O104:H4 outbreak population. PLoS One 2013, 8 (5), e63027.
Escherichia coli O104:H4 str. Ec11-4984	Ec11-4984	Escherichia coli O104:H4 Sequencing Project, Broad Institute of Harvard and MIT (http://www.broadinstitute.org/)
Escherichia coli O104:H4 str. Ec11-4986	Ec11-4986	Escherichia coli O104:H4 Sequencing Project, Broad Institute of Harvard and MIT (http://www.broadinstitute.org/)
Escherichia coli O104:H4 str. Ec11-4987	Ec11-4987	Escherichia coli O104:H4 Sequencing Project, Broad Institute of Harvard and MIT (http://www.broadinstitute.org/)
Escherichia coli O104:H4 str. Ec11-4988	Ec11-4988	Escherichia coli O104:H4 Sequencing Project, Broad Institute of Harvard and MIT (http://www.broadinstitute.org/)
Escherichia coli O104:H4 str. Ec11-5536	Ec11-5536	Escherichia coli O104:H4 Sequencing Project, Broad Institute of Harvard and MIT (http://www.broadinstitute.org/)
Escherichia coli O104:H4 str. Ec11-5537	Ec11-5537	Escherichia coli O104:H4 Sequencing Project, Broad Institute of Harvard and MIT (http://www.broadinstitute.org/)
Escherichia coli O104:H4 str. Ec11-5538	Ec11-5538	Escherichia coli O104:H4 Sequencing Project, Broad Institute of Harvard and MIT (http://www.broadinstitute.org/)
Escherichia coli O104:H4 str. Ec11-5603	Ec11-5603	Escherichia coli O104:H4 Sequencing Project, Broad Institute of Harvard and MIT (http://www.broadinstitute.org/)
Escherichia coli O104:H4 str. Ec11-5604	Ec11-5604	Escherichia coli O104:H4 Sequencing Project, Broad Institute of Harvard and MIT (http://www.broadinstitute.org/)
Escherichia coli O104:H4 str. Ec11-6006	Ec11-6006	Escherichia coli O104:H4 Sequencing Project, Broad Institute of Harvard and MIT (http://www.broadinstitute.org/)
Escherichia coli O104:H4 str. Ec11-9450	Ec11-9450	Escherichia coli O104:H4 Sequencing Project, Broad Institute of Harvard and MIT (http://www.broadinstitute.org/)
Escherichia coli O104:H4 str. Ec11-9941	Ec11-9941	Escherichia coli O104:H4 Sequencing Project, Broad Institute of Harvard and MIT (http://www.broadinstitute.org/)
Escherichia coli O104:H4 str. Ec11-9990	Ec11-9990	Escherichia coli O104:H4 Sequencing Project, Broad Institute of Harvard and MIT (http://www.broadinstitute.org/)
Escherichia coli O104:H4 str. Ec12-0465	Ec12-0465	Escherichia coli O104:H4 Sequencing Project, Broad Institute of Harvard and MIT (http://www.broadinstitute.org/)
Escherichia coli O104:H4 str. Ec12-0466	Ec12-0466	Escherichia coli O104:H4 Sequencing Project, Broad Institute of Harvard and MIT (http://www.broadinstitute.org/)
Escherichia coli O157:H7 str. EC1212	EC1212	Assessment of changes over 1000 generations (30 passages) in E. coli O157:H7 non-mutator and mutator strains
Escherichia coli EC1734	EC1734	Eppinger M, et al. (2013) Whole-Genome Draft Sequences of 26 Enterohemorrhagic Escherichia coli O157:H7 Strains. Genome Announc 1(2):e0013412.
Escherichia coli EC1735	EC1735
Escherichia coli EC1736	EC1736
Escherichia coli EC1737	EC1737
Escherichia coli EC1738	EC1738	Eppinger M, et al. (2013) Whole-Genome Draft Sequences of 26 Enterohemorrhagic Escherichia coli O157:H7 Strains. Genome Announc 1(2):e0013412.
Escherichia coli EC1845	EC1845
Escherichia coli EC1846	EC1846
Escherichia coli EC1847	EC1847
Escherichia coli EC1848	EC1848
Escherichia coli EC1849	EC1849
Escherichia coli EC1850	EC1850
Escherichia coli EC1856	EC1856
Escherichia coli EC1862	EC1862
Escherichia coli EC1863	EC1863
Escherichia coli EC1864	EC1864
Escherichia coli EC1865	EC1865
Escherichia coli EC1866	EC1866
Escherichia coli EC1868	EC1868
Escherichia coli EC1869	EC1869
Escherichia coli EC1870	EC1870
Escherichia coli EC302/04	EC302/04	Ho WS, Gan HM, Yap KP, Balan G, Yeo CC, Thong KL: Genome Sequence of Multidrug-Resistant Escherichia coli EC302/04, Isolated from a Human Tracheal Aspirate. Journal of bacteriology 2012, 194(23):6691-6692.
Escherichia coli O157:H7 str. EC4009	EC4009	Escherichia coli EC4009 is an O157:H7 strain isolated during the 2006 spinach-associated outbreak and will be used for comparative analysis.
Escherichia coli EC4013	EC4013	Eppinger M, et al. (2013) Whole-Genome Draft Sequences of 26 Enterohemorrhagic Escherichia coli O157:H7 Strains. Genome Announc 1(2):e0013412.
Escherichia coli O157:H7 str. EC4024	EC4024
Escherichia coli O157:H7 str. EC4042	EC4042
Escherichia coli O157:H7 str. EC4045	EC4045	This strain was isolated from during the 2007 spinach-associated outbreak of E. coli gastroenteritis.
Escherichia coli O157:H7 str. EC4076	EC4076
Escherichia coli O157:H7 str. EC4084	EC4084	Escherichia coli EC4084 is an O157:H7 strain isolated during the 2006 spinach-associated outbreak and will be used for comparative analysis.
Escherichia coli EC4100B	EC4100B
Escherichia coli O157:H7 str. EC4113	EC4113
Escherichia coli O157:H7 str. EC4127	EC4127	Escherichia coli EC4127 is an O157:H7 strain isolated during the 2006 spinach-associated outbreak and will be used for comparative analysis
Escherichia coli O157:H7 str. EC4191	EC4191	Escherichia coli EC4191 is an O157:H7 strain isolated during the 2006 spinach-associated outbreak and will be used for comparative analysis
Escherichia coli O157:H7 str. EC4192	EC4192	Escherichia coli EC4192 is an O157:H7 strain isolated during the 2006 spinach-associated outbreak and will be used for comparative analysis.
Escherichia coli O157:H7 str. EC4196	EC4196
Escherichia coli EC4203	EC4203	Eppinger M, et al. (2013) Whole-Genome Draft Sequences of 26 Enterohemorrhagic Escherichia coli O157:H7 Strains. Genome Announc 1(2):e0013412.
Escherichia coli O157:H7 str. EC4205	EC4205	Escherichia coli EC4205 is an O157:H7 strain isolated during the 2006 spinach-associated outbreak and will be used for comparative analysis
Escherichia coli O157:H7 str. EC4206	EC4206
Escherichia coli O157:H7 str. EC4401	EC4401
Escherichia coli EC4402	EC4402	Eppinger M, et al. (2013) Whole-Genome Draft Sequences of 26 Enterohemorrhagic Escherichia coli O157:H7 Strains. Genome Announc 1(2):e0013412.
Escherichia coli EC4421	EC4421	Eppinger M, et al. (2013) Whole-Genome Draft Sequences of 26 Enterohemorrhagic Escherichia coli O157:H7 Strains. Genome Announc 1(2):e0013412.
Escherichia coli EC4422	EC4422	Eppinger M, et al. (2013) Whole-Genome Draft Sequences of 26 Enterohemorrhagic Escherichia coli O157:H7 Strains. Genome Announc 1(2):e0013412.
Escherichia coli EC4436	EC4436	Eppinger M, et al. (2013) Whole-Genome Draft Sequences of 26 Enterohemorrhagic Escherichia coli O157:H7 Strains. Genome Announc 1(2):e0013412.
Escherichia coli EC4437	EC4437
Escherichia coli EC4439	EC4439	Eppinger M, et al. (2013) Whole-Genome Draft Sequences of 26 Enterohemorrhagic Escherichia coli O157:H7 Strains. Genome Announc 1(2):e0013412.
Escherichia coli EC4448	EC4448	Eppinger M, et al. (2013) Whole-Genome Draft Sequences of 26 Enterohemorrhagic Escherichia coli O157:H7 Strains. Genome Announc 1(2):e0013412.
Escherichia coli O157:H7 str. EC4486	EC4486
Escherichia coli O157:H7 str. EC4501	EC4501
Escherichia coli O157:H7 str. EC508	EC508	This strain (ATCC 43889) was isolated from feces of patient with hemolytic uremic syndrome and will be used for comparative analysis
Escherichia coli O157:H7 str. EC536	EC536	Escherichia coli EC536 is an O157:H7 strain and will be used for comparative analysis of strains from the U.S. spinach outbreak of 2006.
Escherichia coli O157:H7 str. EC869	EC869
Escherichia coli EC96038	EC96038	Genomic anatomy of Escherichia coli O157:H7 outbreaks
Escherichia coli ECA-0157	ECA-0157
Escherichia coli ECA-727	ECA-727
Escherichia coli ECC-1470	ECC-1470
Escherichia coli ECC-Z	ECC-Z
Escherichia coli Envira 10/1	Envira 10/1
Escherichia coli Envira 8/11	Envira 8/11
Escherichia coli EPEC C342-62	EPEC C342-62
Escherichia coli EPECa12	EPECa12
Escherichia coli EPECa14	EPECa14
Escherichia coli F11	F11	Johnson DE, Lockatell CV, Russell RG, Hebel JR, Island MD, Stapleton A, Stamm WE, Warren JW: Comparison of Escherichia coli strains recovered from human cystitis and pyelonephritis infections in transurethrally challenged mice. Infection and immunity 1998, 66(7):3059-3065.
Escherichia coli FAH1	FAH1
Escherichia coli FAH2	FAH2
Escherichia coli FAP1	FAP1
Escherichia coli FAP2	FAP2
Escherichia coli FBH1	FBH1
Escherichia coli FBP1	FBP1
Escherichia coli FCH1	FCH1
Escherichia coli FCP1	FCP1
Escherichia coli FDA504	FDA504	Genomic anatomy of Escherichia coli O157:H7 outbreaks
Escherichia coli FDA505	FDA505	Eppinger M, et al. (2013) Whole-Genome Draft Sequences of 26 Enterohemorrhagic Escherichia coli O157:H7 Strains. Genome Announc 1(2):e0013412.
Escherichia coli FDA506	FDA506	Genomic anatomy of Escherichia coli O157:H7 outbreaks
Escherichia coli FDA507	FDA507	Genomic anatomy of Escherichia coli O157:H7 outbreaks
Escherichia coli FDA517	FDA517	Eppinger M, et al. (2013) Whole-Genome Draft Sequences of 26 Enterohemorrhagic Escherichia coli O157:H7 Strains. Genome Announc 1(2):e0013412.
Escherichia coli FRIK1985	FRIK1985	Eppinger M, et al. (2013) Whole-Genome Draft Sequences of 26 Enterohemorrhagic Escherichia coli O157:H7 Strains. Genome Announc 1(2):e0013412.
Escherichia coli FRIK1990	FRIK1990	Eppinger M, et al. (2013) Whole-Genome Draft Sequences of 26 Enterohemorrhagic Escherichia coli O157:H7 Strains. Genome Announc 1(2):e0013412.
Escherichia coli FRIK1996	FRIK1996	Eppinger M, et al. (2013) Whole-Genome Draft Sequences of 26 Enterohemorrhagic Escherichia coli O157:H7 Strains. Genome Announc 1(2):e0013412.
Escherichia coli FRIK1997	FRIK1997	Genomic anatomy of Escherichia coli O157:H7 outbreaks
Escherichia coli FRIK1999	FRIK1999	Genomic anatomy of Escherichia coli O157:H7 outbreaks
Escherichia coli O157:H7 str. FRIK2000	FRIK2000	Whole DNA extraction from bovine fecal isolate of E. coli O157:H7. This strain does not express shiga toxin and is part of a secondary lineage of O157:H7 suggested to be less pathogenic.
Escherichia coli FRIK2001	FRIK2001	Genomic anatomy of Escherichia coli O157:H7 outbreaks
Escherichia coli FRIK523	FRIK523	Genomic anatomy of Escherichia coli O157:H7 outbreaks
Escherichia coli FRIK920	FRIK920	Genomic anatomy of Escherichia coli O157:H7 outbreaks
Escherichia coli O157:H7 str. FRIK966	FRIK966	Escherichia coli O157:H7 str. FRIK966 is a bovine isolate which does not express Shiga toxin. Sequencing of this strain will help determine the mechanism involved in the expression of Shiga toxin and other virulence factors.
Escherichia coli FVEC 1465	FVEC 1465	Escherichia coli Antibiotic Resistance Sequencing Project, Broad Institute of Harvard and MIT (http://www.broadinstitute.org/)
Escherichia coli FVEC1302	FVEC1302	Escherichia coli Antibiotic Resistance Sequencing Project, Broad Institute of Harvard and MIT (http://www.broadinstitute.org/)
Escherichia coli FVEC1412	FVEC1412	Escherichia coli Antibiotic Resistance Sequencing Project, Broad Institute of Harvard and MIT (http://www.broadinstitute.org/)
Escherichia coli O157:H7 str. G5101	G5101	Rump LV, Strain EA, Cao G, Allard MW, Fischer M, Brown EW, Gonzalez-Escalona N: Draft genome sequences of six Escherichia coli isolates from the stepwise model emergence of Escherichia coli O157:H7. J Bacteriol 2011.
Escherichia coli G58-1	G58-1
Escherichia coli O104:H4 str. GOS1	GOS1	Brzuszkiewicz E, Thurmer A, Schuldes J, Leimbach A, Liesegang H, Meyer FD, Boelter J, Petersen H, Gottschalk G, Daniel R: Genome sequence analyses of two isolates from the recent Escherichia coli outbreak in Germany reveal the emergence of a new pathotype: Entero-Aggregative-Haemorrhagic Escherichia coli (EAHEC). Arch Microbiol 2011.
Escherichia coli O104:H4 str. GOS2	GOS2	Brzuszkiewicz E, Thurmer A, Schuldes J, Leimbach A, Liesegang H, Meyer FD, Boelter J, Petersen H, Gottschalk G, Daniel R: Genome sequence analyses of two isolates from the recent Escherichia coli outbreak in Germany reveal the emergence of a new pathotype: Entero-Aggregative-Haemorrhagic Escherichia coli (EAHEC). Arch Microbiol 2011.
Escherichia coli GSK2022	GSK2022
Escherichia coli GSK2023	GSK2023
Escherichia coli GSK2024	GSK2024
Escherichia coli GSK202B	GSK202B
Escherichia coli GSK202U	GSK202U
Escherichia coli H001	H001	Escherichia coli Antibiotic Resistance Sequencing Project, Broad Institute of Harvard and MIT (http://www.broadinstitute.org/)
Escherichia coli O157:H7 str. H093800014	H093800014
Escherichia coli O104:H4 str. H112180280	H112180280	This strain was isolated from a stool sample from patient with hemolytic uremic syndrome (HUS).
Escherichia coli O104:H4 str. H112180282	H112180282	Unravelling the genome of the outbreak strain Escherichia coli
Escherichia coli O104:H4 str. H112180283	H112180283
Escherichia coli O104:H4 str. H112180540	H112180540
Escherichia coli O104:H4 str. H112180541	H112180541
Escherichia coli H120	H120	Escherichia coli Antibiotic Resistance Sequencing Project, Broad Institute of Harvard and MIT (http://www.broadinstitute.org/)
Escherichia coli H185	H185	Escherichia coli Antibiotic Resistance Sequencing Project, Broad Institute of Harvard and MIT (http://www.broadinstitute.org/)
Escherichia coli H218	H218	Escherichia coli Antibiotic Resistance Sequencing Project, Broad Institute of Harvard and MIT (http://www.broadinstitute.org/)
Escherichia coli H220	H220	Escherichia coli Antibiotic Resistance Sequencing Project, Broad Institute of Harvard and MIT (http://www.broadinstitute.org/)
Escherichia coli H223	H223	Escherichia coli Antibiotic Resistance Sequencing Project, Broad Institute of Harvard and MIT (http://www.broadinstitute.org/)
Escherichia coli H252	H252	Escherichia coli Antibiotic Resistance Sequencing Project, Broad Institute of Harvard and MIT (http://www.broadinstitute.org/)
Escherichia coli H263	H263	Escherichia coli Antibiotic Resistance Sequencing Project, Broad Institute of Harvard and MIT (http://www.broadinstitute.org/)
Escherichia coli O157:H- str. H2687	H2687	Rump LV, Strain EA, Cao G, Allard MW, Fischer M, Brown EW, Gonzalez-Escalona N: Draft genome sequences of six Escherichia coli isolates from the stepwise model emergence of Escherichia coli O157:H7. J Bacteriol 2011.
Escherichia coli H288	H288	Escherichia coli Antibiotic Resistance Sequencing Project, Broad Institute of Harvard and MIT (http://www.broadinstitute.org/)
Escherichia coli H296	H296	Escherichia coli Antibiotic Resistance Sequencing Project, Broad Institute of Harvard and MIT (http://www.broadinstitute.org/)
Escherichia coli H299	H299	Escherichia coli Antibiotic Resistance Sequencing Project, Broad Institute of Harvard and MIT (http://www.broadinstitute.org/)
Escherichia coli H30	H30	Escherichia coli H30 is a strain isolated from human, its O antigen type (serotype) is O26, its H antigen type is H11. Its genome encodes for stx1, but not for stx2.
Escherichia coli H305	H305	Escherichia coli Antibiotic Resistance Sequencing Project, Broad Institute of Harvard and MIT (http://www.broadinstitute.org/)
Escherichia coli H378	H378	Escherichia coli Antibiotic Resistance Sequencing Project, Broad Institute of Harvard and MIT (http://www.broadinstitute.org/)
Escherichia coli H383	H383	Escherichia coli Antibiotic Resistance Sequencing Project, Broad Institute of Harvard and MIT (http://www.broadinstitute.org/)
Escherichia coli H386	H386	Escherichia coli Antibiotic Resistance Sequencing Project, Broad Institute of Harvard and MIT (http://www.broadinstitute.org/)
Escherichia coli H397	H397	Escherichia coli Antibiotic Resistance Sequencing Project, Broad Institute of Harvard and MIT (http://www.broadinstitute.org/)
Escherichia coli H413	H413	Escherichia coli Antibiotic Resistance Sequencing Project, Broad Institute of Harvard and MIT (http://www.broadinstitute.org/)
Escherichia coli H420	H420	Escherichia coli Antibiotic Resistance Sequencing Project, Broad Institute of Harvard and MIT (http://www.broadinstitute.org/)
Escherichia coli H442	H442	Escherichia coli Antibiotic Resistance Sequencing Project, Broad Institute of Harvard and MIT (http://www.broadinstitute.org/)
Escherichia coli H454	H454	Escherichia coli Antibiotic Resistance Sequencing Project, Broad Institute of Harvard and MIT (http://www.broadinstitute.org/)
Escherichia coli H461	H461	Escherichia coli Antibiotic Resistance Sequencing Project, Broad Institute of Harvard and MIT (http://www.broadinstitute.org/)
Escherichia coli H489	H489	Escherichia coli Antibiotic Resistance Sequencing Project, Broad Institute of Harvard and MIT (http://www.broadinstitute.org/)
Escherichia coli H494	H494	Escherichia coli Antibiotic Resistance Sequencing Project, Broad Institute of Harvard and MIT (http://www.broadinstitute.org/)
Escherichia coli H504	H504	Escherichia coli Antibiotic Resistance Sequencing Project, Broad Institute of Harvard and MIT (http://www.broadinstitute.org/)
Escherichia coli H588	H588	Escherichia coli Antibiotic Resistance Sequencing Project, Broad Institute of Harvard and MIT (http://www.broadinstitute.org/)
Escherichia coli H591	H591	Escherichia coli Antibiotic Resistance Sequencing Project, Broad Institute of Harvard and MIT (http://www.broadinstitute.org/)
Escherichia coli H593	H593	Escherichia coli Antibiotic Resistance Sequencing Project, Broad Institute of Harvard and MIT (http://www.broadinstitute.org/)
Escherichia coli H605	H605	Luo C, Walk ST, Gordon DM, Feldgarden M, Tiedje JM, Konstantinidis KT: Genome sequencing of environmental Escherichia coli expands understanding of the ecology and speciation of the model bacterial species. Proceedings of the National Academy of Sciences of the United States of America 2011, 108(17):7200-7205.
Escherichia coli H617	H617	Escherichia coli Antibiotic Resistance Sequencing Project, Broad Institute of Harvard and MIT (http://www.broadinstitute.org/)
Escherichia coli H660	H660	Escherichia coli Antibiotic Resistance Sequencing Project, Broad Institute of Harvard and MIT (http://www.broadinstitute.org/)
Escherichia coli H730	H730	Escherichia coli Antibiotic Resistance Sequencing Project, Broad Institute of Harvard and MIT (http://www.broadinstitute.org/)
Escherichia coli H736	H736	Escherichia coli Antibiotic Resistance Sequencing Project, Broad Institute of Harvard and MIT (http://www.broadinstitute.org/)
Escherichia coli HM26	HM26	Subashchandrabose, S.; Hazen, T. H.; Rasko, D. A.; Mobley, H. L., Draft genome sequences of five recent human uropathogenic Escherichia coli isolates. Pathog Dis 2013.
Escherichia coli HM27	HM27	Subashchandrabose, S.; Hazen, T. H.; Rasko, D. A.; Mobley, H. L., Draft genome sequences of five recent human uropathogenic Escherichia coli isolates. Pathog Dis 2013.
Escherichia coli HM46	HM46	Subashchandrabose, S.; Hazen, T. H.; Rasko, D. A.; Mobley, H. L., Draft genome sequences of five recent human uropathogenic Escherichia coli isolates. Pathog Dis 2013.
Escherichia coli HM605	HM605	E.coli strain HM605 is a strain of the pathovar adherent-invasive Escherichia coli (AIEC), which is associated with Crohn's disease. The genome sequence of HM605 will facilitate the study and understanding of the molecular basis for AIEC interaction with the gut mucosa during Crohn's disease.
Escherichia coli HM65	HM65	Subashchandrabose, S.; Hazen, T. H.; Rasko, D. A.; Mobley, H. L., Draft genome sequences of five recent human uropathogenic Escherichia coli isolates. Pathog Dis 2013.
Escherichia coli HM69	HM69	Subashchandrabose, S.; Hazen, T. H.; Rasko, D. A.; Mobley, H. L., Draft genome sequences of five recent human uropathogenic Escherichia coli isolates. Pathog Dis 2013.
Escherichia coli HVH 1 (4-6876161)	HVH 1
Escherichia coli HVH 10 (4-6832164)	HVH 10
Escherichia coli HVH 100 (4-2850729)	HVH 100
Escherichia coli HVH 102 (4-6906788)	HVH 102
Escherichia coli HVH 103 (4-5904188)	HVH 103
Escherichia coli HVH 104 (4-6977960)	HVH 104
Escherichia coli HVH 106 (4-6881831)	HVH 106
Escherichia coli HVH 107 (4-5860571)	HVH 107
Escherichia coli HVH 108 (4-6924867)	HVH 108
Escherichia coli HVH 109 (4-6977162)	HVH 109
Escherichia coli HVH 110 (4-6978754)	HVH 110
Escherichia coli HVH 111 (4-7039018)	HVH 111
Escherichia coli HVH 112 (4-5987253)	HVH 112
Escherichia coli HVH 113 (4-7535473)	HVH 113
Escherichia coli HVH 114 (4-7037740)	HVH 114
Escherichia coli HVH 115 (4-4465989)	HVH 115 (4-4465989)
Escherichia coli HVH 115 (4-4465997)	HVH 115 (4-4465997)
Escherichia coli HVH 116 (4-6879942)	HVH 116
Escherichia coli HVH 117 (4-6857191)	HVH 117
Escherichia coli HVH 118 (4-7345399)	HVH 118
Escherichia coli HVH 119 (4-6879578)	HVH 119
Escherichia coli HVH 12 (4-7653042)	HVH 12
Escherichia coli HVH 120 (4-6978681)	HVH 120
Escherichia coli HVH 121 (4-6877826)	HVH 121
Escherichia coli HVH 122 (4-6851606)	HVH 122
Escherichia coli HVH 125 (4-2634716)	HVH 125
Escherichia coli HVH 126 (4-6034225)	HVH 126
Escherichia coli HVH 127 (4-7303629)	HVH 127
Escherichia coli HVH 128 (4-7030436)	HVH 128
Escherichia coli HVH 13 (4-7634056)	HVH 13
Escherichia coli HVH 130 (4-7036876)	HVH 130
Escherichia coli HVH 132 (4-6876862)	HVH 132
Escherichia coli HVH 133 (4-4466519)	HVH 133
Escherichia coli HVH 134 (4-6073441)	HVH 134
Escherichia coli HVH 135 (4-4449320)	HVH 135
Escherichia coli HVH 136 (4-5970458)	HVH 136
Escherichia coli HVH 137 (4-2124971)	HVH 137
Escherichia coli HVH 138 (4-6066704)	HVH 138
Escherichia coli HVH 139 (4-3192644)	HVH 139
Escherichia coli HVH 140 (4-5894387)	HVH 140
Escherichia coli HVH 141 (4-5995973)	HVH 141
Escherichia coli HVH 142 (4-5627451)	HVH 142
Escherichia coli HVH 143 (4-5674999)	HVH 143
Escherichia coli HVH 144 (4-4451937)	HVH 144
Escherichia coli HVH 145 (4-5672112)	HVH 145
Escherichia coli HVH 146 (4-3189767)	HVH 146
Escherichia coli HVH 147 (4-5893887)	HVH 147
Escherichia coli HVH 148 (4-3192490)	HVH 148
Escherichia coli HVH 149 (4-4451880)	HVH 149
Escherichia coli HVH 150 (4-3258106)	HVH 150
Escherichia coli HVH 151 (4-5755573)	HVH 151
Escherichia coli HVH 152 (4-3447545)	HVH 152
Escherichia coli HVH 153 (3-9344314)	HVH 153
Escherichia coli HVH 154 (4-5636698)	HVH 154
Escherichia coli HVH 155 (4-4509048)	HVH 155
Escherichia coli HVH 156 (4-3206505)	HVH 156
Escherichia coli HVH 157 (4-3406229)	HVH 157
Escherichia coli HVH 158 (4-3224287)	HVH 158
Escherichia coli HVH 159 (4-5818141)	HVH 159
Escherichia coli HVH 16 (4-7649002)	HVH 16
Escherichia coli HVH 160 (4-5695937)	HVH 160
Escherichia coli HVH 161 (4-3119890)	HVH 161
Escherichia coli HVH 162 (4-5627982)	HVH 162
Escherichia coli HVH 163 (4-4697553)	HVH 163
Escherichia coli HVH 164 (4-5953081)	HVH 164
Escherichia coli HVH 167 (4-6073565)	HVH 167
Escherichia coli HVH 169 (4-1075578)	HVH 169
Escherichia coli HVH 17 (4-7473087)	HVH 17
Escherichia coli HVH 170 (4-3026949)	HVH 170
Escherichia coli HVH 171 (4-3191958)	HVH 171
Escherichia coli HVH 172 (4-3248542)	HVH 172
Escherichia coli HVH 173 (3-9175482)	HVH 173
Escherichia coli HVH 175 (4-3405184)	HVH 175
Escherichia coli HVH 176 (4-3428664)	HVH 176
Escherichia coli HVH 177 (4-2876612)	HVH 177
Escherichia coli HVH 178 (4-3189163)	HVH 178
Escherichia coli HVH 18 (4-8589585)	HVH 18
Escherichia coli HVH 180 (4-3051617)	HVH 180
Escherichia coli HVH 182 (4-0985554)	HVH 182
Escherichia coli HVH 183 (4-3205932)	HVH 183
Escherichia coli HVH 184 (4-3343286)	HVH 184
Escherichia coli HVH 185 (4-2876639)	HVH 185
Escherichia coli HVH 186 (4-3405044)	HVH 186
Escherichia coli HVH 187 (4-4471660)	HVH 187
Escherichia coli HVH 188 (4-2356988)	HVH 188
Escherichia coli HVH 189 (4-3220125)	HVH 189
Escherichia coli HVH 19 (4-7154984)	HVH 19
Escherichia coli HVH 190 (4-3255514)	HVH 190
Escherichia coli HVH 191 (3-9341900)	HVH 191
Escherichia coli HVH 192 (4-3054470)	HVH 192
Escherichia coli HVH 193 (4-3331423)	HVH 193
Escherichia coli HVH 194 (4-2356805)	HVH 194
Escherichia coli HVH 195 (3-7155360)	HVH 195
Escherichia coli HVH 196 (4-4530470)	HVH 196
Escherichia coli HVH 197 (4-4466217)	HVH 197
Escherichia coli HVH 198 (4-3206106)	HVH 198
Escherichia coli HVH 199 (4-5670322)	HVH 199
Escherichia coli HVH 2 (4-6943160)	HVH 2
Escherichia coli HVH 20 (4-5865042)	HVH 20
Escherichia coli HVH 200 (4-4449924)	HVH 200
Escherichia coli HVH 201 (4-4459431)	HVH 201
Escherichia coli HVH 202 (4-3163997)	HVH 202
Escherichia coli HVH 203 (4-3126218)	HVH 203
Escherichia coli HVH 204 (4-3112802)	HVH 204
Escherichia coli HVH 205 (4-3094677)	HVH 205
Escherichia coli HVH 206 (4-3128229)	HVH 206
Escherichia coli HVH 207 (4-3113221)	HVH 207
Escherichia coli HVH 208 (4-3112292)	HVH 208
Escherichia coli HVH 209 (4-3062651)	HVH 209
Escherichia coli HVH 21 (4-4517873)	HVH 21
Escherichia coli HVH 210 (4-3042480)	HVH 210
Escherichia coli HVH 211 (4-3041891)	HVH 211
Escherichia coli HVH 212 (3-9305343)	HVH 212
Escherichia coli HVH 213 (4-3042928)	HVH 213
Escherichia coli HVH 214 (4-3062198)	HVH 214
Escherichia coli HVH 215 (4-3008371)	HVH 215
Escherichia coli HVH 216 (4-3042952)	HVH 216
Escherichia coli HVH 217 (4-1022806)	HVH 217
Escherichia coli HVH 218 (4-4500903)	HVH 218
Escherichia coli HVH 22 (4-2258986)	HVH 22
Escherichia coli HVH 220 (4-5876842)	HVH 220
Escherichia coli HVH 221 (4-3136817)	HVH 221
Escherichia coli HVH 222 (4-2977443)	HVH 222
Escherichia coli HVH 223 (4-2976528)	HVH 223
Escherichia coli HVH 225 (4-1273116)	HVH 225
Escherichia coli HVH 227 (4-2277670)	HVH 227
Escherichia coli HVH 228 (4-7787030)	HVH 228
Escherichia coli HVH 23 (4-6066488)	HVH 23
Escherichia coli HVH 24 (4-5985145)	HVH 24
Escherichia coli HVH 25 (4-5851939)	HVH 25
Escherichia coli HVH 26 (4-5703913)	HVH 26
Escherichia coli HVH 27 (4-7449267)	HVH 27
Escherichia coli HVH 28 (4-0907367)	HVH 28
Escherichia coli HVH 29 (4-3418073)	HVH 29
Escherichia coli HVH 3 (4-7276001)	HVH 3
Escherichia coli HVH 30 (4-2661829)	HVH 30
Escherichia coli HVH 31 (4-2602156)	HVH 31
Escherichia coli HVH 32 (4-3773988)	HVH 32
Escherichia coli HVH 33 (4-2174936)	HVH 33
Escherichia coli HVH 35 (4-2962667)	HVH 35
Escherichia coli HVH 36 (4-5675286)	HVH 36
Escherichia coli HVH 37 (4-2773848)	HVH 37
Escherichia coli HVH 38 (4-2774682)	HVH 38
Escherichia coli HVH 39 (4-2679949)	HVH 39
Escherichia coli HVH 4 (4-7276109)	HVH 4
Escherichia coli HVH 40 (4-1219782)	HVH 40
Escherichia coli HVH 41 (4-2677849)	HVH 41
Escherichia coli HVH 42 (4-2100061)	HVH 42
Escherichia coli HVH 43 (4-2173468)	HVH 43
Escherichia coli HVH 44 (4-2298570)	HVH 44
Escherichia coli HVH 45 (4-3129918)	HVH 45
Escherichia coli HVH 46 (4-2758776)	HVH 46
Escherichia coli HVH 48 (4-2658593)	HVH 48
Escherichia coli HVH 5 (4-7148410)	HVH 5
Escherichia coli HVH 50 (4-2593475)	HVH 50
Escherichia coli HVH 51 (4-2172526)	HVH 51
Escherichia coli HVH 53 (4-0631051)	HVH 53
Escherichia coli HVH 55 (4-2646161)	HVH 55
Escherichia coli HVH 56 (4-2153033)	HVH 56
Escherichia coli HVH 58 (4-2839709)	HVH 58
Escherichia coli HVH 59 (4-1119338)	HVH 59
Escherichia coli HVH 6 (3-8296502)	HVH 6
Escherichia coli HVH 61 (4-2736020)	HVH 61
Escherichia coli HVH 63 (4-2542528)	HVH 63
Escherichia coli HVH 65 (4-2262045)	HVH 65
Escherichia coli HVH 68 (4-0888028)	HVH 68
Escherichia coli HVH 69 (4-2837072)	HVH 69
Escherichia coli HVH 7 (4-7315031)	HVH 7
Escherichia coli HVH 70 (4-2963531)	HVH 70
Escherichia coli HVH 73 (4-2393174)	HVH 73
Escherichia coli HVH 74 (4-1034782)	HVH 74
Escherichia coli HVH 76 (4-2538717)	HVH 76
Escherichia coli HVH 77 (4-2605759)	HVH 77
Escherichia coli HVH 78 (4-2735946)	HVH 78
Escherichia coli HVH 79 (4-2512823)	HVH 79
Escherichia coli HVH 80 (4-2428830)	HVH 80
Escherichia coli HVH 82 (4-2209276)	HVH 82
Escherichia coli HVH 83 (4-2051087)	HVH 83
Escherichia coli HVH 84 (4-1021478)	HVH 84
Escherichia coli HVH 85 (4-0792144)	HVH 85
Escherichia coli HVH 86 (4-7026218)	HVH 86
Escherichia coli HVH 87 (4-5977630)	HVH 87
Escherichia coli HVH 88 (4-5854636)	HVH 88
Escherichia coli HVH 89 (4-5885604)	HVH 89
Escherichia coli HVH 9 (4-6942539)	HVH 9
Escherichia coli HVH 90 (4-3191362)	HVH 90
Escherichia coli HVH 91 (4-4638751)	HVH 91
Escherichia coli HVH 92 (4-5930790)	HVH 92
Escherichia coli HVH 95 (4-6074464)	HVH 95
Escherichia coli HVH 96 (4-5934869)	HVH 96
Escherichia coli HVH 98 (4-5799287)	HVH 98
Escherichia coli IMT8073	IMT8073	Semmler T, et al. (2013) Genome Sequence of Porcine Escherichia coli Strain IMT8073, an Atypical Enteropathogenic E. coli Strain Isolated from a Piglet with Diarrhea. Genome Announc 1(4).
Escherichia coli J53	J53	Yi H, Cho YJ, Yong D, Chun J: Genome Sequence of Escherichia coli J53, a Reference Strain for Genetic Studies. Journal of bacteriology 2012, 194(14):3742-3743.
Escherichia coli J96	J96	Klein EA, Gitai Z: Draft Genome Sequence of Uropathogenic Escherichia coli Strain J96. Genome Announc 2013, 1(1).
Escherichia coli JB1-95	JB1-95	Escherichia coli JB1-95 is a strain isolated from human, its O antigen type (serotype) is O111, its H antigen type is H-. Its genome encodes for stx1 and stx2.
Escherichia coli Jurua 18/11	Jurua 18/11
Escherichia coli Jurua 20/10	Jurua 20/10
Escherichia coli K1	K1	Turabelidze, G.; Lawrence, S. J.; Gao, H.; Sodergren, E.; Weinstock, G. M.; Abubucker, S.; Wylie, T.; Mitreva, M.; Shaikh, N.; Gautom, R.; Tarr, P. I., Precise Dissection of an Escherichia coli O157:H7 Outbreak by Single Nucleotide Polymorphism Analysis. J Clin Microbiol 2013, 51 (12), 3950-4.
Escherichia coli K2	K2	Turabelidze, G.; Lawrence, S. J.; Gao, H.; Sodergren, E.; Weinstock, G. M.; Abubucker, S.; Wylie, T.; Mitreva, M.; Shaikh, N.; Gautom, R.; Tarr, P. I., Precise Dissection of an Escherichia coli O157:H7 Outbreak by Single Nucleotide Polymorphism Analysis. J Clin Microbiol 2013, 51 (12), 3950-4.
Escherichia coli KD1	KD1
Escherichia coli KD2	KD2
Escherichia coli KOEGE 10 (25a)	KOEGE 10
Escherichia coli KOEGE 118 (317a)	KOEGE 118
Escherichia coli KOEGE 131 (358a)	KOEGE 131
Escherichia coli KOEGE 3 (4a)	KOEGE 3
Escherichia coli KOEGE 30 (63a)	KOEGE 30
Escherichia coli KOEGE 32 (66a)	KOEGE 32
Escherichia coli KOEGE 33 (68a)	KOEGE 33
Escherichia coli KOEGE 40 (102a)	KOEGE 40
Escherichia coli KOEGE 43 (105a)	KOEGE 43
Escherichia coli KOEGE 44 (106a)	KOEGE 44
Escherichia coli KOEGE 56 (169a)	KOEGE 56
Escherichia coli KOEGE 58 (171a)	KOEGE 58
Escherichia coli KOEGE 61 (174a)	KOEGE 61
Escherichia coli KOEGE 62 (175a)	KOEGE 62
Escherichia coli KOEGE 68 (182a)	KOEGE 68
Escherichia coli KOEGE 7 (16a)	KOEGE 7
Escherichia coli KOEGE 70 (185a)	KOEGE 70
Escherichia coli KOEGE 71 (186a)	KOEGE 71
Escherichia coli KOEGE 73 (195a)	KOEGE 73
Escherichia coli KOEGE 77 (202a)	KOEGE 77
Escherichia coli KTE1	KTE1	E.coli UTI Defensins initiative, Broad Institute (broadinstitute.org)
Escherichia coli KTE10	KTE10	E.coli UTI Defensins initiative, Broad Institute (broadinstitute.org)
Escherichia coli KTE100	KTE100	E.coli UTI Defensins initiative, Broad Institute (broadinstitute.org)
Escherichia coli KTE101	KTE101	E.coli UTI Defensins initiative, Broad Institute (broadinstitute.org)
Escherichia coli KTE102	KTE102	E.coli UTI Defensins initiative, Broad Institute (broadinstitute.org)
Escherichia coli KTE103	KTE103	E.coli UTI Defensins initiative, Broad Institute (broadinstitute.org)
Escherichia coli KTE104	KTE104	E.coli UTI Defensins initiative, Broad Institute (broadinstitute.org)
Escherichia coli KTE105	KTE105	E.coli UTI Defensins initiative, Broad Institute (broadinstitute.org)
Escherichia coli KTE106	KTE106	E.coli UTI Defensins initiative, Broad Institute (broadinstitute.org)
Escherichia coli KTE107	KTE107	E.coli UTI Defensins initiative, Broad Institute (broadinstitute.org)
Escherichia coli KTE108	KTE108	E.coli UTI Defensins initiative, Broad Institute (broadinstitute.org)
Escherichia coli KTE109	KTE109	E.coli UTI Defensins initiative, Broad Institute (broadinstitute.org)
Escherichia coli KTE11	KTE11	E.coli UTI Defensins initiative, Broad Institute (broadinstitute.org)
Escherichia coli KTE111	KTE111	E.coli UTI Defensins initiative, Broad Institute (broadinstitute.org)
Escherichia coli KTE112	KTE112	E.coli UTI Defensins initiative, Broad Institute (broadinstitute.org)
Escherichia coli KTE113	KTE113	E.coli UTI Defensins initiative, Broad Institute (broadinstitute.org)
Escherichia coli KTE114	KTE114	E.coli UTI Defensins initiative, Broad Institute (broadinstitute.org)
Escherichia coli KTE115	KTE115	E.coli UTI Defensins initiative, Broad Institute (broadinstitute.org)
Escherichia coli KTE116	KTE116	E.coli UTI Defensins initiative, Broad Institute (broadinstitute.org)
Escherichia coli KTE117	KTE117	E.coli UTI Defensins initiative, Broad Institute (broadinstitute.org)
Escherichia coli KTE118	KTE118	E.coli UTI Defensins initiative, Broad Institute (broadinstitute.org)
Escherichia coli KTE119	KTE119	E.coli UTI Defensins initiative, Broad Institute (broadinstitute.org)
Escherichia coli KTE12	KTE12	E.coli UTI Defensins initiative, Broad Institute (broadinstitute.org)
Escherichia coli KTE120	KTE120	E.coli UTI Defensins initiative, Broad Institute (broadinstitute.org)
Escherichia coli KTE121	KTE121	E.coli UTI Defensins initiative, Broad Institute (broadinstitute.org)
Escherichia coli KTE122	KTE122	E.coli UTI Defensins initiative, Broad Institute (broadinstitute.org)
Escherichia coli KTE123	KTE123	E.coli UTI Defensins initiative, Broad Institute (broadinstitute.org)
Escherichia coli KTE124	KTE124	E.coli UTI Defensins initiative, Broad Institute (broadinstitute.org)
Escherichia coli KTE125	KTE125	E.coli UTI Defensins initiative, Broad Institute (broadinstitute.org)
Escherichia coli KTE126	KTE126	E.coli UTI Defensins initiative, Broad Institute (broadinstitute.org)
Escherichia coli KTE127	KTE127	E.coli UTI Defensins initiative, Broad Institute (broadinstitute.org)
Escherichia coli KTE128	KTE128	E.coli UTI Defensins initiative, Broad Institute (broadinstitute.org)
Escherichia coli KTE129	KTE129	E.coli UTI Defensins initiative, Broad Institute (broadinstitute.org)
Escherichia coli KTE13	KTE13	E.coli UTI Defensins initiative, Broad Institute (broadinstitute.org)
Escherichia coli KTE130	KTE130	E.coli UTI Defensins initiative, Broad Institute (broadinstitute.org)
Escherichia coli KTE131	KTE131	E.coli UTI Defensins initiative, Broad Institute (broadinstitute.org)
Escherichia coli KTE132	KTE132	E.coli UTI Defensins initiative, Broad Institute (broadinstitute.org)
Escherichia coli KTE133	KTE133	E.coli UTI Defensins initiative, Broad Institute (broadinstitute.org)
Escherichia coli KTE134	KTE134	E.coli UTI Defensins initiative, Broad Institute (broadinstitute.org)
Escherichia coli KTE135	KTE135	E.coli UTI Defensins initiative, Broad Institute (broadinstitute.org)
Escherichia coli KTE136	KTE136	E.coli UTI Defensins initiative, Broad Institute (broadinstitute.org)
Escherichia coli KTE137	KTE137	E.coli UTI Defensins initiative, Broad Institute (broadinstitute.org)
Escherichia coli KTE138	KTE138	E.coli UTI Defensins initiative, Broad Institute (broadinstitute.org)
Escherichia coli KTE139	KTE139	E.coli UTI Defensins initiative, Broad Institute (broadinstitute.org)
Escherichia coli KTE14	KTE14	E.coli UTI Defensins initiative, Broad Institute (broadinstitute.org)
Escherichia coli KTE140	KTE140	E.coli UTI Defensins initiative, Broad Institute (broadinstitute.org)
Escherichia coli KTE141	KTE141	E.coli UTI Defensins initiative, Broad Institute (broadinstitute.org)
Escherichia coli KTE142	KTE142	E.coli UTI Defensins initiative, Broad Institute (broadinstitute.org)
Escherichia coli KTE143	KTE143	E.coli UTI Defensins initiative, Broad Institute (broadinstitute.org)
Escherichia coli KTE144	KTE144	E.coli UTI Defensins initiative, Broad Institute (broadinstitute.org)
Escherichia coli KTE145	KTE145	E.coli UTI Defensins initiative, Broad Institute (broadinstitute.org)
Escherichia coli KTE146	KTE146	E.coli UTI Defensins initiative, Broad Institute (broadinstitute.org)
Escherichia coli KTE147	KTE147	E.coli UTI Defensins initiative, Broad Institute (broadinstitute.org)
Escherichia coli KTE148	KTE148	E.coli UTI Defensins initiative, Broad Institute (broadinstitute.org)
Escherichia coli KTE15	KTE15	E.coli UTI Defensins initiative, Broad Institute (broadinstitute.org)
Escherichia coli KTE150	KTE150	E.coli UTI Defensins initiative, Broad Institute (broadinstitute.org)
Escherichia coli KTE153	KTE153	E.coli UTI Defensins initiative, Broad Institute (broadinstitute.org)
Escherichia coli KTE154	KTE154	E.coli UTI Defensins initiative, Broad Institute (broadinstitute.org)
Escherichia coli KTE155	KTE155	E.coli UTI Defensins initiative, Broad Institute (broadinstitute.org)
Escherichia coli KTE156	KTE156	E.coli UTI Defensins initiative, Broad Institute (broadinstitute.org)
Escherichia coli KTE157	KTE157	E.coli UTI Defensins initiative, Broad Institute (broadinstitute.org)
Escherichia coli KTE158	KTE158	E.coli UTI Defensins initiative, Broad Institute (broadinstitute.org)
Escherichia coli KTE159	KTE159	E.coli UTI Defensins initiative, Broad Institute (broadinstitute.org)
Escherichia coli KTE16	KTE16	E.coli UTI Defensins initiative, Broad Institute (broadinstitute.org)
Escherichia coli KTE160	KTE160	E.coli UTI Defensins initiative, Broad Institute (broadinstitute.org)
Escherichia coli KTE161	KTE161	E.coli UTI Defensins initiative, Broad Institute (broadinstitute.org)
Escherichia coli KTE162	KTE162	E.coli UTI Defensins initiative, Broad Institute (broadinstitute.org)
Escherichia coli KTE163	KTE163	E.coli UTI Defensins initiative, Broad Institute (broadinstitute.org)
Escherichia coli KTE165	KTE165	E.coli UTI Defensins initiative, Broad Institute (broadinstitute.org)
Escherichia coli KTE166	KTE166	E.coli UTI Defensins initiative, Broad Institute (broadinstitute.org)
Escherichia coli KTE167	KTE167	E.coli UTI Defensins initiative, Broad Institute (broadinstitute.org)
Escherichia coli KTE168	KTE168	E.coli UTI Defensins initiative, Broad Institute (broadinstitute.org)
Escherichia coli KTE169	KTE169	E.coli UTI Defensins initiative, Broad Institute (broadinstitute.org)
Escherichia coli KTE17	KTE17	E.coli UTI Defensins initiative, Broad Institute (broadinstitute.org)
Escherichia coli KTE170	KTE170	E.coli UTI Defensins initiative, Broad Institute (broadinstitute.org)
Escherichia coli KTE171	KTE171	E.coli UTI Defensins initiative, Broad Institute (broadinstitute.org)
Escherichia coli KTE172	KTE172	E.coli UTI Defensins initiative, Broad Institute (broadinstitute.org)
Escherichia coli KTE173	KTE173	E.coli UTI Defensins initiative, Broad Institute (broadinstitute.org)
Escherichia coli KTE174	KTE174	E.coli UTI Defensins initiative, Broad Institute (broadinstitute.org)
Escherichia coli KTE175	KTE175	E.coli UTI Defensins initiative, Broad Institute (broadinstitute.org)
Escherichia coli KTE176	KTE176	E.coli UTI Defensins initiative, Broad Institute (broadinstitute.org)
Escherichia coli KTE177	KTE177	E.coli UTI Defensins initiative, Broad Institute (broadinstitute.org)
Escherichia coli KTE178	KTE178	E.coli UTI Defensins initiative, Broad Institute (broadinstitute.org)
Escherichia coli KTE179	KTE179	E.coli UTI Defensins initiative, Broad Institute (broadinstitute.org)
Escherichia coli KTE18	KTE18	E.coli UTI Defensins initiative, Broad Institute (broadinstitute.org)
Escherichia coli KTE180	KTE180	E.coli UTI Defensins initiative, Broad Institute (broadinstitute.org)
Escherichia coli KTE181	KTE181	E.coli UTI Defensins initiative, Broad Institute (broadinstitute.org)
Escherichia coli KTE182	KTE182	E.coli UTI Defensins initiative, Broad Institute (broadinstitute.org)
Escherichia coli KTE183	KTE183	E.coli UTI Defensins initiative, Broad Institute (broadinstitute.org)
Escherichia coli KTE184	KTE184	E.coli UTI Defensins initiative, Broad Institute (broadinstitute.org)
Escherichia coli KTE185	KTE185	E.coli UTI Defensins initiative, Broad Institute (broadinstitute.org)
Escherichia coli KTE186	KTE186	E.coli UTI Defensins initiative, Broad Institute (broadinstitute.org)
Escherichia coli KTE187	KTE187	E.coli UTI Defensins initiative, Broad Institute (broadinstitute.org)
Escherichia coli KTE188	KTE188	E.coli UTI Defensins initiative, Broad Institute (broadinstitute.org)
Escherichia coli KTE189	KTE189	E.coli UTI Defensins initiative, Broad Institute (broadinstitute.org)
Escherichia coli KTE19	KTE19	E.coli UTI Defensins initiative, Broad Institute (broadinstitute.org)
Escherichia coli KTE190	KTE190	E.coli UTI Defensins initiative, Broad Institute (broadinstitute.org)
Escherichia coli KTE191	KTE191	E.coli UTI Defensins initiative, Broad Institute (broadinstitute.org)
Escherichia coli KTE192	KTE192	E.coli UTI Defensins initiative, Broad Institute (broadinstitute.org)
Escherichia coli KTE193	KTE193	E.coli UTI Defensins initiative, Broad Institute (broadinstitute.org)
Escherichia coli KTE194	KTE194	E.coli UTI Defensins initiative, Broad Institute (broadinstitute.org)
Escherichia coli KTE195	KTE195	E.coli UTI Defensins initiative, Broad Institute (broadinstitute.org)
Escherichia coli KTE196	KTE196	E.coli UTI Defensins initiative, Broad Institute (broadinstitute.org)
Escherichia coli KTE197	KTE197	E.coli UTI Defensins initiative, Broad Institute (broadinstitute.org)
Escherichia coli KTE198	KTE198	E.coli UTI Defensins initiative, Broad Institute (broadinstitute.org)
Escherichia coli KTE199	KTE199	E.coli UTI Defensins initiative, Broad Institute (broadinstitute.org)
Escherichia coli KTE2	KTE2	E.coli UTI Defensins initiative, Broad Institute (broadinstitute.org)
Escherichia coli KTE20	KTE20	E.coli UTI Defensins initiative, Broad Institute (broadinstitute.org)
Escherichia coli KTE200	KTE200	E.coli UTI Defensins initiative, Broad Institute (broadinstitute.org)
Escherichia coli KTE201	KTE201	E.coli UTI Defensins initiative, Broad Institute (broadinstitute.org)
Escherichia coli KTE202	KTE202	E.coli UTI Defensins initiative, Broad Institute (broadinstitute.org)
Escherichia coli KTE203	KTE203	E.coli UTI Defensins initiative, Broad Institute (broadinstitute.org)
Escherichia coli KTE204	KTE204	E.coli UTI Defensins initiative, Broad Institute (broadinstitute.org)
Escherichia coli KTE205	KTE205	E.coli UTI Defensins initiative, Broad Institute (broadinstitute.org)
Escherichia coli KTE206	KTE206	E.coli UTI Defensins initiative, Broad Institute (broadinstitute.org)
Escherichia coli KTE207	KTE207	E.coli UTI Defensins initiative, Broad Institute (broadinstitute.org)
Escherichia coli KTE208	KTE208	E.coli UTI Defensins initiative, Broad Institute (broadinstitute.org)
Escherichia coli KTE209	KTE209	E.coli UTI Defensins initiative, Broad Institute (broadinstitute.org)
Escherichia coli KTE21	KTE21	E.coli UTI Defensins initiative, Broad Institute (broadinstitute.org)
Escherichia coli KTE210	KTE210	E.coli UTI Defensins initiative, Broad Institute (broadinstitute.org)
Escherichia coli KTE211	KTE211	E.coli UTI Defensins initiative, Broad Institute (broadinstitute.org)
Escherichia coli KTE212	KTE212	E.coli UTI Defensins initiative, Broad Institute (broadinstitute.org)
Escherichia coli KTE213	KTE213	E.coli UTI Defensins initiative, Broad Institute (broadinstitute.org)
Escherichia coli KTE214	KTE214	E.coli UTI Defensins initiative, Broad Institute (broadinstitute.org)
Escherichia coli KTE215	KTE215	E.coli UTI Defensins initiative, Broad Institute (broadinstitute.org)
Escherichia coli KTE216	KTE216	E.coli UTI Defensins initiative, Broad Institute (broadinstitute.org)
Escherichia coli KTE217	KTE217	E.coli UTI Defensins initiative, Broad Institute (broadinstitute.org)
Escherichia coli KTE218	KTE218	E.coli UTI Defensins initiative, Broad Institute (broadinstitute.org)
Escherichia coli KTE219	KTE219	E.coli UTI Defensins initiative, Broad Institute (broadinstitute.org)
Escherichia coli KTE22	KTE22	E.coli UTI Defensins initiative, Broad Institute (broadinstitute.org)
Escherichia coli KTE220	KTE220	E.coli UTI Defensins initiative, Broad Institute (broadinstitute.org)
Escherichia coli KTE221	KTE221	E.coli UTI Defensins initiative, Broad Institute (broadinstitute.org)
Escherichia coli KTE222	KTE222	E.coli UTI Defensins initiative, Broad Institute (broadinstitute.org)
Escherichia coli KTE223	KTE223	E.coli UTI Defensins initiative, Broad Institute (broadinstitute.org)
Escherichia coli KTE224	KTE224	E.coli UTI Defensins initiative, Broad Institute (broadinstitute.org)
Escherichia coli KTE225	KTE225	E.coli UTI Defensins initiative, Broad Institute (broadinstitute.org)
Escherichia coli KTE226	KTE226	E.coli UTI Defensins initiative, Broad Institute (broadinstitute.org)
Escherichia coli KTE227	KTE227	E.coli UTI Defensins initiative, Broad Institute (broadinstitute.org)
Escherichia coli KTE228	KTE228	E.coli UTI Defensins initiative, Broad Institute (broadinstitute.org)
Escherichia coli KTE229	KTE229	E.coli UTI Defensins initiative, Broad Institute (broadinstitute.org)
Escherichia coli KTE23	KTE23	E.coli UTI Defensins initiative, Broad Institute (broadinstitute.org)
Escherichia coli KTE230	KTE230	E.coli UTI Defensins initiative, Broad Institute (broadinstitute.org)
Escherichia coli KTE231	KTE231	E.coli UTI Defensins initiative, Broad Institute (broadinstitute.org)
Escherichia coli KTE232	KTE232	E.coli UTI Defensins initiative, Broad Institute (broadinstitute.org)
Escherichia coli KTE233	KTE233	E.coli UTI Defensins initiative, Broad Institute (broadinstitute.org)
Escherichia coli KTE234	KTE234	E.coli UTI Defensins initiative, Broad Institute (broadinstitute.org)
Escherichia coli KTE235	KTE235	E.coli UTI Defensins initiative, Broad Institute (broadinstitute.org)
Escherichia coli KTE236	KTE236	E.coli UTI Defensins initiative, Broad Institute (broadinstitute.org)
Escherichia coli KTE237	KTE237	E.coli UTI Defensins initiative, Broad Institute (broadinstitute.org)
Escherichia coli KTE24	KTE24	E.coli UTI Defensins initiative, Broad Institute (broadinstitute.org)
Escherichia coli KTE240	KTE240	E.coli UTI Defensins initiative, Broad Institute (broadinstitute.org)
Escherichia coli KTE25	KTE25	E.coli UTI Defensins initiative, Broad Institute (broadinstitute.org)
Escherichia coli KTE26	KTE26	E.coli UTI Defensins initiative, Broad Institute (broadinstitute.org)
Escherichia coli KTE27	KTE27	E.coli UTI Defensins initiative, Broad Institute (broadinstitute.org)
Escherichia coli KTE28	KTE28	E.coli UTI Defensins initiative, Broad Institute (broadinstitute.org)
Escherichia coli KTE29	KTE29	E.coli UTI Defensins initiative, Broad Institute (broadinstitute.org)
Escherichia coli KTE3	KTE3	E.coli UTI Defensins initiative, Broad Institute (broadinstitute.org)
Escherichia coli KTE31	KTE31	E.coli UTI Defensins initiative, Broad Institute (broadinstitute.org)
Escherichia coli KTE33	KTE33	E.coli UTI Defensins initiative, Broad Institute (broadinstitute.org)
Escherichia coli KTE34	KTE34	E.coli UTI Defensins initiative, Broad Institute (broadinstitute.org)
Escherichia coli KTE35	KTE35	E.coli UTI Defensins initiative, Broad Institute (broadinstitute.org)
Escherichia coli KTE36	KTE36	E.coli UTI Defensins initiative, Broad Institute (broadinstitute.org)
Escherichia coli KTE37	KTE37	E.coli UTI Defensins initiative, Broad Institute (broadinstitute.org)
Escherichia coli KTE38	KTE38	E.coli UTI Defensins initiative, Broad Institute (broadinstitute.org)
Escherichia coli KTE39	KTE39	E.coli UTI Defensins initiative, Broad Institute (broadinstitute.org)
Escherichia coli KTE4	KTE4	E.coli UTI Defensins initiative, Broad Institute (broadinstitute.org)
Escherichia coli KTE40	KTE40	E.coli UTI Defensins initiative, Broad Institute (broadinstitute.org)
Escherichia coli KTE41	KTE41	E.coli UTI Defensins initiative, Broad Institute (broadinstitute.org)
Escherichia coli KTE42	KTE42	E.coli UTI Defensins initiative, Broad Institute (broadinstitute.org)
Escherichia coli KTE43	KTE43	E.coli UTI Defensins initiative, Broad Institute (broadinstitute.org)
Escherichia coli KTE44	KTE44	E.coli UTI Defensins initiative, Broad Institute (broadinstitute.org)
Escherichia coli KTE45	KTE45	E.coli UTI Defensins initiative, Broad Institute (broadinstitute.org)
Escherichia coli KTE46	KTE46	E.coli UTI Defensins initiative, Broad Institute (broadinstitute.org)
Escherichia coli KTE47	KTE47	E.coli UTI Defensins initiative, Broad Institute (broadinstitute.org)
Escherichia coli KTE48	KTE48	E.coli UTI Defensins initiative, Broad Institute (broadinstitute.org)
Escherichia coli KTE49	KTE49	E.coli UTI Defensins initiative, Broad Institute (broadinstitute.org)
Escherichia coli KTE5	KTE5	E.coli UTI Defensins initiative, Broad Institute (broadinstitute.org)
Escherichia coli KTE50	KTE50	E.coli UTI Defensins initiative, Broad Institute (broadinstitute.org)
Escherichia coli KTE51	KTE51	E.coli UTI Defensins initiative, Broad Institute (broadinstitute.org)
Escherichia coli KTE52	KTE52	E.coli UTI Defensins initiative, Broad Institute (broadinstitute.org)
Escherichia coli KTE53	KTE53	E.coli UTI Defensins initiative, Broad Institute (broadinstitute.org)
Escherichia coli KTE54	KTE54	E.coli UTI Defensins initiative, Broad Institute (broadinstitute.org)
Escherichia coli KTE55	KTE55	E.coli UTI Defensins initiative, Broad Institute (broadinstitute.org)
Escherichia coli KTE56	KTE56	E.coli UTI Defensins initiative, Broad Institute (broadinstitute.org)
Escherichia coli KTE57	KTE57	E.coli UTI Defensins initiative, Broad Institute (broadinstitute.org)
Escherichia coli KTE58	KTE58	E.coli UTI Defensins initiative, Broad Institute (broadinstitute.org)
Escherichia coli KTE59	KTE59	E.coli UTI Defensins initiative, Broad Institute (broadinstitute.org)
Escherichia coli KTE6	KTE6	E.coli UTI Defensins initiative, Broad Institute (broadinstitute.org)
Escherichia coli KTE60	KTE60	E.coli UTI Defensins initiative, Broad Institute (broadinstitute.org)
Escherichia coli KTE61	KTE61	E.coli UTI Defensins initiative, Broad Institute (broadinstitute.org)
Escherichia coli KTE62	KTE62	E.coli UTI Defensins initiative, Broad Institute (broadinstitute.org)
Escherichia coli KTE63	KTE63	E.coli UTI Defensins initiative, Broad Institute (broadinstitute.org)
Escherichia coli KTE64	KTE64	E.coli UTI Defensins initiative, Broad Institute (broadinstitute.org)
Escherichia coli KTE65	KTE65	E.coli UTI Defensins initiative, Broad Institute (broadinstitute.org)
Escherichia coli KTE66	KTE66	E.coli UTI Defensins initiative, Broad Institute (broadinstitute.org)
Escherichia coli KTE67	KTE67	E.coli UTI Defensins initiative, Broad Institute (broadinstitute.org)
Escherichia coli KTE68	KTE68	E.coli UTI Defensins initiative, Broad Institute (broadinstitute.org)
Escherichia coli KTE69	KTE69	E.coli UTI Defensins initiative, Broad Institute (broadinstitute.org)
Escherichia coli KTE7	KTE7	E.coli UTI Defensins initiative, Broad Institute (broadinstitute.org)
Escherichia coli KTE70	KTE70	E.coli UTI Defensins initiative, Broad Institute (broadinstitute.org)
Escherichia coli KTE71	KTE71	E.coli UTI Defensins initiative, Broad Institute (broadinstitute.org)
Escherichia coli KTE72	KTE72	E.coli UTI Defensins initiative, Broad Institute (broadinstitute.org)
Escherichia coli KTE73	KTE73	E.coli UTI Defensins initiative, Broad Institute (broadinstitute.org)
Escherichia coli KTE74	KTE74	E.coli UTI Defensins initiative, Broad Institute (broadinstitute.org)
Escherichia coli KTE75	KTE75	E.coli UTI Defensins initiative, Broad Institute (broadinstitute.org)
Escherichia coli KTE76	KTE76	E.coli UTI Defensins initiative, Broad Institute (broadinstitute.org)
Escherichia coli KTE77	KTE77	E.coli UTI Defensins initiative, Broad Institute (broadinstitute.org)
Escherichia coli KTE78	KTE78	E.coli UTI Defensins initiative, Broad Institute (broadinstitute.org)
Escherichia coli KTE79	KTE79	E.coli UTI Defensins initiative, Broad Institute (broadinstitute.org)
Escherichia coli KTE8	KTE8	E.coli UTI Defensins initiative, Broad Institute (broadinstitute.org)
Escherichia coli KTE80	KTE80	E.coli UTI Defensins initiative, Broad Institute (broadinstitute.org)
Escherichia coli KTE81	KTE81	E.coli UTI Defensins initiative, Broad Institute (broadinstitute.org)
Escherichia coli KTE82	KTE82	E.coli UTI Defensins initiative, Broad Institute (broadinstitute.org)
Escherichia coli KTE83	KTE83	E.coli UTI Defensins initiative, Broad Institute (broadinstitute.org)
Escherichia coli KTE84	KTE84	E.coli UTI Defensins initiative, Broad Institute (broadinstitute.org)
Escherichia coli KTE85	KTE85	E.coli UTI Defensins initiative, Broad Institute (broadinstitute.org)
Escherichia coli KTE86	KTE86	E.coli UTI Defensins initiative, Broad Institute (broadinstitute.org)
Escherichia coli KTE87	KTE87	E.coli UTI Defensins initiative, Broad Institute (broadinstitute.org)
Escherichia coli KTE88	KTE88	E.coli UTI Defensins initiative, Broad Institute (broadinstitute.org)
Escherichia coli KTE89	KTE89	E.coli UTI Defensins initiative, Broad Institute (broadinstitute.org)
Escherichia coli KTE9	KTE9	E.coli UTI Defensins initiative, Broad Institute (broadinstitute.org)
Escherichia coli KTE90	KTE90	E.coli UTI Defensins initiative, Broad Institute (broadinstitute.org)
Escherichia coli KTE91	KTE91	E.coli UTI Defensins initiative, Broad Institute (broadinstitute.org)
Escherichia coli KTE93	KTE93	E.coli UTI Defensins initiative, Broad Institute (broadinstitute.org)
Escherichia coli KTE94	KTE94	E.coli UTI Defensins initiative, Broad Institute (broadinstitute.org)
Escherichia coli KTE95	KTE95	E.coli UTI Defensins initiative, Broad Institute (broadinstitute.org)
Escherichia coli KTE96	KTE96	E.coli UTI Defensins initiative, Broad Institute (broadinstitute.org)
Escherichia coli KTE97	KTE97	E.coli UTI Defensins initiative, Broad Institute (broadinstitute.org)
Escherichia coli KTE98	KTE98	E.coli UTI Defensins initiative, Broad Institute (broadinstitute.org)
Escherichia coli KTE99	KTE99	E.coli UTI Defensins initiative, Broad Institute (broadinstitute.org)
Escherichia coli LAU-EC1	LAU-EC1
Escherichia coli LAU-EC10	LAU-EC10
Escherichia coli LAU-EC2	LAU-EC2
Escherichia coli LAU-EC3	LAU-EC3
Escherichia coli LAU-EC4	LAU-EC4
Escherichia coli LAU-EC5	LAU-EC5
Escherichia coli LAU-EC6	LAU-EC6
Escherichia coli LAU-EC7	LAU-EC7
Escherichia coli LAU-EC8	LAU-EC8
Escherichia coli LAU-EC9	LAU-EC9
Escherichia coli O104:H4 str. LB226692	LB226692	Mellmann A, Harmsen D, Cummings CA, Zentz EB, Leopold SR, Rico A, Prior K, Szczepanowski R, Ji Y, Zhang W et al: Prospective Genomic Characterization of the German Enterohemorrhagic Escherichia coli O104:H4 Outbreak by Rapid Next Generation Sequencing Technology. PLoS One 2011, 6(7):e22751.
Escherichia coli LCT-EC106	LCT-EC106	Li T, Pu F, Yang R, Fang X, Wang J, Guo Y, Chang D, Su L, Guo N, Jiang X et al: Draft Genome Sequence of Escherichia coli LCT-EC106. Journal of bacteriology 2012, 194(16):4443-4444.
Escherichia coli LCT-EC52	LCT-EC52	17 days in space aboard the Shenzhou 8 spacecraft
Escherichia coli LCT-EC59	LCT-EC59	Li T, Chen J, Chang D, Fang X, Wang J, Guo Y, Su L, Xu G, Wang Y, Chen Z et al: Draft Genome Sequence of Escherichia coli Strain LCT-EC59. Genome Announc 2013, 1(1).
Escherichia coli O157:H7 str. LSU-61	LSU-61	Rump LV, Strain EA, Cao G, Allard MW, Fischer M, Brown EW, Gonzalez-Escalona N: Draft genome sequences of six Escherichia coli isolates from the stepwise model emergence of Escherichia coli O157:H7. J Bacteriol 2011.
Escherichia coli LT-68	LT-68
Escherichia coli M056	M056	Escherichia coli Antibiotic Resistance Sequencing Project, Broad Institute of Harvard and MIT (http://www.broadinstitute.org/)
Escherichia coli M1	M1	Turabelidze, G.; Lawrence, S. J.; Gao, H.; Sodergren, E.; Weinstock, G. M.; Abubucker, S.; Wylie, T.; Mitreva, M.; Shaikh, N.; Gautom, R.; Tarr, P. I., Precise Dissection of an Escherichia coli O157:H7 Outbreak by Single Nucleotide Polymorphism Analysis. J Clin Microbiol 2013, 51 (12), 3950-4.
Escherichia coli M10	M10	Turabelidze, G.; Lawrence, S. J.; Gao, H.; Sodergren, E.; Weinstock, G. M.; Abubucker, S.; Wylie, T.; Mitreva, M.; Shaikh, N.; Gautom, R.; Tarr, P. I., Precise Dissection of an Escherichia coli O157:H7 Outbreak by Single Nucleotide Polymorphism Analysis. J Clin Microbiol 2013, 51 (12), 3950-4.
Escherichia coli M11	M11	Turabelidze, G.; Lawrence, S. J.; Gao, H.; Sodergren, E.; Weinstock, G. M.; Abubucker, S.; Wylie, T.; Mitreva, M.; Shaikh, N.; Gautom, R.; Tarr, P. I., Precise Dissection of an Escherichia coli O157:H7 Outbreak by Single Nucleotide Polymorphism Analysis. J Clin Microbiol 2013, 51 (12), 3950-4.
Escherichia coli M114	M114	Escherichia coli Antibiotic Resistance Sequencing Project, Broad Institute of Harvard and MIT (http://www.broadinstitute.org/)
Escherichia coli M12	M12	Turabelidze, G.; Lawrence, S. J.; Gao, H.; Sodergren, E.; Weinstock, G. M.; Abubucker, S.; Wylie, T.; Mitreva, M.; Shaikh, N.; Gautom, R.; Tarr, P. I., Precise Dissection of an Escherichia coli O157:H7 Outbreak by Single Nucleotide Polymorphism Analysis. J Clin Microbiol 2013, 51 (12), 3950-4.
Escherichia coli M13	M13	Turabelidze, G.; Lawrence, S. J.; Gao, H.; Sodergren, E.; Weinstock, G. M.; Abubucker, S.; Wylie, T.; Mitreva, M.; Shaikh, N.; Gautom, R.; Tarr, P. I., Precise Dissection of an Escherichia coli O157:H7 Outbreak by Single Nucleotide Polymorphism Analysis. J Clin Microbiol 2013, 51 (12), 3950-4.
Escherichia coli M14	M14	Turabelidze, G.; Lawrence, S. J.; Gao, H.; Sodergren, E.; Weinstock, G. M.; Abubucker, S.; Wylie, T.; Mitreva, M.; Shaikh, N.; Gautom, R.; Tarr, P. I., Precise Dissection of an Escherichia coli O157:H7 Outbreak by Single Nucleotide Polymorphism Analysis. J Clin Microbiol 2013, 51 (12), 3950-4.
Escherichia coli M15	M15	Turabelidze, G.; Lawrence, S. J.; Gao, H.; Sodergren, E.; Weinstock, G. M.; Abubucker, S.; Wylie, T.; Mitreva, M.; Shaikh, N.; Gautom, R.; Tarr, P. I., Precise Dissection of an Escherichia coli O157:H7 Outbreak by Single Nucleotide Polymorphism Analysis. J Clin Microbiol 2013, 51 (12), 3950-4.
Escherichia coli M16	M16	Turabelidze, G.; Lawrence, S. J.; Gao, H.; Sodergren, E.; Weinstock, G. M.; Abubucker, S.; Wylie, T.; Mitreva, M.; Shaikh, N.; Gautom, R.; Tarr, P. I., Precise Dissection of an Escherichia coli O157:H7 Outbreak by Single Nucleotide Polymorphism Analysis. J Clin Microbiol 2013, 51 (12), 3950-4.
Escherichia coli M17	M17	Turabelidze, G.; Lawrence, S. J.; Gao, H.; Sodergren, E.; Weinstock, G. M.; Abubucker, S.; Wylie, T.; Mitreva, M.; Shaikh, N.; Gautom, R.; Tarr, P. I., Precise Dissection of an Escherichia coli O157:H7 Outbreak by Single Nucleotide Polymorphism Analysis. J Clin Microbiol 2013, 51 (12), 3950-4.
Escherichia coli M18	M18	Turabelidze, G.; Lawrence, S. J.; Gao, H.; Sodergren, E.; Weinstock, G. M.; Abubucker, S.; Wylie, T.; Mitreva, M.; Shaikh, N.; Gautom, R.; Tarr, P. I., Precise Dissection of an Escherichia coli O157:H7 Outbreak by Single Nucleotide Polymorphism Analysis. J Clin Microbiol 2013, 51 (12), 3950-4.
Escherichia coli M19	M19	Turabelidze, G.; Lawrence, S. J.; Gao, H.; Sodergren, E.; Weinstock, G. M.; Abubucker, S.; Wylie, T.; Mitreva, M.; Shaikh, N.; Gautom, R.; Tarr, P. I., Precise Dissection of an Escherichia coli O157:H7 Outbreak by Single Nucleotide Polymorphism Analysis. J Clin Microbiol 2013, 51 (12), 3950-4.
Escherichia coli M2	M2	Turabelidze, G.; Lawrence, S. J.; Gao, H.; Sodergren, E.; Weinstock, G. M.; Abubucker, S.; Wylie, T.; Mitreva, M.; Shaikh, N.; Gautom, R.; Tarr, P. I., Precise Dissection of an Escherichia coli O157:H7 Outbreak by Single Nucleotide Polymorphism Analysis. J Clin Microbiol 2013, 51 (12), 3950-4.
Escherichia coli M20	M20	Turabelidze, G.; Lawrence, S. J.; Gao, H.; Sodergren, E.; Weinstock, G. M.; Abubucker, S.; Wylie, T.; Mitreva, M.; Shaikh, N.; Gautom, R.; Tarr, P. I., Precise Dissection of an Escherichia coli O157:H7 Outbreak by Single Nucleotide Polymorphism Analysis. J Clin Microbiol 2013, 51 (12), 3950-4.
Escherichia coli M21	M21	Turabelidze, G.; Lawrence, S. J.; Gao, H.; Sodergren, E.; Weinstock, G. M.; Abubucker, S.; Wylie, T.; Mitreva, M.; Shaikh, N.; Gautom, R.; Tarr, P. I., Precise Dissection of an Escherichia coli O157:H7 Outbreak by Single Nucleotide Polymorphism Analysis. J Clin Microbiol 2013, 51 (12), 3950-4.
Escherichia coli M22	M22	Turabelidze, G.; Lawrence, S. J.; Gao, H.; Sodergren, E.; Weinstock, G. M.; Abubucker, S.; Wylie, T.; Mitreva, M.; Shaikh, N.; Gautom, R.; Tarr, P. I., Precise Dissection of an Escherichia coli O157:H7 Outbreak by Single Nucleotide Polymorphism Analysis. J Clin Microbiol 2013, 51 (12), 3950-4.
Escherichia coli M23	M23	Turabelidze, G.; Lawrence, S. J.; Gao, H.; Sodergren, E.; Weinstock, G. M.; Abubucker, S.; Wylie, T.; Mitreva, M.; Shaikh, N.; Gautom, R.; Tarr, P. I., Precise Dissection of an Escherichia coli O157:H7 Outbreak by Single Nucleotide Polymorphism Analysis. J Clin Microbiol 2013, 51 (12), 3950-4.
Escherichia coli M3	M3	Turabelidze, G.; Lawrence, S. J.; Gao, H.; Sodergren, E.; Weinstock, G. M.; Abubucker, S.; Wylie, T.; Mitreva, M.; Shaikh, N.; Gautom, R.; Tarr, P. I., Precise Dissection of an Escherichia coli O157:H7 Outbreak by Single Nucleotide Polymorphism Analysis. J Clin Microbiol 2013, 51 (12), 3950-4.
Escherichia coli M4	M4	Turabelidze, G.; Lawrence, S. J.; Gao, H.; Sodergren, E.; Weinstock, G. M.; Abubucker, S.; Wylie, T.; Mitreva, M.; Shaikh, N.; Gautom, R.; Tarr, P. I., Precise Dissection of an Escherichia coli O157:H7 Outbreak by Single Nucleotide Polymorphism Analysis. J Clin Microbiol 2013, 51 (12), 3950-4.
Escherichia coli M5	M5	Turabelidze, G.; Lawrence, S. J.; Gao, H.; Sodergren, E.; Weinstock, G. M.; Abubucker, S.; Wylie, T.; Mitreva, M.; Shaikh, N.; Gautom, R.; Tarr, P. I., Precise Dissection of an Escherichia coli O157:H7 Outbreak by Single Nucleotide Polymorphism Analysis. J Clin Microbiol 2013, 51 (12), 3950-4.
Escherichia coli M6	M6	Turabelidze, G.; Lawrence, S. J.; Gao, H.; Sodergren, E.; Weinstock, G. M.; Abubucker, S.; Wylie, T.; Mitreva, M.; Shaikh, N.; Gautom, R.; Tarr, P. I., Precise Dissection of an Escherichia coli O157:H7 Outbreak by Single Nucleotide Polymorphism Analysis. J Clin Microbiol 2013, 51 (12), 3950-4.
Escherichia coli M605	M605	Escherichia coli Antibiotic Resistance Sequencing Project, Broad Institute of Harvard and MIT (http://www.broadinstitute.org/)
Escherichia coli M646	M646	Escherichia coli Antibiotic Resistance Sequencing Project, Broad Institute of Harvard and MIT (http://www.broadinstitute.org/)
Escherichia coli M7	M7	Turabelidze, G.; Lawrence, S. J.; Gao, H.; Sodergren, E.; Weinstock, G. M.; Abubucker, S.; Wylie, T.; Mitreva, M.; Shaikh, N.; Gautom, R.; Tarr, P. I., Precise Dissection of an Escherichia coli O157:H7 Outbreak by Single Nucleotide Polymorphism Analysis. J Clin Microbiol 2013, 51 (12), 3950-4.
Escherichia coli M718	M718	Escherichia coli Antibiotic Resistance Sequencing Project, Broad Institute of Harvard and MIT (http://www.broadinstitute.org/)
Escherichia coli M8	M8	Turabelidze, G.; Lawrence, S. J.; Gao, H.; Sodergren, E.; Weinstock, G. M.; Abubucker, S.; Wylie, T.; Mitreva, M.; Shaikh, N.; Gautom, R.; Tarr, P. I., Precise Dissection of an Escherichia coli O157:H7 Outbreak by Single Nucleotide Polymorphism Analysis. J Clin Microbiol 2013, 51 (12), 3950-4.
Escherichia coli M863	M863	Escherichia coli Antibiotic Resistance Sequencing Project, Broad Institute of Harvard and MIT (http://www.broadinstitute.org/)
Escherichia coli M9	M9	Turabelidze, G.; Lawrence, S. J.; Gao, H.; Sodergren, E.; Weinstock, G. M.; Abubucker, S.; Wylie, T.; Mitreva, M.; Shaikh, N.; Gautom, R.; Tarr, P. I., Precise Dissection of an Escherichia coli O157:H7 Outbreak by Single Nucleotide Polymorphism Analysis. J Clin Microbiol 2013, 51 (12), 3950-4.
Escherichia coli M919	M919	Escherichia coli Antibiotic Resistance Sequencing Project, Broad Institute of Harvard and MIT (http://www.broadinstitute.org/)
Escherichia coli MA6	MA6
Escherichia coli MC19	MC19
Escherichia coli MC21	MC21
Escherichia coli MC23	MC23
Escherichia coli MC6002	MC6002
Escherichia coli MC6003	MC6003
Escherichia coli str. K-12 substr. MG1655star	MG1655star	E. coli MG1655 (strR nalR) passaged 15days in CD-1 mouse. Selected for colonization advantage vs. E. coli MG1655 parent strain.
Escherichia coli MP020940.1	MP020940.1
Escherichia coli MP020980.1	MP020980.1
Escherichia coli MP020980.2	MP020980.2
Escherichia coli MP021017.1	MP021017.1
Escherichia coli MP021017.10	MP021017.10
Escherichia coli MP021017.11	MP021017.11
Escherichia coli MP021017.12	MP021017.12
Escherichia coli MP021017.2	MP021017.2
Escherichia coli MP021017.3	MP021017.3
Escherichia coli MP021017.4	MP021017.4
Escherichia coli MP021017.5	MP021017.5
Escherichia coli MP021017.6	MP021017.6
Escherichia coli MP021017.9	MP021017.9
Escherichia coli MP021552.11	MP021552.11
Escherichia coli MP021552.12	MP021552.12
Escherichia coli MP021552.7	MP021552.7
Escherichia coli MP021552.8	MP021552.8
Escherichia coli MP021561.2	MP021561.2
Escherichia coli MP021561.3	MP021561.3
Escherichia coli MP021566.1	MP021566.1
Escherichia coli MS 107-1	MS 107-1	This strain is being sequenced as a reference for the Demonstration Project "Effect of Crohn's Disease Risk Alleles on Enteric Microbiota" of the Human Microbiome Project (HMP).
Escherichia coli MS 110-3	MS 110-3	This strain is being sequenced as a reference for the Demonstration Project "Effect of Crohn's Disease Risk Alleles on Enteric Microbiota" of the Human Microbiome Project (HMP).
Escherichia coli MS 115-1	MS 115-1	This strain is being sequenced as a reference for the Demonstration Project "Effect of Crohn's Disease Risk Alleles on Enteric Microbiota" of the Human Microbiome Project (HMP).
Escherichia coli MS 116-1	MS 116-1	This strain is being sequenced as a reference for the Demonstration Project "Effect of Crohn's Disease Risk Alleles on Enteric Microbiota" of the Human Microbiome Project (HMP).
Escherichia coli MS 117-3	MS 117-3	This strain is being sequenced as a reference for the Demonstration Project "Effect of Crohn's Disease Risk Alleles on Enteric Microbiota" of the Human Microbiome Project (HMP).
Escherichia coli MS 119-7	MS 119-7	This strain is being sequenced as a reference for the Demonstration Project "Effect of Crohn's Disease Risk Alleles on Enteric Microbiota" of the Human Microbiome Project (HMP).
Escherichia coli MS 124-1	MS 124-1	This strain is being sequenced as a reference for the Demonstration Project "Effect of Crohn's Disease Risk Alleles on Enteric Microbiota" of the Human Microbiome Project (HMP).
Escherichia coli MS 145-7	MS 145-7	This strain is being sequenced as a reference for the Demonstration Project "Effect of Crohn's Disease Risk Alleles on Enteric Microbiota" of the Human Microbiome Project (HMP).
Escherichia coli MS 146-1	MS 146-1	This strain is being sequenced as a reference for the Demonstration Project "Effect of Crohn's Disease Risk Alleles on Enteric Microbiota" of the Human Microbiome Project (HMP).
Escherichia coli MS 153-1	MS 153-1	This strain is being sequenced as a reference for the Demonstration Project "Effect of Crohn's Disease Risk Alleles on Enteric Microbiota" of the Human Microbiome Project (HMP).
Escherichia coli MS 16-3	MS 16-3	This strain is being sequenced as a reference for the Demonstration Project "Effect of Crohn's Disease Risk Alleles on Enteric Microbiota" of the Human Microbiome Project (HMP).
Escherichia coli MS 175-1	MS 175-1	This strain is being sequenced as a reference for the Demonstration Project "Effect of Crohn's Disease Risk Alleles on Enteric Microbiota" of the Human Microbiome Project (HMP).
Escherichia coli MS 182-1	MS 182-1	This strain is being sequenced as a reference for the Demonstration Project "Effect of Crohn's Disease Risk Alleles on Enteric Microbiota" of the Human Microbiome Project (HMP).
Escherichia coli MS 185-1	MS 185-1	This strain is being sequenced as a reference for the Demonstration Project "Effect of Crohn's Disease Risk Alleles on Enteric Microbiota" of the Human Microbiome Project (HMP).
Escherichia coli MS 187-1	MS 187-1	This strain is being sequenced as a reference for the Demonstration Project "Effect of Crohn's Disease Risk Alleles on Enteric Microbiota" of the Human Microbiome Project (HMP).
Escherichia coli MS 196-1	MS 196-1	This strain is being sequenced as a reference for the Demonstration Project "Effect of Crohn's Disease Risk Alleles on Enteric Microbiota" of the Human Microbiome Project (HMP).
Escherichia coli MS 198-1	MS 198-1	This strain is being sequenced as a reference for the Demonstration Project "Effect of Crohn's Disease Risk Alleles on Enteric Microbiota" of the Human Microbiome Project (HMP).
Escherichia coli MS 200-1	MS 200-1	This strain is being sequenced as a reference for the Demonstration Project "Effect of Crohn's Disease Risk Alleles on Enteric Microbiota" of the Human Microbiome Project (HMP).
Escherichia coli MS 21-1	MS 21-1	This strain is being sequenced as a reference for the Demonstration Project "Effect of Crohn's Disease Risk Alleles on Enteric Microbiota" of the Human Microbiome Project (HMP).
Escherichia coli MS 45-1	MS 45-1	This strain is being sequenced as a reference for the Demonstration Project "Effect of Crohn's Disease Risk Alleles on Enteric Microbiota" of the Human Microbiome Project (HMP).
Escherichia coli MS 57-2	MS 57-2	This strain is being sequenced as a reference for the Demonstration Project "Effect of Crohn's Disease Risk Alleles on Enteric Microbiota" of the Human Microbiome Project (HMP).
Escherichia coli MS 60-1	MS 60-1	This strain is being sequenced as a reference for the Demonstration Project "Effect of Crohn's Disease Risk Alleles on Enteric Microbiota" of the Human Microbiome Project (HMP).
Escherichia coli MS 69-1	MS 69-1	This strain is being sequenced as a reference for the Demonstration Project "Effect of Crohn's Disease Risk Alleles on Enteric Microbiota" of the Human Microbiome Project (HMP).
Escherichia coli MS 78-1	MS 78-1	This strain is being sequenced as a reference for the Demonstration Project "Effect of Crohn's Disease Risk Alleles on Enteric Microbiota" of the Human Microbiome Project (HMP).
Escherichia coli MS 79-10	MS 79-10	This strain is being sequenced as a reference for the Demonstration Project "Effect of Crohn's Disease Risk Alleles on Enteric Microbiota" of the Human Microbiome Project (HMP).
Escherichia coli MS 84-1	MS 84-1	This strain is being sequenced as a reference for the Demonstration Project "Effect of Crohn's Disease Risk Alleles on Enteric Microbiota" of the Human Microbiome Project (HMP).
Escherichia coli MS 85-1	MS 85-1	This strain is being sequenced as a reference for the Demonstration Project "Effect of Crohn's Disease Risk Alleles on Enteric Microbiota" of the Human Microbiome Project (HMP).
Escherichia coli O121:H19 str. MT#2	MT#2	Surveillance studies of clinical isolates report that many non-O157 STEC represent great public health risk. Sequencing at least one or more genomes a clinical case from each non-O157 STEC serotype will be beneficial in characterizing signatures differentiating these strains
Escherichia coli N1	N1
Escherichia coli NC101	NC101
Escherichia coli NCCP15647	NCCP15647	Jeong H, Zhao F, Igori D, Oh KH, Kim SY, Kang SG, Kim BK, Kwon SK, Lee CH, Song JY et al: Genome Sequence of the Hemolytic-Uremic Syndrome-Causing Strain Escherichia coli NCCP15647. Journal of bacteriology 2012, 194(14):3747-3748.
Escherichia coli NCCP15657	NCCP15657	Kim BK, Song GC, Hong GH, Seong WK, Kim SY, Jeong H, Kang SG, Kwon SK, Lee CH, Song JY et al: Genome Sequence of the Shiga Toxin-Producing Escherichia coli Strain NCCP15657. Journal of bacteriology 2012, 194(14):3751-3752.
Escherichia coli NCCP15658	NCCP15658	Song JY, Yoo RH, Jang SY, Seong WK, Kim SY, Jeong H, Kang SG, Kim BK, Kwon SK, Lee CH et al: Genome Sequence of Enterohemorrhagic Escherichia coli NCCP15658. Journal of bacteriology 2012, 194(14):3749-3750.
Escherichia coli O157 str. NCCP15738	NCCP15738
Escherichia coli O157 str. NCCP15739	NCCP15739
Escherichia coli NE037	NE037	Genomic anatomy of Escherichia coli O157:H7 outbreaks
Escherichia coli NE098	NE098	Genomic anatomy of Escherichia coli O157:H7 outbreaks
Escherichia coli NE1487	NE1487	Genomic anatomy of Escherichia coli O157:H7 outbreaks
Escherichia coli O103:H25 str. NIPH-11060424	NIPH-11060424	Sekse C, O'Sullivan K, Granum PE, Rorvik LM, Wasteson Y, Jorgensen HJ: An outbreak of Escherichia coli O103:H25 - bacteriological investigations and genotyping of isolates from food. Int J Food Microbiol 2009, 133(3):259-264.
Escherichia coli Nissle 1917	Nissle 1917	Cress BF, Linhardt RJ, & Koffas MA (2013) Draft Genome Sequence of Escherichia coli Strain Nissle 1917 (Serovar O6:K5:H1). Genome Announc 1(2):e0004713.
Escherichia coli O08	O08	Rojas TC, et al. (2013) Genome Sequences of Avian Pathogenic Escherichia coli Strains Isolated from Brazilian Commercial Poultry. Genome Announc 1(2):e0011013.
Escherichia coli O91	O91
Escherichia coli OK1114	OK1114
Escherichia coli OK1180	OK1180
Escherichia coli OK1357	OK1357
Escherichia coli O104:H4 str. ON2010	ON2010	Hao W, Allen VG, Jamieson FB, Low DE, Alexander DC: Phylogenetic incongruence in E. coli O104: understanding the evolutionary relationships of emerging pathogens in the face of homologous recombination. PLoS ONE 2012, 7(4):e33971.
Escherichia coli O104:H4 str. ON2011	ON2011	Hao W, Allen VG, Jamieson FB, Low DE, Alexander DC: Phylogenetic incongruence in E. coli O104: understanding the evolutionary relationships of emerging pathogens in the face of homologous recombination. PLoS ONE 2012, 7(4):e33971.
Escherichia coli OP50	OP50	E. coli OP50 is used as the food source for almost all laboratory cultures of the nematode Caenorhabditis elegans. Almost all isolates of this strain currently in use can be traced back to the strain used by Sydney Brenner in the early C. elegans work, and they therefore represent a global resource for looking at local bacterial evolution.
Escherichia coli P0298942.1	P0298942.1
Escherichia coli P0298942.10	P0298942.10
Escherichia coli P0298942.11	P0298942.11
Escherichia coli P0298942.12	P0298942.12
Escherichia coli P0298942.14	P0298942.14
Escherichia coli P0298942.15	P0298942.15
Escherichia coli P0298942.2	P0298942.2
Escherichia coli P0298942.3	P0298942.3
Escherichia coli P0298942.4	P0298942.4
Escherichia coli P0298942.6	P0298942.6
Escherichia coli P0298942.7	P0298942.7
Escherichia coli P0298942.8	P0298942.8
Escherichia coli P0298942.9	P0298942.9
Escherichia coli P0299438.10	P0299438.10
Escherichia coli P0299438.11	P0299438.11
Escherichia coli P0299438.2	P0299438.2
Escherichia coli P0299438.3	P0299438.3
Escherichia coli P0299438.4	P0299438.4
Escherichia coli P0299438.5	P0299438.5
Escherichia coli P0299438.6	P0299438.6
Escherichia coli P0299438.7	P0299438.7
Escherichia coli P0299438.8	P0299438.8
Escherichia coli P0299438.9	P0299438.9
Escherichia coli P0299483.1	P0299483.1
Escherichia coli P0299483.2	P0299483.2
Escherichia coli P0299483.3	P0299483.3
Escherichia coli P02997067.6	P02997067.6
Escherichia coli P0299917.1	P0299917.1
Escherichia coli P0299917.10	P0299917.10
Escherichia coli P0299917.2	P0299917.2
Escherichia coli P0299917.3	P0299917.3
Escherichia coli P0299917.4	P0299917.4
Escherichia coli P0299917.5	P0299917.5
Escherichia coli P0299917.6	P0299917.6
Escherichia coli P0299917.7	P0299917.7
Escherichia coli P0299917.8	P0299917.8
Escherichia coli P0299917.9	P0299917.9
Escherichia coli P0301867.1	P0301867.1
Escherichia coli P0301867.11	P0301867.11
Escherichia coli P0301867.13	P0301867.13
Escherichia coli P0301867.2	P0301867.2
Escherichia coli P0301867.3	P0301867.3
Escherichia coli P0301867.4	P0301867.4
Escherichia coli P0301867.5	P0301867.5
Escherichia coli P0301867.7	P0301867.7
Escherichia coli P0301867.8	P0301867.8
Escherichia coli P0301904.3	P0301904.3
Escherichia coli P0302293.10	P0302293.10
Escherichia coli P0302293.2	P0302293.2
Escherichia coli P0302293.3	P0302293.3
Escherichia coli P0302293.4	P0302293.4
Escherichia coli P0302293.6	P0302293.6
Escherichia coli P0302293.7	P0302293.7
Escherichia coli P0302293.8	P0302293.8
Escherichia coli P0302293.9	P0302293.9
Escherichia coli P0302308.1	P0302308.1
Escherichia coli P0302308.10	P0302308.10
Escherichia coli P0302308.11	P0302308.11
Escherichia coli P0302308.12	P0302308.12
Escherichia coli P0302308.13	P0302308.13
Escherichia coli P0302308.14	P0302308.14
Escherichia coli P0302308.2	P0302308.2
Escherichia coli P0302308.3	P0302308.3
Escherichia coli P0302308.4	P0302308.4
Escherichia coli P0302308.5	P0302308.5
Escherichia coli P0304777.1	P0304777.1
Escherichia coli P0304777.10	P0304777.10
Escherichia coli P0304777.11	P0304777.11
Escherichia coli P0304777.12	P0304777.12
Escherichia coli P0304777.13	P0304777.13
Escherichia coli P0304777.14	P0304777.14
Escherichia coli P0304777.15	P0304777.15
Escherichia coli P0304777.2	P0304777.2
Escherichia coli P0304777.3	P0304777.3
Escherichia coli P0304777.4	P0304777.4
Escherichia coli P0304777.5	P0304777.5
Escherichia coli P0304777.7	P0304777.7
Escherichia coli P0304777.8	P0304777.8
Escherichia coli P0304777.9	P0304777.9
Escherichia coli P0304799.3	P0304799.3
Escherichia coli P0304816.1	P0304816.1
Escherichia coli P0304816.10	P0304816.10
Escherichia coli P0304816.11	P0304816.11
Escherichia coli P0304816.12	P0304816.12
Escherichia coli P0304816.13	P0304816.13
Escherichia coli P0304816.14	P0304816.14
Escherichia coli P0304816.15	P0304816.15
Escherichia coli P0304816.2	P0304816.2
Escherichia coli P0304816.3	P0304816.3
Escherichia coli P0304816.4	P0304816.4
Escherichia coli P0304816.5	P0304816.5
Escherichia coli P0304816.6	P0304816.6
Escherichia coli P0304816.7	P0304816.7
Escherichia coli P0304816.8	P0304816.8
Escherichia coli P0304816.9	P0304816.9
Escherichia coli P0305260.1	P0305260.1
Escherichia coli P0305260.10	P0305260.10
Escherichia coli P0305260.11	P0305260.11
Escherichia coli P0305260.12	P0305260.12
Escherichia coli P0305260.13	P0305260.13
Escherichia coli P0305260.15	P0305260.15
Escherichia coli P0305260.2	P0305260.2
Escherichia coli P0305260.3	P0305260.3
Escherichia coli P0305260.4	P0305260.4
Escherichia coli P0305260.5	P0305260.5
Escherichia coli P0305260.6	P0305260.6
Escherichia coli P0305260.7	P0305260.7
Escherichia coli P0305260.8	P0305260.8
Escherichia coli P0305260.9	P0305260.9
Escherichia coli p0305293.1	p0305293.1
Escherichia coli p0305293.10	p0305293.10
Escherichia coli p0305293.11	p0305293.11
Escherichia coli p0305293.12	p0305293.12
Escherichia coli p0305293.13	p0305293.13
Escherichia coli p0305293.14	p0305293.14
Escherichia coli p0305293.15	p0305293.15
Escherichia coli p0305293.2	p0305293.2
Escherichia coli p0305293.3	p0305293.3
Escherichia coli p0305293.4	p0305293.4
Escherichia coli p0305293.5	p0305293.5
Escherichia coli p0305293.6	p0305293.6
Escherichia coli p0305293.7	p0305293.7
Escherichia coli p0305293.8	p0305293.8
Escherichia coli p0305293.9	p0305293.9
Escherichia coli O32:H37 str. P4	P4	Blum S, Sela N, Heller ED, Sela S, Leitner G: Genome Analysis of Bovine-Mastitis-Associated Escherichia coli O32:H37 Strain P4. Journal of bacteriology 2012, 194(14):3732.
Escherichia coli P4-96	P4-96
Escherichia coli P4-NR	P4-NR
Escherichia coli PA10	PA10
Escherichia coli PA11	PA11	Genomic anatomy of Escherichia coli O157:H7 outbreaks
Escherichia coli PA13	PA13	Genomic anatomy of Escherichia coli O157:H7 outbreaks
Escherichia coli PA14	PA14
Escherichia coli PA15	PA15
Escherichia coli PA19	PA19	Genomic anatomy of Escherichia coli O157:H7 outbreaks
Escherichia coli PA2	PA2	Genomic anatomy of Escherichia coli O157:H7 outbreaks
Escherichia coli PA22	PA22
Escherichia coli PA23	PA23	Genomic anatomy of Escherichia coli O157:H7 outbreaks
Escherichia coli PA24	PA24
Escherichia coli PA25	PA25
Escherichia coli PA28	PA28
Escherichia coli PA3	PA3	Eppinger M, et al. (2013) Whole-Genome Draft Sequences of 26 Enterohemorrhagic Escherichia coli O157:H7 Strains. Genome Announc 1(2):e0013412.
Escherichia coli PA31	PA31
Escherichia coli PA32	PA32
Escherichia coli PA33	PA33
Escherichia coli PA34	PA34	Genomic anatomy of Escherichia coli O157:H7 outbreaks
Escherichia coli PA35	PA35	Genomic anatomy of Escherichia coli O157:H7 outbreaks
Escherichia coli PA38	PA38	Genomic anatomy of Escherichia coli O157:H7 outbreaks
Escherichia coli PA39	PA39
Escherichia coli PA4	PA4	Genomic anatomy of Escherichia coli O157:H7 outbreaks
Escherichia coli PA40	PA40
Escherichia coli PA41	PA41
Escherichia coli PA42	PA42
Escherichia coli PA45	PA45	Genomic anatomy of Escherichia coli O157:H7 outbreaks
Escherichia coli PA47	PA47	Genomic anatomy of Escherichia coli O157:H7 outbreaks
Escherichia coli PA48	PA48	Genomic anatomy of Escherichia coli O157:H7 outbreaks
Escherichia coli PA49	PA49	Genomic anatomy of Escherichia coli O157:H7 outbreaks
Escherichia coli PA5	PA5	Eppinger M, et al. (2013) Whole-Genome Draft Sequences of 26 Enterohemorrhagic Escherichia coli O157:H7 Strains. Genome Announc 1(2):e0013412.
Escherichia coli PA7	PA7	Genomic anatomy of Escherichia coli O157:H7 outbreaks
Escherichia coli PA8	PA8	Genomic anatomy of Escherichia coli O157:H7 outbreaks
Escherichia coli PA9	PA9	Eppinger M, et al. (2013) Whole-Genome Draft Sequences of 26 Enterohemorrhagic Escherichia coli O157:H7 Strains. Genome Announc 1(2):e0013412.
Escherichia coli PCN033	PCN033	Tan C, Xu Z, Zheng H, Liu W, Tang X, Shou J, Wu B, Wang S, Zhao GP, Chen H: Genome Sequence of Porcine Extraintestinal Pathogenic Escherichia coli. J Bacteriol 2011.
Escherichia coli PUTI459	PUTI459	Escherichia coli Antibiotic Resistance Sequencing Project, Broad Institute of Harvard and MIT (http://www.broadinstitute.org/)
Escherichia coli R424	R424	Escherichia coli Antibiotic Resistance Sequencing Project, Broad Institute of Harvard and MIT (http://www.broadinstitute.org/)
Escherichia coli R527	R527	Escherichia coli Antibiotic Resistance Sequencing Project, Broad Institute of Harvard and MIT (http://www.broadinstitute.org/)
Escherichia coli R529	R529	Escherichia coli Antibiotic Resistance Sequencing Project, Broad Institute of Harvard and MIT (http://www.broadinstitute.org/)
Escherichia coli RN587/1	RN587/1	Hazen TH, et al. (2013) Draft Genome Sequences of Three O157 Enteropathogenic Escherichia coli Isolates. Genome Announc 1(4).
Escherichia coli S17	S17	Rojas TC, et al. (2013) Genome Sequences of Avian Pathogenic Escherichia coli Strains Isolated from Brazilian Commercial Poultry. Genome Announc 1(2):e0011013.
Escherichia coli SCD1	SCD1
Escherichia coli SCD2	SCD2
Escherichia coli SCI-07	SCI-07	Rojas TC, Parizzi LP, Tiba MR, Chen L, Pereira GA, Sangal V, Yang J, Yu J, Dias da Silveira W: Draft Genome of a Brazilian Avian-Pathogenic Escherichia coli Strain and In Silico Characterization of Virulence-Related Genes. Journal of bacteriology 2012, 194(11):3023.
Escherichia coli SEPT362	SEPT362	Rojas TC, et al. (2013) Genome Sequences of Avian Pathogenic Escherichia coli Strains Isolated from Brazilian Commercial Poultry. Genome Announc 1(2):e0011013.
Escherichia coli STEC_7v	STEC_7v
Escherichia coli STEC_94C	STEC_94C
Escherichia coli STEC_B2F1	STEC_B2F1
Escherichia coli STEC_C165-02	STEC_C165-02
Escherichia coli STEC_DG131-3	STEC_DG131-3
Escherichia coli STEC_EH250	STEC_EH250
Escherichia coli STEC_H.1.8	STEC_H.1.8
Escherichia coli STEC_MHI813	STEC_MHI813
Escherichia coli STEC_O31	STEC_O31
Escherichia coli STEC_S1191	STEC_S1191
Escherichia coli SWW33	SWW33
Escherichia coli T1282_01	T1282_01	Genomic anatomy of Escherichia coli O157:H7 outbreaks
Escherichia coli T1840_97	T1840_97	Genomic anatomy of Escherichia coli O157:H7 outbreaks
Escherichia coli O157:H43 str. T22	T22	Svab D, Horvath B, Szucs A, Maroti G, & Toth I (2013) Draft Genome Sequence of an Escherichia coli O157:H43 Strain Isolated from Cattle. Genome Announc 1(3).
Escherichia coli T234_00	T234_00	Genomic anatomy of Escherichia coli O157:H7 outbreaks
Escherichia coli T408	T408	Escherichia coli Antibiotic Resistance Sequencing Project, Broad Institute of Harvard and MIT (http://www.broadinstitute.org/)
Escherichia coli T426	T426	Escherichia coli Antibiotic Resistance Sequencing Project, Broad Institute of Harvard and MIT (http://www.broadinstitute.org/)
Escherichia coli T924_01	T924_01	Genomic anatomy of Escherichia coli O157:H7 outbreaks
Escherichia coli TA004	TA004	Escherichia coli Antibiotic Resistance Sequencing Project, Broad Institute of Harvard and MIT (http://www.broadinstitute.org/)
Escherichia coli TA007	TA007	Escherichia coli Antibiotic Resistance Sequencing Project, Broad Institute of Harvard and MIT (http://www.broadinstitute.org/)
Escherichia coli TA008	TA008	Escherichia coli Antibiotic Resistance Sequencing Project, Broad Institute of Harvard and MIT (http://www.broadinstitute.org/)
Escherichia coli TA014	TA014	Escherichia coli Antibiotic Resistance Sequencing Project, Broad Institute of Harvard and MIT (http://www.broadinstitute.org/)
Escherichia coli TA024	TA024	Escherichia coli Antibiotic Resistance Sequencing Project, Broad Institute of Harvard and MIT (http://www.broadinstitute.org/)
Escherichia coli TA054	TA054	Escherichia coli Antibiotic Resistance Sequencing Project, Broad Institute of Harvard and MIT (http://www.broadinstitute.org/)
Escherichia coli TA103	TA103	Escherichia coli Antibiotic Resistance Sequencing Project, Broad Institute of Harvard and MIT (http://www.broadinstitute.org/)
Escherichia coli TA124	TA124	Escherichia coli Antibiotic Resistance Sequencing Project, Broad Institute of Harvard and MIT (http://www.broadinstitute.org/)
Escherichia coli TA141	TA141	Escherichia coli Antibiotic Resistance Sequencing Project, Broad Institute of Harvard and MIT (http://www.broadinstitute.org/)
Escherichia coli TA143	TA143	Escherichia coli Antibiotic Resistance Sequencing Project, Broad Institute of Harvard and MIT (http://www.broadinstitute.org/)
Escherichia coli TA144	TA144	Escherichia coli Antibiotic Resistance Sequencing Project, Broad Institute of Harvard and MIT (http://www.broadinstitute.org/)
Escherichia coli TA206	TA206	Escherichia coli Antibiotic Resistance Sequencing Project, Broad Institute of Harvard and MIT (http://www.broadinstitute.org/)
Escherichia coli TA249	TA249	Escherichia coli Antibiotic Resistance Sequencing Project, Broad Institute of Harvard and MIT (http://www.broadinstitute.org/)
Escherichia coli TA255	TA255	Escherichia coli Antibiotic Resistance Sequencing Project, Broad Institute of Harvard and MIT (http://www.broadinstitute.org/)
Escherichia coli TA271	TA271	Escherichia coli Antibiotic Resistance Sequencing Project, Broad Institute of Harvard and MIT (http://www.broadinstitute.org/)
Escherichia coli TA280	TA280	Escherichia coli Antibiotic Resistance Sequencing Project, Broad Institute of Harvard and MIT (http://www.broadinstitute.org/)
Escherichia coli TA435	TA435	Escherichia coli Antibiotic Resistance Sequencing Project, Broad Institute of Harvard and MIT (http://www.broadinstitute.org/)
Escherichia coli TA447	TA447	Escherichia coli Antibiotic Resistance Sequencing Project, Broad Institute of Harvard and MIT (http://www.broadinstitute.org/)
Escherichia coli TA464	TA464	Escherichia coli Antibiotic Resistance Sequencing Project, Broad Institute of Harvard and MIT (http://www.broadinstitute.org/)
Escherichia coli ThroopD	ThroopD
Escherichia coli TOP2386	TOP2386	Chen, S. L.; Wu, M.; Henderson, J. P.; Hooton, T. M.; Hibbing, M. E.; Hultgren, S. J.; Gordon, J. I., Genomic diversity and fitness of E. coli strains recovered from the intestinal and urinary tracts of women with recurrent urinary tract infection. Science translational medicine 2013, 5 (184), 184ra60.
Escherichia coli TOP2396-1	TOP2396-1	Chen, S. L.; Wu, M.; Henderson, J. P.; Hooton, T. M.; Hibbing, M. E.; Hultgren, S. J.; Gordon, J. I., Genomic diversity and fitness of E. coli strains recovered from the intestinal and urinary tracts of women with recurrent urinary tract infection. Science translational medicine 2013, 5 (184), 184ra60.
Escherichia coli TOP2396-2	TOP2396-2	Chen, S. L.; Wu, M.; Henderson, J. P.; Hooton, T. M.; Hibbing, M. E.; Hultgren, S. J.; Gordon, J. I., Genomic diversity and fitness of E. coli strains recovered from the intestinal and urinary tracts of women with recurrent urinary tract infection. Science translational medicine 2013, 5 (184), 184ra60.
Escherichia coli TOP2396-3	TOP2396-3	Chen, S. L.; Wu, M.; Henderson, J. P.; Hooton, T. M.; Hibbing, M. E.; Hultgren, S. J.; Gordon, J. I., Genomic diversity and fitness of E. coli strains recovered from the intestinal and urinary tracts of women with recurrent urinary tract infection. Science translational medicine 2013, 5 (184), 184ra60.
Escherichia coli TOP2515	TOP2515	Chen, S. L.; Wu, M.; Henderson, J. P.; Hooton, T. M.; Hibbing, M. E.; Hultgren, S. J.; Gordon, J. I., Genomic diversity and fitness of E. coli strains recovered from the intestinal and urinary tracts of women with recurrent urinary tract infection. Science translational medicine 2013, 5 (184), 184ra60.
Escherichia coli TOP2522-1	TOP2522-1	Chen, S. L.; Wu, M.; Henderson, J. P.; Hooton, T. M.; Hibbing, M. E.; Hultgren, S. J.; Gordon, J. I., Genomic diversity and fitness of E. coli strains recovered from the intestinal and urinary tracts of women with recurrent urinary tract infection. Science translational medicine 2013, 5 (184), 184ra60.
Escherichia coli TOP2652	TOP2652	Chen, S. L.; Wu, M.; Henderson, J. P.; Hooton, T. M.; Hibbing, M. E.; Hultgren, S. J.; Gordon, J. I., Genomic diversity and fitness of E. coli strains recovered from the intestinal and urinary tracts of women with recurrent urinary tract infection. Science translational medicine 2013, 5 (184), 184ra60.
Escherichia coli TOP2662-1	TOP2662-1	Chen, S. L.; Wu, M.; Henderson, J. P.; Hooton, T. M.; Hibbing, M. E.; Hultgren, S. J.; Gordon, J. I., Genomic diversity and fitness of E. coli strains recovered from the intestinal and urinary tracts of women with recurrent urinary tract infection. Science translational medicine 2013, 5 (184), 184ra60.
Escherichia coli TOP2662-2	TOP2662-2	Chen, S. L.; Wu, M.; Henderson, J. P.; Hooton, T. M.; Hibbing, M. E.; Hultgren, S. J.; Gordon, J. I., Genomic diversity and fitness of E. coli strains recovered from the intestinal and urinary tracts of women with recurrent urinary tract infection. Science translational medicine 2013, 5 (184), 184ra60.
Escherichia coli TOP2662-3	TOP2662-3	Chen, S. L.; Wu, M.; Henderson, J. P.; Hooton, T. M.; Hibbing, M. E.; Hultgren, S. J.; Gordon, J. I., Genomic diversity and fitness of E. coli strains recovered from the intestinal and urinary tracts of women with recurrent urinary tract infection. Science translational medicine 2013, 5 (184), 184ra60.
Escherichia coli TOP2662-4	TOP2662-4	Chen, S. L.; Wu, M.; Henderson, J. P.; Hooton, T. M.; Hibbing, M. E.; Hultgren, S. J.; Gordon, J. I., Genomic diversity and fitness of E. coli strains recovered from the intestinal and urinary tracts of women with recurrent urinary tract infection. Science translational medicine 2013, 5 (184), 184ra60.
Escherichia coli TOP291	TOP291	Chen, S. L.; Wu, M.; Henderson, J. P.; Hooton, T. M.; Hibbing, M. E.; Hultgren, S. J.; Gordon, J. I., Genomic diversity and fitness of E. coli strains recovered from the intestinal and urinary tracts of women with recurrent urinary tract infection. Science translational medicine 2013, 5 (184), 184ra60.
Escherichia coli TOP293-1	TOP293-1	Chen, S. L.; Wu, M.; Henderson, J. P.; Hooton, T. M.; Hibbing, M. E.; Hultgren, S. J.; Gordon, J. I., Genomic diversity and fitness of E. coli strains recovered from the intestinal and urinary tracts of women with recurrent urinary tract infection. Science translational medicine 2013, 5 (184), 184ra60.
Escherichia coli TOP293-2	TOP293-2	Chen, S. L.; Wu, M.; Henderson, J. P.; Hooton, T. M.; Hibbing, M. E.; Hultgren, S. J.; Gordon, J. I., Genomic diversity and fitness of E. coli strains recovered from the intestinal and urinary tracts of women with recurrent urinary tract infection. Science translational medicine 2013, 5 (184), 184ra60.
Escherichia coli TOP293-3	TOP293-3	Chen, S. L.; Wu, M.; Henderson, J. P.; Hooton, T. M.; Hibbing, M. E.; Hultgren, S. J.; Gordon, J. I., Genomic diversity and fitness of E. coli strains recovered from the intestinal and urinary tracts of women with recurrent urinary tract infection. Science translational medicine 2013, 5 (184), 184ra60.
Escherichia coli TOP293-4	TOP293-4	Chen, S. L.; Wu, M.; Henderson, J. P.; Hooton, T. M.; Hibbing, M. E.; Hultgren, S. J.; Gordon, J. I., Genomic diversity and fitness of E. coli strains recovered from the intestinal and urinary tracts of women with recurrent urinary tract infection. Science translational medicine 2013, 5 (184), 184ra60.
Escherichia coli TOP379	TOP379	Chen, S. L.; Wu, M.; Henderson, J. P.; Hooton, T. M.; Hibbing, M. E.; Hultgren, S. J.; Gordon, J. I., Genomic diversity and fitness of E. coli strains recovered from the intestinal and urinary tracts of women with recurrent urinary tract infection. Science translational medicine 2013, 5 (184), 184ra60.
Escherichia coli TOP382-1	TOP382-1	Chen, S. L.; Wu, M.; Henderson, J. P.; Hooton, T. M.; Hibbing, M. E.; Hultgren, S. J.; Gordon, J. I., Genomic diversity and fitness of E. coli strains recovered from the intestinal and urinary tracts of women with recurrent urinary tract infection. Science translational medicine 2013, 5 (184), 184ra60.
Escherichia coli TOP382-2	TOP382-2	Chen, S. L.; Wu, M.; Henderson, J. P.; Hooton, T. M.; Hibbing, M. E.; Hultgren, S. J.; Gordon, J. I., Genomic diversity and fitness of E. coli strains recovered from the intestinal and urinary tracts of women with recurrent urinary tract infection. Science translational medicine 2013, 5 (184), 184ra60.
Escherichia coli TOP382-3	TOP382-3	Chen, S. L.; Wu, M.; Henderson, J. P.; Hooton, T. M.; Hibbing, M. E.; Hultgren, S. J.; Gordon, J. I., Genomic diversity and fitness of E. coli strains recovered from the intestinal and urinary tracts of women with recurrent urinary tract infection. Science translational medicine 2013, 5 (184), 184ra60.
Escherichia coli TOP498	TOP498	Chen, S. L.; Wu, M.; Henderson, J. P.; Hooton, T. M.; Hibbing, M. E.; Hultgren, S. J.; Gordon, J. I., Genomic diversity and fitness of E. coli strains recovered from the intestinal and urinary tracts of women with recurrent urinary tract infection. Science translational medicine 2013, 5 (184), 184ra60.
Escherichia coli TOP550-1	TOP550-1	Chen, S. L.; Wu, M.; Henderson, J. P.; Hooton, T. M.; Hibbing, M. E.; Hultgren, S. J.; Gordon, J. I., Genomic diversity and fitness of E. coli strains recovered from the intestinal and urinary tracts of women with recurrent urinary tract infection. Science translational medicine 2013, 5 (184), 184ra60.
Escherichia coli TOP550-2	TOP550-2	Chen, S. L.; Wu, M.; Henderson, J. P.; Hooton, T. M.; Hibbing, M. E.; Hultgren, S. J.; Gordon, J. I., Genomic diversity and fitness of E. coli strains recovered from the intestinal and urinary tracts of women with recurrent urinary tract infection. Science translational medicine 2013, 5 (184), 184ra60.
Escherichia coli TOP550-3	TOP550-3	Chen, S. L.; Wu, M.; Henderson, J. P.; Hooton, T. M.; Hibbing, M. E.; Hultgren, S. J.; Gordon, J. I., Genomic diversity and fitness of E. coli strains recovered from the intestinal and urinary tracts of women with recurrent urinary tract infection. Science translational medicine 2013, 5 (184), 184ra60.
Escherichia coli TOP550-4	TOP550-4	Chen, S. L.; Wu, M.; Henderson, J. P.; Hooton, T. M.; Hibbing, M. E.; Hultgren, S. J.; Gordon, J. I., Genomic diversity and fitness of E. coli strains recovered from the intestinal and urinary tracts of women with recurrent urinary tract infection. Science translational medicine 2013, 5 (184), 184ra60.
Escherichia coli TT12B	TT12B	Genomic anatomy of Escherichia coli O157:H7 outbreaks
Escherichia coli TTSH84137	TTSH84137	Xia, E.; Khong, W. X.; Marimuthu, K.; Xu, W.; Ong, R. T.; Tan, E. L.; Krishnan, P. U.; Ang, B. S.; Lye, D. C.; Chow, A. L.; Teo, Y. Y.; Ng, O. T., Draft Genome Sequence of a Multidrug-Resistant New Delhi Metallo-beta-Lactamase-1 (NDM-1)-Producing Escherichia coli Isolate Obtained in Singapore. Genome Announc 2013, 1 (6).
Escherichia coli TW00353	TW00353	Genomic anatomy of Escherichia coli O157:H7 outbreaks
Escherichia coli TW06591	TW06591
Escherichia coli TW07509	TW07509	Genomic anatomy of Escherichia coli O157:H7 outbreaks
Escherichia coli TW07793	TW07793	Escherichia coli TW07793 is a strain isolated from water, its O antigen type (serotype) is O157, its H antigen type is H39. Its genome does not encode for either stx1 or stx2.
Escherichia coli TW07945	TW07945	Eppinger M, et al. (2013) Whole-Genome Draft Sequences of 26 Enterohemorrhagic Escherichia coli O157:H7 Strains. Genome Announc 1(2):e0013412.
Escherichia coli TW09098	TW09098	Eppinger M, et al. (2013) Whole-Genome Draft Sequences of 26 Enterohemorrhagic Escherichia coli O157:H7 Strains. Genome Announc 1(2):e0013412.
Escherichia coli TW09109	TW09109	Eppinger M, et al. (2013) Whole-Genome Draft Sequences of 26 Enterohemorrhagic Escherichia coli O157:H7 Strains. Genome Announc 1(2):e0013412.
Escherichia coli TW09195	TW09195	Eppinger M, et al. (2013) Whole-Genome Draft Sequences of 26 Enterohemorrhagic Escherichia coli O157:H7 Strains. Genome Announc 1(2):e0013412.
Escherichia coli TW09231	TW09231	Luo C, Walk ST, Gordon DM, Feldgarden M, Tiedje JM, Konstantinidis KT: Genome sequencing of environmental Escherichia coli expands understanding of the ecology and speciation of the model bacterial species. Proceedings of the National Academy of Sciences of the United States of America 2011, 108(17):7200-7205.
Escherichia coli TW09276	TW09276	Luo C, Walk ST, Gordon DM, Feldgarden M, Tiedje JM, Konstantinidis KT: Genome sequencing of environmental Escherichia coli expands understanding of the ecology and speciation of the model bacterial species. Proceedings of the National Academy of Sciences of the United States of America 2011, 108(17):7200-7205.
Escherichia coli TW10119	TW10119	Eppinger M, et al. (2013) Whole-Genome Draft Sequences of 26 Enterohemorrhagic Escherichia coli O157:H7 Strains. Genome Announc 1(2):e0013412.
Escherichia coli TW10246	TW10246	Eppinger M, et al. (2013) Whole-Genome Draft Sequences of 26 Enterohemorrhagic Escherichia coli O157:H7 Strains. Genome Announc 1(2):e0013412.
Escherichia coli TW10509	TW10509	Luo C, Walk ST, Gordon DM, Feldgarden M, Tiedje JM, Konstantinidis KT: Genome sequencing of environmental Escherichia coli expands understanding of the ecology and speciation of the model bacterial species. Proceedings of the National Academy of Sciences of the United States of America 2011, 108(17):7200-7205.
Escherichia coli TW10598	TW10598	Sahl JW, Steinsland H, Redman JC, Angiuoli SV, Nataro JP, Sommerfelt H, Rasko DA: A comparative genomic analysis of diverse clonal types of enterotoxigenic Escherichia coli reveals pathovar-specific conservation. Infect Immun 2011, 79(2):950-960.
Escherichia coli TW10722	TW10722	Sahl JW, Steinsland H, Redman JC, Angiuoli SV, Nataro JP, Sommerfelt H, Rasko DA: A comparative genomic analysis of diverse clonal types of enterotoxigenic Escherichia coli reveals pathovar-specific conservation. Infect Immun 2011, 79(2):950-960.
Escherichia coli TW10828	TW10828	Sahl JW, Steinsland H, Redman JC, Angiuoli SV, Nataro JP, Sommerfelt H, Rasko DA: A comparative genomic analysis of diverse clonal types of enterotoxigenic Escherichia coli reveals pathovar-specific conservation. Infect Immun 2011, 79(2):950-960.
Escherichia coli TW11039	TW11039	Eppinger M, et al. (2013) Whole-Genome Draft Sequences of 26 Enterohemorrhagic Escherichia coli O157:H7 Strains. Genome Announc 1(2):e0013412.
Escherichia coli TW11681	TW11681	Sahl JW, Steinsland H, Redman JC, Angiuoli SV, Nataro JP, Sommerfelt H, Rasko DA: A comparative genomic analysis of diverse clonal types of enterotoxigenic Escherichia coli reveals pathovar-specific conservation. Infect Immun 2011, 79(2):950-960.
Escherichia coli TW14182	TW14182	Luo C, Walk ST, Gordon DM, Feldgarden M, Tiedje JM, Konstantinidis KT: Genome sequencing of environmental Escherichia coli expands understanding of the ecology and speciation of the model bacterial species. Proceedings of the National Academy of Sciences of the United States of America 2011, 108(17):7200-7205.
Escherichia coli TW14301	TW14301	Eppinger M, et al. (2013) Whole-Genome Draft Sequences of 26 Enterohemorrhagic Escherichia coli O157:H7 Strains. Genome Announc 1(2):e0013412.
Escherichia coli TW14313	TW14313
Escherichia coli TW14425	TW14425	Sahl JW, Steinsland H, Redman JC, Angiuoli SV, Nataro JP, Sommerfelt H, Rasko DA: A comparative genomic analysis of diverse clonal types of enterotoxigenic Escherichia coli reveals pathovar-specific conservation. Infect Immun 2011, 79(2):950-960.
Escherichia coli O157:H7 str. TW14588	TW14588
Escherichia coli TW15838	TW15838	Luo C, Walk ST, Gordon DM, Feldgarden M, Tiedje JM, Konstantinidis KT: Genome sequencing of environmental Escherichia coli expands understanding of the ecology and speciation of the model bacterial species. Proceedings of the National Academy of Sciences of the United States of America 2011, 108(17):7200-7205.
Escherichia coli TW15901	TW15901	Genomic anatomy of Escherichia coli O157:H7 outbreaks
Escherichia coli Tx1686	Tx1686	Genomic anatomy of Escherichia coli O157:H7 outbreaks
Escherichia coli TX1999	TX1999
Escherichia coli Tx3800	Tx3800	Genomic anatomy of Escherichia coli O157:H7 outbreaks
Escherichia coli O104:H4 str. TY-2482	TY-2482	Rohde H, Qin J, Cui Y, Li D, Loman NJ, Hentschke M, Chen W, Pu F, Peng Y, Li J et al: Open-Source Genomic Analysis of Shiga-Toxin-Producing E. coli O104:H4. N Engl J Med 2011.
Escherichia coli O127:H6 str. E2348/69 substr. UMD753	UMD753	Nisa, S.; Hazen, T. H.; Assatourian, L.; Nougayrede, J. P.; Rasko, D. A.; Donnenberg, M. S., In vitro evolution of an archetypal enteropathogenic Escherichia coli strain. J Bacteriol 2013, 195 (19), 4476-83.
Escherichia coli UMEA 3014-1	UMEA 3014-1
Escherichia coli UMEA 3022-1	UMEA 3022-1
Escherichia coli UMEA 3033-1	UMEA 3033-1
Escherichia coli UMEA 3041-1	UMEA 3041-1
Escherichia coli UMEA 3052-1	UMEA 3052-1
Escherichia coli UMEA 3053-1	UMEA 3053-1
Escherichia coli UMEA 3065-1	UMEA 3065-1
Escherichia coli UMEA 3087-1	UMEA 3087-1
Escherichia coli UMEA 3088-1	UMEA 3088-1
Escherichia coli UMEA 3097-1	UMEA 3097-1
Escherichia coli UMEA 3108-1	UMEA 3108-1
Escherichia coli UMEA 3113-1	UMEA 3113-1
Escherichia coli UMEA 3117-1	UMEA 3117-1
Escherichia coli UMEA 3121-1	UMEA 3121-1
Escherichia coli UMEA 3122-1	UMEA 3122-1
Escherichia coli UMEA 3124-1	UMEA 3124-1
Escherichia coli UMEA 3139-1	UMEA 3139-1
Escherichia coli UMEA 3140-1	UMEA 3140-1
Escherichia coli UMEA 3144-1	UMEA 3144-1
Escherichia coli UMEA 3148-1	UMEA 3148-1
Escherichia coli UMEA 3150-1	UMEA 3150-1
Escherichia coli UMEA 3151-1	UMEA 3151-1
Escherichia coli UMEA 3152-1	UMEA 3152-1
Escherichia coli UMEA 3155-1	UMEA 3155-1
Escherichia coli UMEA 3159-1	UMEA 3159-1
Escherichia coli UMEA 3160-1	UMEA 3160-1
Escherichia coli UMEA 3161-1	UMEA 3161-1
Escherichia coli UMEA 3162-1	UMEA 3162-1
Escherichia coli UMEA 3163-1	UMEA 3163-1
Escherichia coli UMEA 3172-1	UMEA 3172-1
Escherichia coli UMEA 3173-1	UMEA 3173-1
Escherichia coli UMEA 3174-1	UMEA 3174-1
Escherichia coli UMEA 3175-1	UMEA 3175-1
Escherichia coli UMEA 3176-1	UMEA 3176-1
Escherichia coli UMEA 3178-1	UMEA 3178-1
Escherichia coli UMEA 3180-1	UMEA 3180-1
Escherichia coli UMEA 3185-1	UMEA 3185-1
Escherichia coli UMEA 3190-1	UMEA 3190-1
Escherichia coli UMEA 3193-1	UMEA 3193-1
Escherichia coli UMEA 3199-1	UMEA 3199-1
Escherichia coli UMEA 3200-1	UMEA 3200-1
Escherichia coli UMEA 3201-1	UMEA 3201-1
Escherichia coli UMEA 3203-1	UMEA 3203-1
Escherichia coli UMEA 3206-1	UMEA 3206-1
Escherichia coli UMEA 3208-1	UMEA 3208-1
Escherichia coli UMEA 3212-1	UMEA 3212-1
Escherichia coli UMEA 3215-1	UMEA 3215-1
Escherichia coli UMEA 3216-1	UMEA 3216-1
Escherichia coli UMEA 3217-1	UMEA 3217-1
Escherichia coli UMEA 3220-1	UMEA 3220-1
Escherichia coli UMEA 3221-1	UMEA 3221-1
Escherichia coli UMEA 3222-1	UMEA 3222-1
Escherichia coli UMEA 3230-1	UMEA 3230-1
Escherichia coli UMEA 3233-1	UMEA 3233-1
Escherichia coli UMEA 3240-1	UMEA 3240-1
Escherichia coli UMEA 3244-1	UMEA 3244-1
Escherichia coli UMEA 3257-1	UMEA 3257-1
Escherichia coli UMEA 3264-1	UMEA 3264-1
Escherichia coli UMEA 3268-1	UMEA 3268-1
Escherichia coli UMEA 3271-1	UMEA 3271-1
Escherichia coli UMEA 3290-1	UMEA 3290-1
Escherichia coli UMEA 3292-1	UMEA 3292-1
Escherichia coli UMEA 3298-1	UMEA 3298-1
Escherichia coli UMEA 3304-1	UMEA 3304-1
Escherichia coli UMEA 3314-1	UMEA 3314-1
Escherichia coli UMEA 3317-1	UMEA 3317-1
Escherichia coli UMEA 3318-1	UMEA 3318-1
Escherichia coli UMEA 3323-1	UMEA 3323-1
Escherichia coli UMEA 3329-1	UMEA 3329-1
Escherichia coli UMEA 3336-1	UMEA 3336-1
Escherichia coli UMEA 3337-1	UMEA 3337-1
Escherichia coli UMEA 3341-1	UMEA 3341-1
Escherichia coli UMEA 3342-1	UMEA 3342-1
Escherichia coli UMEA 3355-1	UMEA 3355-1
Escherichia coli UMEA 3391-1	UMEA 3391-1
Escherichia coli UMEA 3426-1	UMEA 3426-1
Escherichia coli UMEA 3489-1	UMEA 3489-1
Escherichia coli UMEA 3490-1	UMEA 3490-1
Escherichia coli UMEA 3585-1	UMEA 3585-1
Escherichia coli UMEA 3592-1	UMEA 3592-1
Escherichia coli UMEA 3609-1	UMEA 3609-1
Escherichia coli UMEA 3617-1	UMEA 3617-1
Escherichia coli UMEA 3632-1	UMEA 3632-1
Escherichia coli UMEA 3652-1	UMEA 3652-1
Escherichia coli UMEA 3656-1	UMEA 3656-1
Escherichia coli UMEA 3662-1	UMEA 3662-1
Escherichia coli UMEA 3671-1	UMEA 3671-1
Escherichia coli UMEA 3682-1	UMEA 3682-1
Escherichia coli UMEA 3687-1	UMEA 3687-1
Escherichia coli UMEA 3693-1	UMEA 3693-1
Escherichia coli UMEA 3694-1	UMEA 3694-1
Escherichia coli UMEA 3702-1	UMEA 3702-1
Escherichia coli UMEA 3703-1	UMEA 3703-1
Escherichia coli UMEA 3705-1	UMEA 3705-1
Escherichia coli UMEA 3707-1	UMEA 3707-1
Escherichia coli UMEA 3718-1	UMEA 3718-1
Escherichia coli UMEA 3805-1	UMEA 3805-1
Escherichia coli UMEA 3821-1	UMEA 3821-1
Escherichia coli UMEA 3834-1	UMEA 3834-1
Escherichia coli UMEA 3889-1	UMEA 3889-1
Escherichia coli UMEA 3893-1	UMEA 3893-1
Escherichia coli UMEA 3899-1	UMEA 3899-1
Escherichia coli UMEA 3955-1	UMEA 3955-1
Escherichia coli UMEA 4075-1	UMEA 4075-1
Escherichia coli UMEA 4076-1	UMEA 4076-1
Escherichia coli UMEA 4207-1	UMEA 4207-1
Escherichia coli O55:H7 str. USDA 5905	USDA 5905	Rump LV, Strain EA, Cao G, Allard MW, Fischer M, Brown EW, Gonzalez-Escalona N: Draft genome sequences of six Escherichia coli isolates from the stepwise model emergence of Escherichia coli O157:H7. J Bacteriol 2011.
Escherichia coli W	W
Escherichia coli W26	W26
Escherichia coli Wa1	Wa1	Turabelidze, G.; Lawrence, S. J.; Gao, H.; Sodergren, E.; Weinstock, G. M.; Abubucker, S.; Wylie, T.; Mitreva, M.; Shaikh, N.; Gautom, R.; Tarr, P. I., Precise Dissection of an Escherichia coli O157:H7 Outbreak by Single Nucleotide Polymorphism Analysis. J Clin Microbiol 2013, 51 (12), 3950-4.
Escherichia coli Wa2	Wa2	Turabelidze, G.; Lawrence, S. J.; Gao, H.; Sodergren, E.; Weinstock, G. M.; Abubucker, S.; Wylie, T.; Mitreva, M.; Shaikh, N.; Gautom, R.; Tarr, P. I., Precise Dissection of an Escherichia coli O157:H7 Outbreak by Single Nucleotide Polymorphism Analysis. J Clin Microbiol 2013, 51 (12), 3950-4.
Escherichia coli WC1	WC1	Turabelidze, G.; Lawrence, S. J.; Gao, H.; Sodergren, E.; Weinstock, G. M.; Abubucker, S.; Wylie, T.; Mitreva, M.; Shaikh, N.; Gautom, R.; Tarr, P. I., Precise Dissection of an Escherichia coli O157:H7 Outbreak by Single Nucleotide Polymorphism Analysis. J Clin Microbiol 2013, 51 (12), 3950-4.
Escherichia coli WC2	WC2	Turabelidze, G.; Lawrence, S. J.; Gao, H.; Sodergren, E.; Weinstock, G. M.; Abubucker, S.; Wylie, T.; Mitreva, M.; Shaikh, N.; Gautom, R.; Tarr, P. I., Precise Dissection of an Escherichia coli O157:H7 Outbreak by Single Nucleotide Polymorphism Analysis. J Clin Microbiol 2013, 51 (12), 3950-4.
Escherichia coli WV_060327	WV_060327	This strain is a spinach outbreak 2006 isolate, but was determined to be not O157:H7.
Escherichia coli XH001	XH001	Escherichia coli XH001 is a strain for industrial production of threonine.
Escherichia coli XH140A	XH140A	Escherichia coli XH140A is a high-yield threonine producer in industry.
