# Supplementary material for: A Novel Protective Vaccine Antigen from the Core Escherichia coli Genome
Source: mSphere. 2016 Nov 23;1(6):e00326-16. doi: 10.1128/mSphere.00326-16 (PMC5120174; doi:10.1128/mSphere.00326-16)
Supplement: Data Set S8 [file sph006162191sd10.xlsx]

## Sheet: Dataset 8
Dataset 8 | Primers used in this study
Construct	Primer	5’-3’ sequence*
Protein expression
pMCSG7-YncE	4636	TACTTCCAATCCAATGCGGCAGAAGAAATGCTGCGTAAAG
	4637	TTATCCACTTCCAATGTTACAGCGCAATACGAATCACATC
pMCSG7-SlyB	4640	TACTTCCAATCCAATGCGGTTAATAACGACACCCTGTCAG
	4641	TTATCCACTTCCAATGTTAGCGCGGGGAAACGG
pMCSG7-OsmE	4642	TACTTCCAATCCAATGCGACGGCTTATGATCGTACCAAA
	4643	TTATCCACTTCCAATGTTACTTCGTAGCCTGCGGATC
pMCSG7-BamC	4650	TACTTCCAATCCAATGCGAGTTCTGACTCACGCTATAAGC
	4651	TTATCCACTTCCAATGTTACTTGCTAAACGCAGCCTG
Knockout generation
CFT073yncE	5600	GCGAAGCATTGTGAAGCAGCAAAAATATCGGTTCATCAAAGGGAGTCGTCGTGTAGGCTGGAGCTGCTTC
	5601	GCGTGATAAAAGTCAGGCAATTCTTTCCGTTTTCACCCTCGCCATATCTACATATGAATATCCTCCTTAG
